# Supplementary material for: The Carbohydrate Metabolism of Lactiplantibacillus plantarum
Source: Int J Mol Sci. 2021 Dec 15;22(24):13452. doi: 10.3390/ijms222413452 (PMC8704671; doi:10.3390/ijms222413452)
Supplement: Supplementary file 1 [file ijms-22-13452-s001.zip]

Archive with 21 entries (21 files):
- Supplementary Table S1.pdf
- Supplementary Table S2.xlsx
- Supplementary Table S3-1.xlsx
- Supplementary Table S3-10  Rhamnosides metabolism.xlsx
- Supplementary Table S3-11  Cellobiose metabolism.xlsx
- Supplementary Table S3-12   Myo-inositol metabolism.xlsx
- Supplementary Table S3-13   Glucoside metabolism.xlsx
- Supplementary Table S3-14   Ribose metabolism.xlsx
- Supplementary Table S3-15   Alpha-mannosides, beta-glucosides metabolism.xlsx
- Supplementary Table S3-2   Lactose metabolism.xlsx
- Supplementary Table S3-3   Galactose metabolism.xlsx
- Supplementary Table S3-4   Fructose metabolism.xlsx
- Supplementary Table S3-5   Sucrose and FOS metabolism.xlsx
- Supplementary Table S3-6   Arabinose metabolism.xlsx
- Supplementary Table S3-7   Rhamnose metabolism.xlsx
- Supplementary Table S3-8   Galactitol metabolism.xlsx
- Supplementary Table S3-9   Sorbitol metabolism.xlsx
- Supplementary Table S4.xlsx
- Supplementary Table S5.xlsx
- Supplementary Table S8.xlsx
- Supplementary Tables S6-S7.xlsx
