# Supplementary material for: The Carbohydrate Metabolism of Lactiplantibacillus plantarum
Source: Int J Mol Sci. 2021 Dec 15;22(24):13452. doi: 10.3390/ijms222413452 (PMC8704671; doi:10.3390/ijms222413452)
Supplement: Supplementary file 1 [file ijms-22-13452-s001.zip › Supplementary Table S2.xlsx]

## Sheet: Sheet1
Supplementary Table S2 The information of L. plantarum strains used in this study
Description	Accession	Country	Isolation sources
Lactiplantibacillus plantarum LS/07	CP034997.1	Slovakia: Kosice	Homo sapiens
Lactiplantibacillus plantarum NCU116	CP016071.1	Nanchang	Chinese pickle
Lactiplantibacillus plantarum TMW 1.277	CP017363.1	Germany	Palm wine
Lactiplantibacillus plantarum TMW 1.25	CP017354.1	Germany	Raw sausage
Lactiplantibacillus plantarum MF1298	CP013149.1	Norway	Fermented sausage
Lactiplantibacillus plantarum TMW 1.708	CP017374.1	Germany	Raw sausage
Lactiplantibacillus plantarum SN35N	AP018405.1	Japan:Hiroshima	Japanese pear
Lactiplantibacillus plantarum SRCM103426	CP035174.1	South Korea	Food
Lactiplantibacillus plantarum JBE490	CP020861.1	South Korea: Sunchang	Nuruk, Korean traditional beverage starter
Lactiplantibacillus plantarum SRCM103311	CP035131.1	South Korea	Food
Lactiplantibacillus plantarum SRCM103300	CP035566.1	South Korea	Food
Lactiplantibacillus plantarum J26	CP033616.1	China:Inner Mongolia	Traditional fermented dairy products
Lactiplantibacillus plantarum AMT74419	CP052869.1	South Korea	Kimchi
Lactiplantibacillus plantarum LPL-1	CP021997.1	China	Fermented fish
Lactiplantibacillus plantarum b-2	CP027349.1	China: Shijiazhuang, Hebei province	Pickle
Lactiplantibacillus plantarum HFC8	CP012650.1	India:Kangra, Himachal Pradesh	Faecal sample
Lactiplantibacillus plantarum SRCM103362	CP035156.1	South Korea	Food
Lactiplantibacillus plantarum KC28	CP026743.1	South Korea	Fermented Kimchi
Lactiplantibacillus plantarum 123-17	CP046656.1	Russia: Kislovodsk	human feces (woman, 24 years old)
Lactiplantibacillus plantarum Q7	CP019712.1	China:Qinghai	Yak fermented milk
Lactiplantibacillus plantarum Zhang-LL	CP011769.1	China	Fermented rice
Lactiplantibacillus plantarum 83-18	CP046669.1	Russia	Human feces (woman, 60 years old)
Lactiplantibacillus plantarum SRCM103357	CP035143.1	South Korea	Food
Lactiplantibacillus plantarum B21	CP010528.1	Viet Nam: Hanoi	Vietnamese fermented sausage (nemchua)
Lactiplantibacillus plantarum SRCM102022	CP021501.1	South Korea	Food
Lactiplantibacillus plantarum GR0128	CP070847.1	China Taiwan	Fu-Tsai (Fermented vegetable, food)
Lactiplantibacillus plantarum AR195	CP071449.1	China:shanghai	Rice wine rice syrup
Lactiplantibacillus plantarum BK-021	CP044233.1	South Korea: pohang city	Fermented onions
Lactiplantibacillus plantarum TK-P2A	CP045593.1	China:Zhejiang province	Probitic products
Lactiplantibacillus plantarum ATCC 8014	CP024413.1	/	/
Lactiplantibacillus plantarum JDM1	CP001617.1	China	Commercial culture
Lactiplantibacillus plantarum DOMLa	CP004406.1	/	/
Lactiplantibacillus plantarum AS-9	CP028421.1	Pakistan:Sargodha	Fruits and Vegetables
Lactiplantibacillus plantarum 5-2	CP009236.1	China: Yimen, Yunnan Province	Fermented soybean
Lactiplantibacillus plantarum FBL-3a	CP034694.1	China:Xinjiang	Feces
Lactiplantibacillus plantarum ZDY2013	CP065160.1	China:Nanchang,Jiangxi	Traditional Chinese fermented soybeans
Lactiplantibacillus plantarum subsp. plantarum TS12	CP018324.1	Malaysia	Stinky Tofu
Lactiplantibacillus plantarum GR0512	CP070851.1	China Taiwan	Fu-Tsai (Fermented vegetable, food)
Lactiplantibacillus plantarum TCI507	CP054259.1	China Taiwan	Orange
Lactiplantibacillus plantarum CACC 558	CP048022.1	South Korea:Jeongeup-si	Canine feces
Lactiplantibacillus plantarum LQ80	CP028977.1	Japan: Kanagawa	Pig feed from feed plant
Lactiplantibacillus plantarum IRG1	CP025690.1	South Korea: Seoul	Korean infant feces
Lactiplantibacillus plantarum TMW 1.1308	CP021929.1	Germany	/
Lactiplantibacillus plantarum KACC 92189	CP024058.1	South Korea	Naturally-fermented meat
Lactiplantibacillus plantarum SRCM103472	CP035223.1	South Korea	Food
Lactiplantibacillus plantarum SRCM103473	CP035224.1	South Korea	Food
Lactiplantibacillus plantarum X7022	CP048921.1	China: Shanghai	Plant
Lactiplantibacillus plantarum KLDS1.0386	CP071892.1	China:Inner Mongolia	Traditional fermented dairy products in Inner Mongolia
Lactiplantibacillus plantarum LY-78	CP015308.1	China:heilongjiang	Fermented chinese cabbage
Lactiplantibacillus plantarum subsp. plantarum CGMCC 1.557	CP016270.1	China	Cell culture
Lactiplantibacillus plantarum CLP0611	CP019722.1	South Korea	Environment
Lactiplantibacillus plantarum K25	CP020093.1	China	Fermented milk
Lactiplantibacillus plantarum HAC01	CP029349.1	South Korea	White Kimchi (Baek Kimchi)
Lactiplantibacillus plantarum DR7	CP031318.1	Malaysia	Milk
Lactiplantibacillus plantarum ATG-K6	CP032464.1	South Korea	Kimchi
Lactiplantibacillus plantarum ATG-K8	CP032466.1	South Korea	Kimchi
Lactiplantibacillus plantarum subsp. plantarum G1	CP053912.1	Brazil	Wheat germ
Lactiplantibacillus plantarum SRCM103295	CP035113.1	South Korea	Food
Lactiplantibacillus plantarum TMW 1.1478	CP021932.1	Germany	Honey
Lactiplantibacillus plantarum Lp900	CP059168.1	Nigeria	Ogi (red sorghum)
Lactiplantibacillus plantarum SRCM102737	CP028261.1	South Korea	Soybean paste (Chonggugjang)
Lactiplantibacillus plantarum SRCM100995	CP028275.1	South Korea	Pickled Green Chili Peppers
Lactiplantibacillus plantarum subsp. plantarum E1	CP031771.1	India: Sikkim, North East India	Eup (fermented bamboo shoot)
Lactiplantibacillus plantarum SRCM103418	CP035168.1	South Korea	Food
Lactiplantibacillus plantarum K259	CP025590.1	South Korea	Kimchi
Lactiplantibacillus plantarum CXG9	CP069168.1	China:Hangzhou	Stinky xiancaigeng
Lactiplantibacillus plantarum subsp. plantarum SRCM100434	CP021528.1	South Korea	Food
Lactiplantibacillus plantarum SRCM100438	CP028219.1	South Korea	Infant faecal
Lactiplantibacillus plantarum SRCM100440	CP028220.1	South Korea	Infant faecal
Lactiplantibacillus plantarum SRCM100442	CP028221.1	South Korea	Infant faecal
Lactiplantibacillus plantarum subsp. plantarum BNH17	CP040374.1	South Korea	Angelica gigas Nakai root surface
Lactiplantibacillus plantarum pc-26	CP023301.1	China	Healthy adult fecal sample
Lactiplantibacillus plantarum BCC9546	CP044500.1	Thailand	Fermented pork (nham)
Lactiplantibacillus plantarum LM1004	CP025988.1	South Korea: Sancheong	Napa cabbage kimchi
Lactiplantibacillus plantarum plantarum	CP021086.1	China: Beijing	Weaned piglets
Lactiplantibacillus plantarum SRCM101105	CP028222.1	South Korea	Kimchi
Lactiplantibacillus plantarum subsp. plantarum GR1184	CP078129.1	China Taiwan	Food
Lactiplantibacillus plantarum subsp. plantarum GR1187	CP078132.1	China Taiwan	Food
Lactiplantibacillus plantarum 41P	CP075330.1	Ireland	Meat
Lactiplantibacillus plantarum DW12	CP058967.1	Thailand	Fermented red seaweed
Lactiplantibacillus plantarum L75a	CP074419.1	South China Sea	Scylla serrata
Lactiplantibacillus plantarum MSD1	CP050257.1	India: Delhi	Curd
Lactiplantibacillus plantarum C410L1	CP017954.1	China: Jiu Long Road, Hefei	Pit mud
Lactiplantibacillus plantarum SRCM103361	CP035150.1	South Korea	Food
Lactiplantibacillus plantarum SPC-SNU 72-2	CP050805.1	South Korea: Seoul	Kimchi
Lactiplantibacillus plantarum 16	CP006033.1	Ireland	Malt production steep water
Lactiplantibacillus plantarum GB-LP1	CP020564.1	South Korea	Korean traditional fermented food
Lactiplantibacillus plantarum KC3	CP025586.1	South Korea	Kimchi
Lactiplantibacillus plantarum ATG-K2	CP032460.1	South Korea	Kimchi
Lactiplantibacillus plantarum subsp. plantarum nF1-FD	CP025285.1	South Korea: Seoul	Kimchi
Lactiplantibacillus plantarum 8P-A3	CP046726.1	Russia	Probiotic preparation 'Lactobacterinum'
Lactiplantibacillus plantarum X7021	CP025412.1	China:Shanghai	Brine of stinky tofu
Lactiplantibacillus plantarum S58	CP068767.1	China:Chongqing	Chinese pickle
Lactiplantibacillus plantarum 12	CP046593.1	China:Dalian	Scophthalmus maximus
Lactiplantibacillus plantarum Y44	CP030244.1	China: Dalian	Turbot
Lactiplantibacillus plantarum LP2	CP020816.1	China	Pickles
Lactiplantibacillus plantarum PC520	CP023772.1	China: Yangling	Chinese fermented food-pickles
Lactiplantibacillus plantarum IDCC3501	CP031702.1	South Korea: Gyeonggi	Kimchi
Lactiplantibacillus plantarum DSM 20174	CP039121.1	Germany	Pickled cabbage
Lactiplantibacillus plantarum LP3	CP017066.1	South Korea: Seoul	Commercial dietary supplements
Lactiplantibacillus plantarum 12_3	CP035012.1	China: Tibet	Tibet kefir
Lactiplantibacillus plantarum LRCC5314	CP072452.1	South Korea	Kimchi
Lactiplantibacillus plantarum JBE245	CP014780.1	South Korea: Sunchang	Meju, fermented soybean paste
Lactiplantibacillus plantarum UNQLp11	CP031140.1	Argentina: Provincia de Rio Negro	Pinot noir wine
Lactiplantibacillus plantarum TMW 1.1623	CP017379.1	Germany	/
Lactiplantibacillus plantarum NCIMB8826	CP037961.1	USA	Human saliva
Lactiplantibacillus plantarum WCFS1	AL935263.2	Netherlands	Human saliva
Lactiplantibacillus plantarum LLY-606	CP023306.1	China	Healthy adult fecal sample
Lactiplantibacillus plantarum ATCC 202195	CP063750.1	USA	Healthy infant feces
Lactiplantibacillus plantarum RI-113	CP017406.1	Switzerland	Fermented salami
Lactiplantibacillus plantarum 202195	CP040858.1	Denmark	/
Lactiplantibacillus plantarum PMO08	CP062059.1	South Korea: Cheong-ju	Kimchi
Lactiplantibacillus plantarum MK55	CP065019.1	Turkey	Homo sapiens
Lactiplantibacillus plantarum EM	CP037429.1	South Korea	Kimchi
Lactiplantibacillus plantarum SRCM101511	CP028235.1	South Korea	Diced Radish Kimchi
Lactiplantibacillus plantarum nF1	CP030881.1	South Korea: Pusan	Kimchi (traditional fermented korean dish)
Lactiplantibacillus plantarum WLPL04	CP023771.1	China: Nanchang	Breast of healthy woman
Lactiplantibacillus plantarum KCCP11226	CP046262.1	South Korea:Incheon	Korean traditional fermented food
Lactiplantibacillus plantarum SRCM101222	CP028229.1	South Korea	Young radish kimchi
Lactiplantibacillus plantarum SRCM101518	CP028241.1	South Korea	Young radish kimchi
Lactiplantibacillus plantarum PC518	CP066817.1	China:Chengdu	Chinese pickle
Lactiplantibacillus plantarum AS-8	CP028422.1	Pakistan:Sargodha	Fruits and Vegetables
Lactiplantibacillus plantarum 10CH	CP023728.1	United Kingdom: Reading	Cheese
Lactiplantibacillus plantarum LZ95	CP012122.1	China	Baby stool
Lactiplantibacillus plantarum ZFM55	CP032359.1	China	Healthy infant fecal samples
Lactiplantibacillus plantarum ZFM9	CP032642.1	China	Healthy infant fecal samples
Lactiplantibacillus plantarum HC-2	CP046935.1	China: Qingdao	Chaeturichthys stigmatias
Lactiplantibacillus plantarum KP	CP013749.1	Canada: Edmonton	Whole fly
Lactiplantibacillus plantarum DF	CP013753.1	Canada: Edmonton	Whole fly
Lactiplantibacillus plantarum CAUH2	CP015126.1	China: Beijing	Sichuan pickle vegetables
Lactiplantibacillus plantarum dm	CP022373.1	USA	Drosophila melanogaster
Lactiplantibacillus plantarum BDGP2	CP023174.1	USA	Drosophila melanogaster
Lactiplantibacillus plantarum ZS2058	CP012343.1	China: Chengdu, Sichuan	Sauerkraut
Lactiplantibacillus plantarum Heal19	CP055123.1	Sweden	Human GI tract
Lactiplantibacillus plantarum CNEI-KCA4	CP053571.1	Nigeria	Fermented Okpei-Onitsha
Lactiplantibacillus plantarum subsp. plantarum ST-III	CP002222.1	China	Kimchi
Lactiplantibacillus plantarum SK151	CP030105.1	South Korea	Kimchi
Lactiplantibacillus plantarum SK156	CP059473.1	South Korea:Cheonan-si	Fermented food
Lactiplantibacillus plantarum BLS41	CP018209.1	South Korea	Kimchi
Lactiplantibacillus plantarum KM2	CP069282.1	South Korea	Ripening beef
Lactiplantibacillus plantarum XJ25	CP068448.1	China:Xinjiang	Wine
Lactiplantibacillus plantarum subsp. plantarum LB1-2	CP025991.1	Philippines: Los Banos	Apis mellifera beehive
Lactiplantibacillus plantarum CNEI-KCA5	CP059294.1	Nigeria	Fermented Okpei-Nsukka
Lactiplantibacillus plantarum DSR_M2	CP022294.1	South Korea: Bundang	Kimchi
Lactiplantibacillus plantarum LMT1-48	CP033888.1	South Korea	Kimchi
Lactiplantibacillus plantarum AS-6	CP028424.1	Pakistan:Sargodha	Fruits and vegetables
Lactiplantibacillus plantarum AS-10	CP028420.1	Pakistan:Sargodha	Fruits and vegetables
Lactiplantibacillus plantarum SN13T	AP019815.1	Japan	Musa spp. leaf
Lactiplantibacillus plantarum SRCM103303	CP035571.1	South Korea	Food
Lactiplantibacillus plantarum YW11	CP035031.1	China: Tibet	Tibet kefir
Lactiplantibacillus plantarum LZ227	CP015857.1	China: suburbs, Hangzhou	Raw cow milk
Lactiplantibacillus plantarum LZ206	CP015966.1	China: suburbs, Hangzhou	Raw cow milk
Lactiplantibacillus plantarum SRCM101167	CP028334.1	South Korea	Water kimchi
Lactiplantibacillus plantarum ZFM4	CP032648.1	China	Healthy infant fecal samples
Lactiplantibacillus plantarum SRCM103297	CP035556.1	South Korea	Food
Lactiplantibacillus plantarum 13_3	CP035020.1	China	Tibet kefir
Lactiplantibacillus plantarum ZJ316	CP004082.1	China	Healthy newborn fecal sample
Lactiplantibacillus plantarum subsp. plantarum P-8	CP005942.2	China	Fermented cow milk
Lactiplantibacillus plantarum SHY 21-2	CP066547.1	China: Qinghai Tibet Plateau	Sichuan Red Original Yak Yogurt
Lactiplantibacillus plantarum 2025	CP076824.1	Russia	Milk products
Lactiplantibacillus plantarum KLDS1.0391	CP019348.1	China	Fermented dairy products
Lactiplantibacillus plantarum SRCM101187	CP028226.1	South Korea	Kimchi without red pepper powder
Lactiplantibacillus plantarum NCIMB 700965	CP023490.1	New Zealand	New Zealand cheese
Lactiplantibacillus plantarum NCIMB700965.EF.A	CP026505.1	USA: Davis, CA	Dustin heeney
Lactiplantibacillus plantarum LP-F1	CP051192	China	Fermented milk
