# Supplementary material for: The Carbohydrate Metabolism of Lactiplantibacillus plantarum
Source: Int J Mol Sci. 2021 Dec 15;22(24):13452. doi: 10.3390/ijms222413452 (PMC8704671; doi:10.3390/ijms222413452)
Supplement: Supplementary file 1 [file ijms-22-13452-s001.zip › Supplementary Table S3-1.xlsx]

## Sheet: S3-1-1
Supplementary Table S3-1-1 The carbohydrate metabolism gene clusters in L. plantarum strain LP-F1
Gene clusters	LP-F1 gene code	Reference gene code	Gene name	Function
Lactose	HGB56_08615	lp_3468	lacS	GPH family, lactose permease, lactose (can switch between symport (H+) and antiport (galactose))
	HGB56_08620	lp_3469	lacA	beta-galactosidase
	HGB56_08625	lp_3470	lacR	LacI family DNA-binding transcriptional regulator
Rhamnosides	HGB56_08630	lp_3471	ram1	alpha-L-rhamnosidase
	HGB56_08635	lp_3472	ramP1	disaccharride transporter, major facilitator super family (MFS) transporter
	HGB56_08640	lp_3473	ram2	alpha-L-rhamnosidase
	HGB56_08645	lp_3474	ramP2	disaccharride transporter, major facilitator super family (MFS)
	HGB56_08650	lp_3476	ramR	transcription regulator, AraC family,GlcNAc-like induced
Lactose/Galactose	HGB56_08665	lp_3479	galR	LacI family DNA-binding transcriptional regulator, galactose related
	HGB56_08670	lp_3480	galT	UTP-galactose-1-P uridylyltransferase
	HGB56_08675	lp_3481	galE	UDP-glucose 4-epimerase
	HGB56_08680	lp_3482	galK	galactokinase
	HGB56_08685	lp_3483	lacL	beta-galactosidase, large subunit
	HGB56_08690	lp_3484	lacM	beta-galactosidase, small subunit
	HGB56_08695	lp_3485	agt	alpha-galactosidase
	HGB56_08700	lp_3486	pts-r	GPH family, raffinose/melibiose/galactose (can switch between symport (H+) and antiport (lactose))
	HGB56_08705	lp_3487	galM	aldose 1-epimerase, galactose mutarotase
	HGB56_08710	lp_3488	rafR	LacI family DNA-binding transcriptional regulator raffinose related
Cellobiose	HGB56_08770	lp_3506	gntR	GntR family transcriptional regulator
	HGB56_08775	lp_3507	pts29C	PTS system, cellobiose-specific EIIC component
	HGB56_08780	lp_3508	murQ	N-acetylmuramic acid-6-phosphate etherase
	HGB56_08785	lp_3509	nagk	N-acetylglucosamine kinase
	HGB56_08790	lp_3510	pts	PTS-associated protein, DUF871 domain-containing protein
Beta-glucosides	HGB56_08795	lp_3512	pbg8	6-phospho-beta-glucosidase
	HGB56_08800	lp_3513	pts30BCA	PTS system, beta-glucosides-specific EIIBCA component
	HGB56_08805	lp_3514	bglG4	transcription antiterminator, BlgB family
Fructose, sucrose	/	lp_3518	pts31BC	PTS system fructose-specific EIIBC component
	/	lp_3519	pts31A	PTS system fructose-specific EIIA component
	/	lp_3520	pts32A	PTS system glucose-specific EIICBA component
	/	lp_3521	tr	transcription regulator, RpiR family
	/	lp_3522	pts32BC	PTS system sucrose-specific EIIBC component
	/	lp_3523	murQ	N-acetylmuramic acid-6-phosphate etherase
	/	lp_3524	pts	PTS-associated protein
Glucosides	HGB56_08815	lp_3526	pbg10	6-phospho-beta-glucosidase
	HGB56_08820	lp_3527	pts33BCA	PTS system beta-glucoside-specific EIIBCA component
	HGB56_08825	lp_3529	bglG5	transcription antiterminator, BlgB family
	HGB56_08830	lp_3530	treP	trehalose phosphorylase
	HGB56_08835	lp_3531	tr	transcription regulator, LacI family
	HGB56_08840	lp_3533	tp	carbohydrate symporter, GPH family,maltose-isomaltose (or trehalose), not sucrose
	HGB56_08845	lp_3534	agl	alpha-glucosidase (malto-oligosaccharides)
Pentose P pathway	HGB56_08865	lp_3537	yidA	hydrolase, HAD superfamily, Cof family
	HGB56_08870	lp_3538	tkt4	transketolase
	HGB56_08875	lp_3539	tal2	transaldolase
Galacitol	HGB56_08905	lp_3545	deh	D-arabitol-phosphate dehydrogenase？sorbitol dehydrogenase
	HGB56_08910	lp_3546	pts35C	PTS system, galactitol-specific EIIC component
	HGB56_08915	lp_3547	pts35B	PTS system, galactitol-specific EIIB component
	HGB56_08920	lp_3548	pts35A	PTS system, galactitol-specific EIIA component
	HGB56_08925	lp_3549	tr	transcription regulator, DeoR family
Arabinose	HGB56_08940	lp_3553	araO	arabinose O-acetyltransferase
	HGB56_08945	lp_3554	araA	L-arabinose isomerase
	HGB56_08950	lp_3555	araD	L-ribulose 5-phosphate 4-epimerase
	HGB56_08955	lp_3556	araB	L-ribulokinase
	HGB56_08960	lp_3557	araP	arabinose (promiscuous) transporter, major facilitator superfamily (MFS)
	HGB56_08965	lp_3558	araR	transcription regulator, GntR family
Rhamnose	HGB56_09110	lp_3592	rhaD	rhamnulose-1-phosphate aldolase
	HGB56_09115	lp_3593	rhaA	L-rhamnose isomerase
	HGB56_09120	lp_3594	rhaM	L-rhamnose mutarotase
	HGB56_09125	lp_3595	rhaB	rhamnulokinase
	HGB56_09130	lp_3596	rhaT	beta-rhamnose transporter, major facilitator superfamily (MFS)
	HGB56_09135	lp_3597	rhaR	transcription regulator, AraC family, GlcNAc-like induced
Galactitol	HGB56_09140	lp_3598	tr	transcription regulator, DeoR family
	/	lp_3599	pts36A	PTS system, galactitol-specific EIIA component
	/	lp_3600	pts36B	PTS system, galactitol-specific EIIB component
	/	lp_3601	pts36C	PTS system, galactitol-specific EIIC component
	/	lp_3602		hypothetical protein
	/	lp_3603		sugar-phosphate aldolase
Sorbitol	/	lp_3618	pts37A	PTS system, glucitol/sorbitol-specific EIIA component
	/	lp_3619	pts37BC	PTS system, glucitol/sorbitol-specific EIIB component and second of two IIC components
	/	lp_3620	pts37C	PTS system, glucitol/sorbitol-specific EIIC component
	/	lp_3621	srlM1	sorbitol operon activator
	/	lp_3622	srlR1	sorbitol operon transcription antiterminator, BglG family
	/	lp_3623	srlD1	sorbitol-6-phosphate 2-dehydrogenase
Alpha-glucosides	/	lp_3625	tr	transcription regulator, LacI family
	/	lp_3626	per	maltose-isomaltose oligosaccharide proton symporter, GPH family
	/	lp_3627	agl	exo-alfa-1,4-glucosidase
Alpha-mannosides, beta-glucosides	HGB56_09255	lp_3629	bgl	beta-galactosidase
	HGB56_09260	lp_3630	sk	bifunctional protien: transcription regulator; sugar kinase, ROK family
	HGB56_09265	lp_3631	amn	alpha-mannosidase (promiscuous)
	HGB56_09270	lp_3632	gh	glycosyl hydrolase, DUF336 family
	HGB56_09275	lp_3633	tr	transcription regulator, GntR family
	HGB56_09280	lp_3634	amn	alpha-1,2-mannosidase
	HGB56_09285	lp_3635	tp	ABC transporter, ATP-binding protein, mannose related oligosaccharides
	HGB56_09290	lp_3637	sacK2	fructokinase
	HGB56_09295	lp_3638	rr (yesN)	two-component system response regulator
Alpha-glucosides	HGB56_09310	lp_3641	dexB	glucan 1,6-alpha-glucosidase
	HGB56_09315	lp_3642	tp	ABC transporter, substrate binding protein,mannose-related oligosaccharides
	HGB56_09320	lp_3643	tp	ABC transporter, permease protein, mannose-related oligosaccharides
	HGB56_09325	lp_3644	tp	ABC transporter, permease protein, mannose-related oligosaccharides
	HGB56_09330	lp_3645	gcnA	beta hexosamidase or lacto-N-biosidase or beta N-acetylglucosamidase
	HGB56_09335	lp_3646	tr	transcription regulator, AraC family
	HGB56_09340	lp_3647	tp	ABC transporter, ATP-binding and permease protein
	HGB56_09345	lp_3648	tp	ABC transporter, ATP-binding and permease protein
	HGB56_09350	lp_3649	tr	transcription regulator, GntR family
	HGB56_09355	lp_3650	tr	regulator, Fis family
Sorbitol	HGB56_09360	lp_3652	pts38A	PTS system, glucitol/sorbitol-specific EIIA component
	HGB56_09365	lp_3653	pts38BC	PTS system, glucitol/sorbitol-specific EIIB component and second of two IIC components
	HGB56_09370	lp_3654	pts38C	PTS system, glucitol/sorbitol-specific EIIC component
	HGB56_09375	lp_3655	srlM2	sorbitol operon activator
	HGB56_09380	lp_3656	srlR2	sorbitol operon transcription antiterminator,BglG family
	HGB56_09385	lp_3657	srlD2	sorbitol-6-phosphate 2-dehydrogenase
Ribose	HGB56_09390	lp_3658	rbsU	ribose transporter
	HGB56_09395	lp_3659	rbsD	D-ribose pyranase
	HGB56_09400	lp_3660	rbsK	ribokinase
	HGB56_09405	lp_3661	tr	LacI family transcriptional regulator
Sucrose/FOS	HGB56_10285	lp_0184	sacK1	ROK family protein, fructokinase
	HGB56_10290	lp_0185	pts1BCA	sucrose-specific PTS transporter subunit IIBC
	HGB56_10295	lp_0187	sacA	sucrose-6-phosphate hydrolase
	HGB56_10300	lp_0188	sacR1	LacI family DNA-binding transcriptional regulator
	HGB56_10305	lp_0189	agl2	alpha-glucosidase
	HGB56_07665	lp_3219	pts26	sucrose PTS, EIIBCA
	HGB56_07670	lp_3220	agl4	alpha-glucosidase
	HGB56_07675	lp_3221	sacR2	transcription regulator
Fructose	HGB56_02930	lp_2095	fruR	DeoR/GlpR transcriptional regulator
	HGB56_02935	lp_2096	fruK	1-phosphofructokinase
	HGB56_02940	lp_2097	fruA	PTS fructose transporter subunit IIC
	HGB56_11950	lp_0575	pts9AB	mannose/fructose/sorbose PTS transporter subunit IIAB
	HGB56_11955	lp_0576	pts9C	PTS mannose/fructose/sorbose transporter subunit IIC
	HGB56_11960	lp_0577	pts9D	PTS system mannose/fructose/sorbose family transporter subunit IID
	HGB56_11970	lp_0585	manR	sigma-54-dependent transcriptional regulator
	HGB56_11975	lp_0586	pts10A	PTS sugar transporter subunit IIA
	HGB56_11980	lp_0587	pts10B	PTS sugar transporter subunit IIB
	HGB56_04095	LPST_C1938	pts	PTS family mannose/fructose/sorbose porter component IID
	HGB56_04100	LPST_C1939	pts	PTS family mannose/fructose/sorbose porter component IIC
	HGB56_07715	LPST_C2661	sacK2	ROK family protein
	HGB56_07720	LPST_C2662	gh	family 38 glycosyl hydrolase
	HGB56_07725	LPST_C2663	fruA1	fructose PTS system EIIBC or EIIC component
	HGB56_07730	LPST_C2664	fruA2	fructose PTS system EIIB component
	HGB56_07735	LPST_C2665	fruB	fructose PTS system EIIA component
	HGB56_07740	LPST_C2666	mtlR	PRD domain-containing protein
Glucose/glycolysis pathway	HGB56_03455	lp_2218	pts17A	PTS glucose transporter subunit IIA
	HGB56_12990	lp_0884	pts11A	PTS glucose transporter subunit IIA
	HGB56_13000	lp_0886	pts11BC	PTS system, beta-glucosides-specific EIIBC component
	HGB56_04765	lp_2502	pgi	glucose-6-phosphate isomerase
	HGB56_01895	lp_1898	pfkA	6-phosphofructokinase
	HGB56_10910	lp_0330	fbaA	fructose bisphosphate aldolase
	HGB56_12600	lp_0791	tpiA	triose-phosphate isomerase
	HGB56_12590	lp_0789	gapB	glyceraldehyde-3-phosphate dehydrogenase
	HGB56_12595	lp_0790	pgk	phosphoglycerate kinase
	HGB56_07460	lp_3170	pgm	phosphoglycerate mutase
	HGB56_12025	lp_0597	pgm	phosphoglycerate mutase
	HGB56_12605	lp_0792	eno	phosphopyruvate hydratase, enolase
	HGB56_01890	lp_1897	pyk	pyruvate kinase

## Sheet: S3-1-2
	Supplementary Table S3-1-2 The enzymes related to carbohydrate metabolism in L. plantarum LP-F1
Number	NCBI code	Function	cazy-class	Length	Subject	Length	Q-start	Q-end	S-start	S-end	Evalue	Coverage
1	HGB56_01095	chitin-binding protein	AA	201	AA10	178	34	199	1	178	1.5e-46	0.994382
2	HGB56_06260	flavodoxin	AA	246	AA6	195	84	182	3	97	4.9e-08	0.482051
3	HGB56_06295	twin-arginine translocation pathway signal protein	AA	156	AA6	195	8	97	3	88	3.2e-07	0.435897
4	HGB56_10520	NADPH-dependent FMN reductase	AA	223	AA6	195	61	151	16	109	8.9e-06	0.476923
5	HGB56_10715	FAD-binding protein	AA	464	AA4	522	9	273	14	287	7.5e-21	0.522989
6	HGB56_11080	glutathione reductase	AA	454	AA3	618	9	352	83	285	1e-09	0.326861
7	HGB56_13445	integral membrane protein	AA	260	AA6	195	19	101	10	96	5.8e-06	0.441026
8	HGB56_14035	flavocytochrome c	AA	462	AA3	618	12	318	83	285	1.2e-06	0.326861
9	HGB56_15325	flavocytochrome c	AA	755	AA3	618	288	625	77	295	2.6e-09	0.352751
10	HGB56_01835	LysM domain-containing protein	CBM	210	CBM50	40	168	209	2	39	9.6e-06	0.925
11	HGB56_02595	LysM peptidoglycan-binding domain-containing protein	CBM	390	CBM50	40	347	389	1	39	3.5e-13	0.95
12	HGB56_03220	peptidoglycan endopeptidase	CBM	496	CBM50	40	34	79	2	39	7.8e-12	0.925
13	HGB56_04395	LysM peptidoglycan-binding domain-containing protein	CBM	388	CBM50	40	345	387	1	39	7.4e-14	0.95
14	HGB56_05745	alpha-glycosidase	CBM	574	GH13	300	176	474	1	300	2.4e-120	0.996667
15	HGB56_06120	LysM domain-containing protein	CBM	314	CBM50	40	30	70	2	38	4.9e-10	0.9
16	HGB56_06125	LysM domain-containing protein	CBM	354	CBM50	40	30	71	2	39	3.1e-10	0.925
17	HGB56_06770	LPXTG cell wall anchor domain-containing protein	CBM	1112	CBM40	179	124	251	53	175	5.2e-10	0.681564
18	HGB56_06825	peptidoglycan-binding protein	CBM	204	CBM50	40	32	73	1	39	1.5e-11	0.95
19	HGB56_06830	peptidoglycan-binding protein	CBM	225	CBM50	40	37	79	1	40	4e-14	0.975
20	HGB56_08415	LysM peptidoglycan-binding domain-containing protein	CBM	360	CBM50	40	37	79	2	40	2.4e-11	0.95
21	HGB56_09600	1,4-alpha-glucan branching protein GlgB	CBM	634	GH13	301	174	473	1	301	1e-139	0.996678
22	HGB56_09625	glycoside hydrolase family 13 protein	CBM	605	GH13	316	188	496	1	316	5.4e-124	0.996835
23	HGB56_10275	endo-beta-N-acetylglucosaminidase	CBM	960	CBM44	64	756	798	19	61	1.9e-05	0.65625
24	HGB56_10275	endo-beta-N-acetylglucosaminidase	CBM	960	CBM32	124	825	950	4	122	1.8e-24	0.951613
25	HGB56_10770	LysM domain-containing protein	CBM	267	CBM50	40	29	70	1	38	6.8e-13	0.925
26	HGB56_10775	LysM domain-containing protein	CBM	211	CBM50	40	30	70	2	38	3.1e-11	0.9
27	HGB56_01340	alpha/beta fold hydrolase	CE	250	CE1	227	24	220	23	199	2e-12	0.77533
28	HGB56_04360	polysaccharide deacetylase	CE	288	CE4	130	124	251	6	127	2.7e-26	0.930769
29	HGB56_05245	alpha/beta fold hydrolase	CE	261	CE1	227	29	244	21	210	2.6e-13	0.832599
30	HGB56_05350	acetylesterase	CE	282	CE1	227	12	265	3	223	9.1e-45	0.969163
31	HGB56_06470	alpha/beta hydrolase	CE	276	CE10	341	33	254	94	329	4.5e-27	0.68915
32	HGB56_06580	Esterase	CE	246	CE1	227	18	228	14	208	5.5e-10	0.854626
33	HGB56_07845	alpha/beta hydrolase	CE	313	CE1	227	79	293	10	213	5.6e-08	0.894273
34	HGB56_08290	hypothetical protein SRCM101060_00640	CE	312	CE1	227	82	294	13	213	4.6e-09	0.881057
35	HGB56_08490	endoglucanase	CE	323	CE2	209	139	297	4	193	6.3e-17	0.904306
36	HGB56_08765	alpha/beta fold hydrolase	CE	263	CE1	227	13	255	4	223	6.1e-45	0.964758
37	HGB56_08980	alpha/beta hydrolase	CE	270	CE10	341	21	227	93	310	2.7e-21	0.636364
38	HGB56_08985	alpha/beta hydrolase	CE	280	CE10	341	20	239	82	312	7.9e-27	0.674487
39	HGB56_11860	N-acetylglucosamine-6-phosphate deacetylase	CE	378	CE9	373	6	372	2	372	1.4e-117	0.991957
40	HGB56_12870	proline-specific peptidase	CE	309	CE1	227	32	195	25	143	4.1e-08	0.519824
41	HGB56_13480	hydrolase, alpha/beta domain protein	CE	341	CE10	341	69	320	60	311	3.6e-45	0.73607
42	HGB56_13575	alpha/beta hydrolase	CE	264	CE10	341	12	236	79	315	2e-23	0.692082
43	HGB56_01215	glycoside hydrolase family 65 protein	GH	748	GH65	372	318	688	1	371	7.5e-150	0.994624
44	HGB56_01365	lysin	GH	463	GH25	177	48	213	2	175	2.1e-33	0.977401
45	HGB56_02595	LysM peptidoglycan-binding domain-containing protein	GH	390	GH25	177	37	221	1	177	1.8e-33	0.99435
46	HGB56_04085	alpha-glucosidase	GH	567	GH13	349	32	381	1	348	4.7e-164	0.994269
47	HGB56_04395	LysM peptidoglycan-binding domain-containing protein	GH	388	GH25	177	35	211	1	174	4.6e-31	0.977401
48	HGB56_05160	oxidoreductase	GH	326	GH109	126	3	113	2	119	2.2e-11	0.928571
49	HGB56_05290	muramidase	GH	790	GH73	128	260	390	5	128	1.2e-35	0.960938
50	HGB56_05745	alpha-glycosidase	GH	574	CBM34	120	6	127	1	119	3.2e-23	0.983333
51	HGB56_05835	6-phospho-beta-glucosidase	GH	480	GH1	429	7	476	5	428	2.7e-152	0.986014
52	HGB56_05840	6-phospho-beta-glucosidase	GH	473	GH1	429	1	470	5	428	2.3e-143	0.986014
53	HGB56_05990	lysin	GH	433	GH25	177	33	202	1	177	1.6e-28	0.99435
54	HGB56_06810	glycoside hydrolase family 1 protein	GH	460	GH1	429	4	457	2	428	3.7e-133	0.993007
55	HGB56_07150	glycoside hydrolase family 25	GH	860	GH25	177	232	408	1	174	4.3e-33	0.977401
56	HGB56_07330	6-phospho-beta-glucosidase	GH	477	GH1	429	2	473	3	428	1.5e-149	0.990676
57	HGB56_07670	alpha-glucosidase	GH	555	GH13	349	28	378	1	348	1.2e-136	0.994269
58	HGB56_07720	family 38 glycosyl hydrolase	GH	876	GH38	269	3	276	1	268	6.6e-67	0.992565
59	HGB56_08620	beta-galactosidase	GH	683	GH42	371	15	394	1	370	2.3e-152	0.994609
60	HGB56_08630	Alfa-L-rhamnosidase	GH	650	GH78	504	159	615	4	481	3e-100	0.946429
61	HGB56_08640	alpha-L-rhamnosidase	GH	525	GH78	504	71	524	5	440	6e-77	0.863095
62	HGB56_08685	beta-galactosidase	GH	626	GH2	752	19	622	7	486	2.2e-148	0.636968
63	HGB56_08695	alpha-galactosidase	GH	738	GH36	688	18	718	1	687	2.2e-279	0.997093
64	HGB56_08795	glycoside hydrolase family 1 protein	GH	486	GH1	429	8	482	3	428	3.5e-149	0.990676
65	HGB56_08810	glycoside hydrolase family 1 protein	GH	482	GH1	429	2	476	3	428	6.1e-151	0.990676
66	HGB56_08815	glycosyl hydrolase family protein	GH	487	GH1	429	10	483	5	428	2.3e-146	0.986014
67	HGB56_08830	glycoside hydrolase family 65 protein	GH	734	GH65	372	306	670	2	371	8.3e-129	0.991935
68	HGB56_08845	alpha-glucosidase	GH	766	GH31	427	230	671	1	427	3.4e-168	0.997658
69	HGB56_09230	muramidase	GH	925	GH25	177	282	458	1	174	1.7e-31	0.977401
70	HGB56_09255	beta-glucosidase	GH	461	GH1	429	3	460	4	428	8.2e-135	0.988345
71	HGB56_09265	alpha-mannosidase	GH	899	GH38	269	5	273	1	256	4.4e-67	0.947955
72	HGB56_09270	metal-independent alpha-mannosidase	GH	429	GH125	402	25	420	1	402	1.5e-168	0.997512
73	HGB56_09280	alpha-1 2-mannosidase	GH	715	GH92	491	218	706	13	488	5e-140	0.967413
74	HGB56_09310	alpha-glucosidase	GH	541	GH13	349	28	362	1	348	2.4e-148	0.994269
75	HGB56_09330	beta-N-acetylhexosaminidase	GH	616	GH20	337	81	391	11	332	8.2e-33	0.952522
76	HGB56_09600	1,4-alpha-glucan branching protein GlgB	GH	634	CBM48	76	27	106	3	70	1e-18	0.881579
77	HGB56_09625	glycoside hydrolase family 13 protein	GH	605	CBM34	120	13	96	6	90	1e-07	0.7
78	HGB56_09640	glycoside hydrolase family 65 protein	GH	906	GH65	372	427	836	1	368	8.1e-123	0.986559
79	HGB56_10235	alpha-glucosidase	GH	557	GH13	349	28	384	1	349	1.7e-123	0.997135
80	HGB56_10260	alpha-amylase	GH	440	GH13	299	25	314	12	288	1.8e-50	0.923077
81	HGB56_10270	glycoside hydrolase family 65 protein	GH	756	GH65	372	322	693	1	372	1.1e-152	0.997312
82	HGB56_10275	endo-beta-N-acetylglucosaminidase	GH	960	GH85	315	121	463	1	315	1.8e-115	0.996825
83	HGB56_10295	sucrose-6-phosphate hydrolase	GH	514	GH32	293	50	352	1	293	2.6e-83	0.996587
84	HGB56_10305	alpha-glucosidase	GH	558	GH13	349	30	378	1	348	3.5e-166	0.994269
85	HGB56_10320	alpha-glucosidase	GH	557	GH13	349	28	379	1	348	3.5e-163	0.994269
86	HGB56_10605	alpha,alpha-phosphotrehalase	GH	547	GH13	344	24	370	1	344	1.8e-170	0.997093
87	HGB56_11335	glycosyl hydrolase family protein	GH	478	GH1	429	6	474	3	428	1.6e-152	0.990676
88	HGB56_12440	glycosyl hydrolase family 8	GH	365	GH126	321	43	362	2	320	1.6e-108	0.990654
89	HGB56_12695	gfo/Idh/MocA family oxidoreductase	GH	300	GH109	126	56	110	63	118	0.00053	0.436508
90	HGB56_13095	glycoside hydrolase family 1 protein	GH	500	GH1	429	8	482	7	425	1.9e-130	0.974359
91	HGB56_14130	gfo/Idh/MocA family oxidoreductase	GH	324	GH109	126	6	101	2	107	2.5e-12	0.833333
92	HGB56_14135	cell wall hydrolase	GH	213	GH73	128	72	207	2	128	3.8e-35	0.984375
93	HGB56_14220	lysozyme	GH	258	GH25	177	60	225	2	171	4.7e-27	0.954802
94	HGB56_14235	gfo/Idh/MocA family oxidoreductase	GH	335	GH109	126	3	106	2	114	6.6e-09	0.888889
95	HGB56_15285	glycosyl hydrolase family protein	GH	490	GH1	429	2	481	4	428	3.5e-142	0.988345
96	HGB56_00040	glycosyltransferase	GT	314	GT2	170	5	150	1	142	3.4e-29	0.829412
97	HGB56_00050	glycosyltransferase	GT	342	GT2	170	18	187	1	168	4e-27	0.982353
98	HGB56_00325	glycosyltransferase	GT	434	GT2	170	62	233	1	169	8.4e-31	0.988235
99	HGB56_01310	penicillin-binding protein	GT	767	GT51	177	78	255	4	177	2.8e-62	0.977401
100	HGB56_01620	hypothetical protein LPLWJ_22980	GT	426	GT2	230	36	269	4	228	4.6e-18	0.973913
101	HGB56_02550	glycosyltransferase	GT	313	GT2	170	5	134	1	122	9.9e-26	0.711765
102	HGB56_02955	glycosyltransferase	GT	322	GT2	170	4	166	1	167	1.4e-22	0.976471
103	HGB56_02965	glycosyltransferase	GT	342	GT4	160	173	310	12	157	1.2e-22	0.90625
104	HGB56_02970	glycosyltransferase family 1 protein	GT	363	GT4	160	189	330	7	154	1.7e-30	0.91875
105	HGB56_03135	putative glycosyltransferase TIGR03111	GT	440	GT2	230	45	279	4	230	1.6e-23	0.982609
106	HGB56_03365	undecaprenyldiphospho-muramoylpentapeptide beta-N- acetylglucosaminyltransferase	GT	363	GT28	157	189	350	2	157	1.4e-48	0.987261
107	HGB56_04750	glycosyltransferase	GT	525	GT4	160	328	480	12	159	6.3e-29	0.91875
108	HGB56_05340	glycosyltransferase	GT	382	GT4	160	185	334	8	157	1.8e-28	0.93125
109	HGB56_05565	glycosyltransferase	GT	442	GT2	170	68	239	1	169	3.9e-30	0.988235
110	HGB56_05860	glycosyltransferase family 2 protein	GT	222	GT2	170	1	109	17	125	2.8e-29	0.635294
111	HGB56_06110	accessory Sec system glycosyltransferase Asp1	GT	502	GT4	160	331	478	11	159	6.1e-32	0.925
112	HGB56_06115	glycosyltransferase	GT	514	GT4	160	327	470	11	153	1.2e-31	0.8875
113	HGB56_09615	glycogen synthase GlgA	GT	479	GT5	472	3	476	1	472	5.9e-180	0.997881
114	HGB56_09620	phosphorylase, glycogen/starch/alpha-glucan family	GT	800	GT35	674	95	794	2	673	3.9e-252	0.995549
115	HGB56_11215	glycosyltransferase family 2 protein	GT	399	GT2	170	31	123	4	102	1.4e-13	0.576471
116	HGB56_11870	glycosyltransferase	GT	245	GT26	171	60	226	2	171	9.3e-64	0.988304
117	HGB56_12455	glycosyltransferase family 2 protein	GT	408	GT2	230	40	271	1	229	1.7e-36	0.991304
118	HGB56_14335	DP-D-galactose--(glucosyl)LPS-1,6-D-galactosyltransferase	GT	354	GT4	160	183	322	8	151	1.8e-25	0.89375
119	HGB56_14345	glycosyltransferase	GT	301	GT2	170	14	121	3	108	4.8e-23	0.617647
120	HGB56_14400	glycosyltransferase family 1 protein	GT	364	GT4	160	189	330	6	153	3e-30	0.91875
121	HGB56_14405	glycosyltransferase	GT	345	GT4	160	175	310	12	155	1.1e-24	0.89375
122	HGB56_14415	glycosyltransferase	GT	319	GT2	170	4	168	1	169	1.6e-27	0.988235
123	HGB56_14510	glycosyltransferase	GT	297	GT2	170	1	173	3	169	6.8e-21	0.976471
124	HGB56_14515	glycosyltransferase	GT	310	GT2	170	6	147	3	140	9.5e-24	0.805882
125	HGB56_14760	glycosyltransferase family 4 protein	GT	379	GT4	160	188	332	7	153	1.2e-33	0.9125
126	HGB56_14765	glycosyltransferase	GT	340	GT4	160	161	303	6	152	2e-23	0.9125
127	HGB56_14920	poly(glycerol-phosphate) alpha-glucosyltransferase	GT	498	GT4	160	325	470	12	157	2.1e-32	0.90625
128	HGB56_14950	glycosyltransferase	GT	502	GT4	160	323	469	8	153	2.2e-26	0.90625
129	HGB56_14955	accessory Sec system glycosyltransferase Asp1	GT	508	GT4	160	321	469	6	153	6.9e-33	0.91875
130	HGB56_15325	PBP1A family penicillin-binding protein	GT	709	GT51	177	88	267	3	177	8.5e-63	0.983051
