# Supplementary material for: The Carbohydrate Metabolism of Lactiplantibacillus plantarum
Source: Int J Mol Sci. 2021 Dec 15;22(24):13452. doi: 10.3390/ijms222413452 (PMC8704671; doi:10.3390/ijms222413452)
Supplement: Supplementary file 1 [file ijms-22-13452-s001.zip › Supplementary Table S3-10 Rhamnosides metabolism.xlsx]

## Sheet: Sheet1
Supplementary Table S3-10-1 Rhamnosides metabolism gene clusters in L. plantarum strains
Strains	Accession	ram1	ramP1	ram2	ramP2	ramR	Locations		Gene	Function
Lactiplantibacillus plantarum LP-F1	CP051192	1	1	1	1	1	1782587 to 1789922		ram1	alpha-L-rhamnosidase
Lactiplantibacillus plantarum 10CH	CP023728.1	1	1	1	1	1	3072794 to 3080128		ramP1	MFS transporter
Lactiplantibacillus plantarum 12	CP046593.1	1	1	1	1	1	1599272 to 1606607		ram2	alpha-L-rhamnosidase
Lactiplantibacillus plantarum 12_3	CP035012.1	1	1	1	1	1	688998 to 696332		ramP2	MFS transporter
Lactiplantibacillus plantarum 123-17	CP046656.1	1	1	1	1	1	2967499 to 2974833		ramR	AraC family transcriptional regulator
Lactiplantibacillus plantarum 13_3	CP035020.1	1	1	1	1	1	146354 to 153686
Lactiplantibacillus plantarum 16	CP006033.1	1	1	1	1	1	2896349 to 2903681
Lactiplantibacillus plantarum 202195	CP040858.1	1	1	1	1	1	2795987 to 2803321
Lactiplantibacillus plantarum 2025	CP076824.1	1	1	1	1	1	3087164 to 3094497
Lactiplantibacillus plantarum 5-2	CP009236.1	1	1	1	1	1	3042659 to 3049993
Lactiplantibacillus plantarum 83-18	CP046669.1	1	1	1	1	1	2924587 to 2931921
Lactiplantibacillus plantarum 8P-A3	CP046726.1	1	1	1	1	1	3106916 to 3114250
Lactiplantibacillus plantarum AMT74419	CP052869.1	1	1	1	1	1	3027835 to 3035169
Lactiplantibacillus plantarum AR195	CP071449.1	1	1	1	1	1	2984795 to 2992129
Lactiplantibacillus plantarum AS-10	CP028420.1	1	1	1	1	1	2984083 to 2991417
Lactiplantibacillus plantarum AS-6	CP028424.1	1	1	1	1	pseudo	3019959 to 3027292
Lactiplantibacillus plantarum AS-8	CP028422.1	1	1	1	1	1	93408 to 100742
Lactiplantibacillus plantarum AS-9	CP028421.1	1	1	1	1	1	2903735 to 2911079
Lactiplantibacillus plantarum ATCC 202195	CP063750.1	1	1	1	1	1	3076306 to 3083640
Lactiplantibacillus plantarum ATCC 8014	CP024413.1	1	1	1	1	1	2978938 to 2986272
Lactiplantibacillus plantarum ATG-K2	CP032460.1	1	pseudo	1	1	1	2152915 to 2160250
Lactiplantibacillus plantarum ATG-K6	CP032464.1	1	1	1	1	1	3060777 to 3068111
Lactiplantibacillus plantarum ATG-K8	CP032466.1	1	1	1	1	1	2435012 to 2442346
Lactiplantibacillus plantarum b-2	CP027349.1	1	1	1	1	1	3013998 to 3021332
Lactiplantibacillus plantarum B21	CP010528.1	1	1	1	1	1	3062290 to 3069624
Lactiplantibacillus plantarum BCC9546	CP044500.1	1	1	1	1	1	3046704 to 3054038
Lactiplantibacillus plantarum BDGP2	CP023174.1	1	1	1	1	1	2412379 to 2419713
Lactiplantibacillus plantarum BK-021	CP044233.1	1	1	1	1	1	1544493 to 1551827
Lactiplantibacillus plantarum BLS41	CP018209.1	1	1	1	1	1	1787684 to 1795018
Lactiplantibacillus plantarum C410L1	CP017954.1	pseudo	1	pseudo	1	1	2635239 to 2642423
Lactiplantibacillus plantarum CACC 558	CP048022.1	1	1	1	1	1	2617840 to 2625174
Lactiplantibacillus plantarum CAUH2	CP015126.1	1	1	1	1	1	3043970 to 3051305
Lactiplantibacillus plantarum CLP0611	CP019722.1	1	1	1	1	1	3057870 to 3065204
Lactiplantibacillus plantarum CNEI-KCA4	CP053571.1	1	1	1	1	1	97171 to 104505
Lactiplantibacillus plantarum CNEI-KCA5	CP059294.1	1	1	1	1	1	3072557 to 3079891
Lactiplantibacillus plantarum CXG9	CP069168.1	1	1	1	1	1	3082661 to 3089995
Lactiplantibacillus plantarum DF	CP013753.1	1	1	1	1	1	1282215 to 1289549
Lactiplantibacillus plantarum dm	CP022373.1	1	1	1	1	1	2445964 to 2453298
Lactiplantibacillus plantarum DOMLa	CP004406.1	1	1	1	1	1	2974927 to 2982261
Lactiplantibacillus plantarum DR7	CP031318.1	1	1	1	1	1	1713525 to 1720859
Lactiplantibacillus plantarum DSM 20174	CP039121.1	1	1	1	1	1	211804 to 219138
Lactiplantibacillus plantarum DSR_M2	CP022294.1	1	1	1	1	1	3038403 to 3045737
Lactiplantibacillus plantarum EM	CP037429.1	1	1	1	1	1	3020384 to 3027718
Lactiplantibacillus plantarum FBL-3a	CP034694.1	1	1	1	1	1	2751248 to 2758582
Lactiplantibacillus plantarum GB-LP1	CP020564.1	1	1	1	1	1	938298 to 2945631
Lactiplantibacillus plantarum GR0128	CP070847.1	1	1	1	1	1	1836706 to 1844040
Lactiplantibacillus plantarum GR0512	CP070851.1	1	1	1	1	1	2858131 to 2865465
Lactiplantibacillus plantarum HAC01	CP029349.1	1	1	1	1	1	1933167 to 1940501
Lactiplantibacillus plantarum HC-2	CP046935.1	1	1	1	1	1	1748459 to 1755793
Lactiplantibacillus plantarum Heal19	CP055123.1	1	1	1	1	1	2747257 to 2754591
Lactiplantibacillus plantarum HFC8	CP012650.1	1	1	1	1	1	1705651 to 1712953
Lactiplantibacillus plantarum IDCC3501	CP031702.1	1	1	1	1	1	2239417 to 2246751
Lactiplantibacillus plantarum IRG1	CP025690.1	1	1	1	1	1	3001219 to 3008553
Lactiplantibacillus plantarum J26	CP033616.1	1	1	1	1	1	166118 to 173452
Lactiplantibacillus plantarum JBE245	CP014780.1	1	1	1	1	1	3044562 to 3051896
Lactiplantibacillus plantarum JBE490	CP020861.1	1	1	1	1	1	3035652 to 3042986
Lactiplantibacillus plantarum JDM1	CP001617.1	1	1	1	1	1	2973890 to 2981224
Lactiplantibacillus plantarum K25	CP020093.1	1	1	1	1	1	3034956 to 3042290
Lactiplantibacillus plantarum K259	CP025590.1	1	1	1	1	1	2779012 to 2787113
Lactiplantibacillus plantarum KACC 92189	CP024058.1	1	1	1	1	1	1776640 to 1783974
Lactiplantibacillus plantarum KC28	CP026743.1	1	1	1	1	1	2523000 to 2530334
Lactiplantibacillus plantarum KC3	CP025586.1	1	1	1	1	1	1357958 to 1366651
Lactiplantibacillus plantarum KCCP11226	CP046262.1	1	1	1	1	1	3052295 to 3059629
Lactiplantibacillus plantarum KLDS1.0386	CP071892.1	1	1	1	1	1	2883687 to 2891021
Lactiplantibacillus plantarum KLDS1.0391	CP019348.1	1	1	1	1	1	1713244 to 1720576
Lactiplantibacillus plantarum KM2	CP069282.1	1	1	1	1	1	3027828 to 3035162
Lactiplantibacillus plantarum KP	CP013749.1	1	1	1	1	1	907112 to 914446
Lactiplantibacillus plantarum LLY-606	CP023306.1	1	1	1	1	1	3009869 to 3017203
Lactiplantibacillus plantarum LM1004	CP025988.1	1	1	1	1	1	1862104 to 1869438
Lactiplantibacillus plantarum LMT1-48	CP033888.1	1	1	1	1	1	2014889 to 2022223
Lactiplantibacillus plantarum LP2	CP020816.1	1	1	1	1	1	3071742 to 3079077
Lactiplantibacillus plantarum LP3	CP017066.1	1	1	1	1	1	3054506 to 3061840
Lactiplantibacillus plantarum Lp900	CP059168.1	1	1	1	1	1	2984087 to 2991421
Lactiplantibacillus plantarum LPL-1	CP021997.1	1	1	1	1	1	119907 to 127241
Lactiplantibacillus plantarum LQ80	CP028977.1	1	1	1	1	1	3011867 to 3019201
Lactiplantibacillus plantarum LRCC5314	CP072452.1	1	1	1	1	1	1838378 to 1845640
Lactiplantibacillus plantarum LS/07	CP034997.1	pseudo	1	1	1	1	3008293 to 3016674
Lactiplantibacillus plantarum LY-78	CP015308.1	1	1	1	1	1	2074067 to 2081401
Lactiplantibacillus plantarum LZ206	CP015966.1	1	1	1	1	1	2670108 to 2677440
Lactiplantibacillus plantarum LZ227	CP015857.1	1	1	1	1	1	2580836 to 2588169
Lactiplantibacillus plantarum LZ95	CP012122.1	1	1	1	1	1	3048662 to 3055997
Lactiplantibacillus plantarum MF1298	CP013149.1	1	1	1	1	1	3012038 to 3019372
Lactiplantibacillus plantarum MK55	CP065019.1	1	1	1	1	1	3078299 to 3085633
Lactiplantibacillus plantarum NCC245	FJ943501.1	1	1	1	1	1	1632 to 8966
Lactiplantibacillus plantarum NCIMB 700965	CP023490.1	1	pseudo	1	1	1	1489886 to 1498270
Lactiplantibacillus plantarum NCIMB700965.EF.A	CP026505.1	1	pseudo	1	1	1	2445048 to 2454162
Lactiplantibacillus plantarum NCIMB8826	CP037961.1	1	1	1	1	1	3077829 to 3085163
Lactiplantibacillus plantarum NCU116	CP016071.1	1	1	1	1	1	1402246 to 1409580
Lactiplantibacillus plantarum nF1	CP030881.1	1	1	1	1	1	3005711 to 3013045
Lactiplantibacillus plantarum pc-26	CP023301.1	1	1	1	1	1	2977371 to 2984705
Lactiplantibacillus plantarum PC518	CP066817.1	1	1	1	1	1	2968051 to 2976240
Lactiplantibacillus plantarum PC518	CP065802.1	1	1	1	1	1	2968312 to 2976501
Lactiplantibacillus plantarum PC520	CP023772.1	1	1	1	1	1	145142 to 152477
Lactiplantibacillus plantarum plantarum	CP021086.1	1	1	1	1	1	2750364 to 2757697
Lactiplantibacillus plantarum PMO08	CP062059.1	1	1	1	1	1	1830163 to 1837497
Lactiplantibacillus plantarum Q7	CP019712.1	1	1	1	1	1	111018 to 119207
Lactiplantibacillus plantarum RI-113	CP017406.1	1	1	1	1	1	2965634 to 2972968
Lactiplantibacillus plantarum S58	CP068767.1	pseudo	1	1	1	1	3028979 to 3036179
Lactiplantibacillus plantarum SHY 21-2	CP066547.1	1	1	1	1	1	2967612 to 2974944
Lactiplantibacillus plantarum SK151	CP030105.1	1	1	1	1	1	2659603 to 2666937
Lactiplantibacillus plantarum SK156	CP059473.1	1	1	1	1	1	1812394 to 1819728
Lactiplantibacillus plantarum SN35N	AP018405.1	pseudo	1	1	1	1	1806275 to 1814864
Lactiplantibacillus plantarum SPC-SNU 72-2	CP050805.1	1	1	1	1	1	1274036 to 1281368
Lactiplantibacillus plantarum SRCM100438	CP028219.1	1	1	1	1	1	1134570 to 1141904
Lactiplantibacillus plantarum SRCM100440	CP028220.1	1	1	1	1	1	2091134 to 2098468
Lactiplantibacillus plantarum SRCM100442	CP028221.1	1	1	1	1	1	1133811 to 1141145
Lactiplantibacillus plantarum SRCM100995	CP028275.1	1	1	1	1	1	1100085 to 1107419
Lactiplantibacillus plantarum SRCM101105	CP028222.1	1	1	1	1	1	1790986 to 1798320
Lactiplantibacillus plantarum SRCM101167	CP028334.1	1	1	1	1	1	1374305 to 1381638
Lactiplantibacillus plantarum SRCM101222	CP028229.1	1	1	1	1	1	1298024 to 1305358
Lactiplantibacillus plantarum SRCM101511	CP028235.1	1	1	1	1	1	1215071 to 1222405
Lactiplantibacillus plantarum SRCM101518	CP028241.1	1	1	1	1	1	2354500 to 2361834
Lactiplantibacillus plantarum SRCM102022	CP021501.1	1	1	1	1	1	3029497 to 3036831
Lactiplantibacillus plantarum SRCM102737	CP028261.1	1	1	1	1	1	2490082 to 2497416
Lactiplantibacillus plantarum SRCM103295	CP035113.1	1	1	1	1	1	2933724 to 2941058
Lactiplantibacillus plantarum SRCM103297	CP035556.1	1	1	1	1	1	145667 to 153000
Lactiplantibacillus plantarum SRCM103300	CP035566.1	1	1	1	1	1	146380 to 153714
Lactiplantibacillus plantarum SRCM103303	CP035571.1	pseudo	1	1	1	1	154370 to 161179
Lactiplantibacillus plantarum SRCM103311	CP035131.1	1	1	1	1	1	147236 to 154570
Lactiplantibacillus plantarum SRCM103357	CP035143.1	1	1	1	1	1	3050958 to 3058292
Lactiplantibacillus plantarum SRCM103361	CP035150.1	1	1	1	1	1	140012 to 147345
Lactiplantibacillus plantarum SRCM103362	CP035156.1	1	1	1	1	1	2898818 to 2906152
Lactiplantibacillus plantarum SRCM103418	CP035168.1	1	1	1	1	1	218390 to 225724
Lactiplantibacillus plantarum SRCM103426	CP035174.1	1	1	1	1	1	3028909 to 3036243
Lactiplantibacillus plantarum SRCM103472	CP035223.1	1	1	1	1	1	212286 to 219620
Lactiplantibacillus plantarum SRCM103473	CP035224.1	1	1	1	1	1	3082153 to 3089487
Lactiplantibacillus plantarum subsp. plantarum G1	CP053912.1	1	1	1	1	1	3063565 to 3070899
Lactiplantibacillus plantarum subsp. plantarum BNH17	CP040374.1	1	1	1	1	1	3044764 to 3052098
Lactiplantibacillus plantarum subsp. plantarum CGMCC 1.557	CP016270.1	1	1	1	1	1	2199423 to 2206757
Lactiplantibacillus plantarum subsp. plantarum E1	CP031771.1	1	1	1	1	1	3012038 to 3019372
Lactiplantibacillus plantarum subsp. plantarum LB1-2	CP025991.1	1	1	1	1	1	2501560 to 2508894
Lactiplantibacillus plantarum subsp. plantarum nF1-FD	CP025285.1	1	1	1	1	1	2957628 to 2964962
Lactiplantibacillus plantarum subsp. plantarum P-8	CP005942.2	1	1	1	1	1	2883456 to 2890788
Lactiplantibacillus plantarum subsp. plantarum SRCM100434	CP021528.1	1	1	1	1	1	195161 to 202495
Lactiplantibacillus plantarum subsp. plantarum ST-III	CP002222.1	1	1	1	1	1	3043247 to 3050582
Lactiplantibacillus plantarum subsp. plantarum TS12	CP018324.1	1	1	1	1	1	1879703 to 1887037
Lactiplantibacillus plantarum TCI507	CP054259.1	1	1	1	1	1	561686 to 569020
Lactiplantibacillus plantarum TK-P2A	CP045593.1	1	1	1	1	1	2975656 to 2982990
Lactiplantibacillus plantarum TMW 1.1308	CP021929.1	1	1	1	1	1	3019179 to 3026513
Lactiplantibacillus plantarum TMW 1.1478	CP021932.1	1	1	1	1	1	3118060 to 3125394
Lactiplantibacillus plantarum TMW 1.1623	CP017379.1	1	1	1	1	1	2987603 to 2994937
Lactiplantibacillus plantarum TMW 1.25	CP017354.1	1	1	1	1	1	3008981 to 3016315
Lactiplantibacillus plantarum TMW 1.277	CP017363.1	1	1	1	1	1	2963534 to 2970868
Lactiplantibacillus plantarum TMW 1.708	CP017374.1	pseudo	1	1	1	1	2974437 to 2981610
Lactiplantibacillus plantarum UNQLp11	CP031140.1	1	1	1	1	1	296249 to 303583
Lactiplantibacillus plantarum WCFS1	AL935263.2	1	1	1	1	1	3077901 to 3085235
Lactiplantibacillus plantarum WLPL04	CP023771.1	1	1	1	1	1	2987948 to 2995282
Lactiplantibacillus plantarum X7021	CP025412.1	1	1	1	1	1	2990963 to 2999344
Lactiplantibacillus plantarum X7022	CP048921.1	1	1	1	1	1	2905463 to 2913652
Lactiplantibacillus plantarum XJ25	CP068448.1	1	1	1	1	1	2966987 to 2974321
Lactiplantibacillus plantarum Y44	CP030244.1	1	1	1	1	1	3042875 to 3050210
Lactiplantibacillus plantarum YW11	CP035031.1	1	1	1	1	1	146387 to 153719
Lactiplantibacillus plantarum ZDY2013	CP065160.1	1	1	1	1	1	3084513 to 3091847
Lactiplantibacillus plantarum ZFM4	CP032648.1	1	1	1	1	1	1598154 to 1605487
Lactiplantibacillus plantarum ZFM55	CP032359.1	1	1	1	1	1	3048719 to 3056054
Lactiplantibacillus plantarum ZFM9	CP032642.1	1	1	1	1	1	418544 to 425879
Lactiplantibacillus plantarum Zhang-LL	CP011769.1	1	1	1	1	1	2832263 to 2840451
Lactiplantibacillus plantarum ZJ316	CP004082.1	1	1	1	1	1	99736 to 107069
Lactiplantibacillus plantarum ZS2058	CP012343.1	1	1	1	1	1	2238735 to 2246069
Lactiplantibacillus plantarum subsp. plantarum GR1184	CP078129.1	1	1	1	1	1	2988120 to 2995454
Lactiplantibacillus plantarum subsp. plantarum GR1187	CP078132.1	1	1	1	1	1	2988121 to 2995455
Lactiplantibacillus plantarum DW12	CP058967.1	1	1	1	1	1	3006151 to 3013485
Lactiplantibacillus plantarum L75a	CP074419.1	1	1	1	1	1	2219981 to 2227315
Lactiplantibacillus plantarum 41P	CP075330.1	1	1	1	1	1	3013635 to 3020969
Lactiplantibacillus plantarum MSD1	CP050257.1	1	1	1	1	1	2865365 to 2872699
Supplementary Table S3-10-2 Rhamnosides metabolism gene clusters in other lactic acid bacteria strains
Strain	Accession	ram1	ramP1	ram2	ramP2	ramR	Location
Lactiplantibacillus paraplantarum L-ZS9	CP013130.1	1	1	1	1	1	2988257 to 2995580
