# Supplementary material for: The Carbohydrate Metabolism of Lactiplantibacillus plantarum
Source: Int J Mol Sci. 2021 Dec 15;22(24):13452. doi: 10.3390/ijms222413452 (PMC8704671; doi:10.3390/ijms222413452)
Supplement: Supplementary file 1 [file ijms-22-13452-s001.zip › Supplementary Table S3-11 Cellobiose metabolism.xlsx]

## Sheet: Sheet1
Supplementary Table S3-11-1 Cellobiose metabolism gene clusters in L. plantarum strains
Description	Accession	gntR	pts29C	murQ	nagK	ptsa	Location		Gene	Function
Lactiplantibacillus plantarum LP-F1	CP051192	1	1	1	1	1	1817880 to 1823281		gntR	GntR family transcription regulator
Lactiplantibacillus plantarum 10CH	CP023728.1	1	1	1	1	1	3108131 to 3113533		pts29C	cellobiose-specific EIIC component of PTS system
Lactiplantibacillus plantarum 12	CP046593.1	1	1	1	1	1	1634565 to 1639966		murQ	N-acetylmuramic acid-6-phosphate etherase
Lactiplantibacillus plantarum 12_3	CP035012.1	1	1	1	1	1	656031 to 650629		nagK	N-acetylglucosamine kinase
Lactiplantibacillus plantarum 123-17	CP046656.1	1	1	1	1	1	3002835 to 3008236		ptsa	PTS-associated protein
Lactiplantibacillus plantarum 13_3	CP035020.1	1	1	1	1	1	118346 to 112945
Lactiplantibacillus plantarum 16	CP006033.1	1	1	1	1	1	2931691 to 2937092
Lactiplantibacillus plantarum 202195	CP040858.1	1	1	1	1	1	2763015 to 2757614
Lactiplantibacillus plantarum 2025	CP076824.1	1	1	1	1	1	3127455 to 3132856
Lactiplantibacillus plantarum 5-2	CP009236.1	1	1	1	1	1	3082976 to 3088378
Lactiplantibacillus plantarum 83-18	CP046669.1	1	1	1	1	1	2959935 to 2965337
Lactiplantibacillus plantarum 8P-A3	CP046726.1	1	1	1	1	1	3147222 to 3152623
Lactiplantibacillus plantarum AMT74419	CP052869.1	1	pseudo	1	1	1	3063179 to 3068582
Lactiplantibacillus plantarum AR195	CP071449.1	1	1	1	1	1	3025110 to 3030511
Lactiplantibacillus plantarum AS-8	CP028422.1	1	1	1	1	1	128751 to 134152
Lactiplantibacillus plantarum AS-9	CP028421.1	1	1	1	1	1	2944053 to 2949454
Lactiplantibacillus plantarum ATCC 202195	CP063750.1	1	1	1	1	1	3116612 to 3122013
Lactiplantibacillus plantarum ATCC 8014	CP024413.1	1	1	1	1	1	3019245 to 3024646
Lactiplantibacillus plantarum ATG-K2	CP032460.1	1	1	1	1	1	2188265 to 2193666
Lactiplantibacillus plantarum ATG-K6	CP032464.1	1	1	1	1	1	3027798 to 3022397
Lactiplantibacillus plantarum ATG-K8	CP032466.1	1	1	1	1	1	2402033 to 2396632
Lactiplantibacillus plantarum b-2	CP027349.1	1	1	1	1	1	3054312 to 3059714
Lactiplantibacillus plantarum B21	CP010528.1	1	1	1	1	1	3102605 to 3108007
Lactiplantibacillus plantarum BCC9546	CP044500.1	1	1	1	1	1	3087044 to 3092445
Lactiplantibacillus plantarum BDGP2	CP023174.1	1	1	1	1	1	2452693 to 2458094
Lactiplantibacillus plantarum BK-021	CP044233.1	1	1	1	1	1	1511520 to 1506119
Lactiplantibacillus plantarum BLS41	CP018209.1	1	1	1	1	1	1823028 to 1828430
Lactiplantibacillus plantarum C410L1	CP017954.1	1	1	1	1	1	2607230 to 2601829
Lactiplantibacillus plantarum CACC 558	CP048022.1	1	1	1	1	1	2658146 to 2663547
Lactiplantibacillus plantarum CAUH2	CP015126.1	1	1	1	1	1	3079316 to 3084717
Lactiplantibacillus plantarum CLP0611	CP019722.1	1	1	1	1	1	3098183 to 3103584
Lactiplantibacillus plantarum CNEI-KCA4	CP053571.1	1	1	1	1	1	132503 to 137905
Lactiplantibacillus plantarum CNEI-KCA5	CP059294.1	1	1	1	1	1	3107901 to 3113303
Lactiplantibacillus plantarum CXG9	CP069168.1	1	1	1	1	1	3122964 to 3128366
Lactiplantibacillus plantarum DF	CP013753.1	1	1	1	1	1	1249235 to 1243834
Lactiplantibacillus plantarum dm	CP022373.1	1	1	1	1	1	2412984 to 2407583
Lactiplantibacillus plantarum DOMLa	CP004406.1	1	1	1	1	1	3015234 to 3020635
Lactiplantibacillus plantarum DR7	CP031318.1	1	1	1	1	1	1680546 to 1675145
Lactiplantibacillus plantarum DSM 20174	CP039121.1	1	pseudo	1	1	1	178832 to 173429
Lactiplantibacillus plantarum DSR_M2	CP022294.1	1	1	1	1	1	3073746 to 3079148
Lactiplantibacillus plantarum EM	CP037429.1	1	1	1	1	1	3060689 to 3066090
Lactiplantibacillus plantarum FBL-3a	CP034694.1	1	1	1	1	1	2718265 to 2712863
Lactiplantibacillus plantarum GB-LP1	CP020564.1	1	1	1	1	1	2978589 to 2983990
Lactiplantibacillus plantarum GR0128	CP070847.1	1	1	1	1	1	1877021 to 1882423
Lactiplantibacillus plantarum GR0512	CP070851.1	1	1	1	1	1	2898444 to 2903845
Lactiplantibacillus plantarum HAC01	CP029349.1	1	1	1	1	1	1900188 to 1894787
Lactiplantibacillus plantarum HC-2	CP046935.1	1	1	1	1	1	1788773 to 1794174
Lactiplantibacillus plantarum Heal19	CP055123.1	1	1	1	1	1	2714287 to 2708886
Lactiplantibacillus plantarum HFC8	CP012650.1	1	1	1	1	1	1740967 to 1746369
Lactiplantibacillus plantarum IDCC3501	CP031702.1	1	pseudo	1	1	1	2206445 to 2201042
Lactiplantibacillus plantarum IRG1	CP025690.1	1	1	1	1	1	3041534 to 3046935
Lactiplantibacillus plantarum JBE245	CP014780.1	1	1	1	1	1	3084868 to 3090269
Lactiplantibacillus plantarum JBE490	CP020861.1	1	1	1	1	1	3073414 to 3078816
Lactiplantibacillus plantarum JDM1	CP001617.1	1	1	1	1	1	3014197 to 3019598
Lactiplantibacillus plantarum K25	CP020093.1	1	1	1	1	1	3076307 to 3081708
Lactiplantibacillus plantarum K259	CP025590.1	1	1	1	1	1	2815123 to 2820525
Lactiplantibacillus plantarum KACC 92189	CP024058.1	1	1	1	1	1	1743659 to 1738259
Lactiplantibacillus plantarum KC28	CP026743.1	1	1	1	1	1	2558344 to 2563746
Lactiplantibacillus plantarum KC3	CP025586.1	1	1	1	1	1	1325000 to 1319599
Lactiplantibacillus plantarum KCCP11226	CP046262.1	1	1	1	1	1	3092601 to 3098002
Lactiplantibacillus plantarum KLDS1.0386	CP071892.1	1	1	1	1	1	2924000 to 2929401
Lactiplantibacillus plantarum KM2	CP069282.1	1	1	1	1	1	3063172 to 3068574
Lactiplantibacillus plantarum KP	CP013749.1	1	1	1	1	1	874132 to 868731
Lactiplantibacillus plantarum LLY-606	CP023306.1	1	1	1	1	1	3050185 to 3055586
Lactiplantibacillus plantarum LM1004	CP025988.1	1	1	1	1	1	1902411 to 1907812
Lactiplantibacillus plantarum LMT1-48	CP033888.1	1	1	1	1	1	2055196 to 2060596
Lactiplantibacillus plantarum LP2	CP020816.1	1	1	1	1	1	3107035 to 3112436
Lactiplantibacillus plantarum LP3	CP017066.1	1	1	1	1	1	3089850 to 3095252
Lactiplantibacillus plantarum Lp900	CP059168.1	1	1	1	1	1	3019423 to 3024824
Lactiplantibacillus plantarum LPL-1	CP021997.1	1	1	1	1	1	86927 to 81525
Lactiplantibacillus plantarum LQ80	CP028977.1	1	1	1	1	1	3053941 to 3059343
Lactiplantibacillus plantarum LRCC5314	CP072452.1	1	1	1	1	1	1878612 to 1884013
Lactiplantibacillus plantarum LS/07	CP034997.1	1	1	1	1	1	3049586 to 3054987
Lactiplantibacillus plantarum LY-78	CP015308.1	1	1	1	1	1	2041098 to 2035695
Lactiplantibacillus plantarum LZ206	CP015966.1	1	1	1	1	1	2637127 to 2631726
Lactiplantibacillus plantarum LZ227	CP015857.1	1	1	1	1	1	2547853 to 2542452
Lactiplantibacillus plantarum LZ95	CP012122.1	1	1	1	1	1	3084008 to 3089409
Lactiplantibacillus plantarum MF1298	CP013149.1	1	1	1	1	1	3047374 to 3052775
Lactiplantibacillus plantarum MK55	CP065019.1	1	1	1	1	1	3120462 to 3125863
Lactiplantibacillus plantarum NCIMB8826	CP037961.1	1	1	1	1	1	3119919 to 3125320
Lactiplantibacillus plantarum NCU116	CP016071.1	1	1	1	1	1	1372464 to 1367062
Lactiplantibacillus plantarum nF1	CP030881.1	1	1	1	1	1	2972739 to 2967338
Lactiplantibacillus plantarum pc-26	CP023301.1	1	1	1	1	1	3014486 to 3019888
Lactiplantibacillus plantarum PC518	CP066817.1	1	1	1	1	1	3009221 to 3014623
Lactiplantibacillus plantarum PC518	CP065802.1	1	1	1	1	1	3009482 to 3014884
Lactiplantibacillus plantarum PC520	CP023772.1	1	1	1	1	1	180435 to 185836
Lactiplantibacillus plantarum plantarum	CP021086.1	1	1	1	1	1	2721388 to 2715986
Lactiplantibacillus plantarum PMO08	CP062059.1	1	1	1	1	1	1797191 to 1791790
Lactiplantibacillus plantarum Q7	CP019712.1	1	1	1	1	1	76689 to 71288
Lactiplantibacillus plantarum RI-113	CP017406.1	1	1	1	1	1	2932662 to 2927261
Lactiplantibacillus plantarum SHY 21-2	CP066547.1	1	1	1	1	1	3012048 to 3017450
Lactiplantibacillus plantarum SK151	CP030105.1	1	1	1	1	1	2699917 to 2705318
Lactiplantibacillus plantarum SK156	CP059473.1	1	1	1	1	1	1852708 to 1858109
Lactiplantibacillus plantarum SN35N	AP018405.1	1	1	1	1	1	1772249 to 1766848
Lactiplantibacillus plantarum SPC-SNU 72-2	CP050805.1	1	1	1	1	1	1246026 to 1240625
Lactiplantibacillus plantarum SRCM100438	CP028219.1	1	1	1	1	1	1174877 to 1180279
Lactiplantibacillus plantarum SRCM100440	CP028220.1	1	1	1	1	1	2058161 to 2052759
Lactiplantibacillus plantarum SRCM100442	CP028221.1	1	1	1	1	1	1174118 to 1179520
Lactiplantibacillus plantarum SRCM100995	CP028275.1	1	1	1	1	1	1135421 to 1140822
Lactiplantibacillus plantarum SRCM101105	CP028222.1	1	1	1	1	1	1826322 to 1831723
Lactiplantibacillus plantarum SRCM101167	CP028334.1	1	1	1	1	1	1341322 to 1335921
Lactiplantibacillus plantarum SRCM101187	CP028226.1	1	1	1	1	1	987463 to 992865
Lactiplantibacillus plantarum SRCM101222	CP028229.1	1	1	1	1	1	1263133 to 1257731
Lactiplantibacillus plantarum SRCM101511	CP028235.1	1	1	1	1	1	1182100 to 1176699
Lactiplantibacillus plantarum SRCM101518	CP028241.1	1	1	1	1	1	2321532 to 2316130
Lactiplantibacillus plantarum SRCM102022	CP021501.1	1	1	1	1	1	3064841 to 3070243
Lactiplantibacillus plantarum SRCM102737	CP028261.1	1	1	1	1	1	2525418 to 2530819
Lactiplantibacillus plantarum SRCM103295	CP035113.1	1	1	1	1	1	2974043 to 2979445
Lactiplantibacillus plantarum SRCM103297	CP035556.1	1	1	1	1	1	112689 to 107288
Lactiplantibacillus plantarum SRCM103300	CP035566.1	1	1	1	1	1	115953 to 110551
Lactiplantibacillus plantarum SRCM103303	CP035571.1	1	1	1	1	1	117167 to 111765
Lactiplantibacillus plantarum SRCM103311	CP035131.1	1	1	1	1	1	116808 to 111406
Lactiplantibacillus plantarum SRCM103357	CP035143.1	1	1	1	1	1	3086306 to 3091707
Lactiplantibacillus plantarum SRCM103361	CP035150.1	1	1	1	1	1	107054 to 101653
Lactiplantibacillus plantarum SRCM103362	CP035156.1	1	1	pseudo	1	1	2939130 to 2944530
Lactiplantibacillus plantarum SRCM103418	CP035168.1	1	1	1	1	1	190387 to 184985
Lactiplantibacillus plantarum SRCM103426	CP035174.1	1	1	1	1	1	3066671 to 3072073
Lactiplantibacillus plantarum SRCM103472	CP035223.1	1	1	1	1	1	184287 to 178885
Lactiplantibacillus plantarum SRCM103473	CP035224.1	1	1	1	1	1	3117486 to 3122888
Lactiplantibacillus plantarum subsp. plantarum BNH17	CP040374.1	1	1	1	1	1	3085083 to 3090484
Lactiplantibacillus plantarum subsp. plantarum CGMCC 1.557	CP016270.1	1	1	1	1	1	2239736 to 2245137
Lactiplantibacillus plantarum subsp. plantarum E1	CP031771.1	1	1	1	1	1	3047374 to 3052775
Lactiplantibacillus plantarum subsp. plantarum G1	CP053912.1	1	1	1	1	1	3030586 to 3025185
Lactiplantibacillus plantarum subsp. plantarum LB1-2	CP025991.1	1	1	1	1	1	2473550 to 2468148
Lactiplantibacillus plantarum subsp. plantarum nF1-FD	CP025285.1	1	1	1	1	1	2997932 to 3003333
Lactiplantibacillus plantarum subsp. plantarum P-8	CP005942.2	1	1	1	1	1	2918797 to 2924198
Lactiplantibacillus plantarum subsp. plantarum SRCM100434	CP021528.1	1	1	1	1	1	162188 to 156786
Lactiplantibacillus plantarum subsp. plantarum ST-III	CP002222.1	1	1	1	1	1	3078540 to 3083941
Lactiplantibacillus plantarum subsp. plantarum TS12	CP018324.1	1	1	1	1	1	1915050 to 1920452
Lactiplantibacillus plantarum TCI507	CP054259.1	1	1	1	1	1	528706 to 523305
Lactiplantibacillus plantarum TK-P2A	CP045593.1	1	1	1	1	1	3015963 to 3021364
Lactiplantibacillus plantarum TMW 1.1308	CP021929.1	1	1	1	1	1	3054523 to 3059924
Lactiplantibacillus plantarum TMW 1.1478	CP021932.1	1	1	1	1	1	3159817 to 3165219
Lactiplantibacillus plantarum TMW 1.1623	CP017379.1	1	1	1	1	1	3027909 to 3033310
Lactiplantibacillus plantarum TMW 1.25	CP017354.1	1	1	1	1	1	3044311 to 3049712
Lactiplantibacillus plantarum TMW 1.277	CP017363.1	1	1	1	1	1	2998864 to 3004265
Lactiplantibacillus plantarum TMW 1.708	CP017374.1	1	1	1	1	1	3009612 to 3015014
Lactiplantibacillus plantarum UNQLp11	CP031140.1	1	1	1	1	1	263284 to 257882
Lactiplantibacillus plantarum WCFS1	AL935263.2	1	1	1	1	1	3119992 to 3125393
Lactiplantibacillus plantarum WLPL04	CP023771.1	1	1	1	1	1	3028254 to 3033655
Lactiplantibacillus plantarum X7021	CP025412.1	1	1	1	1	1	3032319 to 3037721
Lactiplantibacillus plantarum X7022	CP048921.1	1	1	1	1	1	2946625 to 2952027
Lactiplantibacillus plantarum XJ25	CP068448.1	1	1	1	1	1	3002331 to 3007733
Lactiplantibacillus plantarum Y44	CP030244.1	1	1	1	1	1	3078168 to 3083569
Lactiplantibacillus plantarum YW11	CP035031.1	1	1	1	1	1	118391 to 112990
Lactiplantibacillus plantarum ZDY2013	CP065160.1	1	1	1	1	1	3124827 to 3130229
Lactiplantibacillus plantarum ZFM4	CP032648.1	1	1	1	1	1	1565171 to 1559770
Lactiplantibacillus plantarum ZFM55	CP032359.1	1	1	1	1	1	3084065 to 3089466
Lactiplantibacillus plantarum ZFM9	CP032642.1	1	1	1	1	1	390533 to 385132
Lactiplantibacillus plantarum Zhang-LL	CP011769.1	1	1	1	1	1	2874780 to 2880181
Lactiplantibacillus plantarum ZJ316	CP004082.1	1	1	1	1	1	140052 to 145453
Lactiplantibacillus plantarum ZS2058	CP012343.1	1	1	1	1	1	2279042 to 2284443
Lactiplantibacillus plantarum NCIMB 700965	CP023490.1	pseudo	0	0	0	0	1531247 to 1531726
Lactiplantibacillus plantarum NCIMB700965.EF.A	CP026505.1	pseudo	0	0	0	0	2486407 to 2486886
Lactiplantibacillus plantarum KLDS1.0391	CP019348.1	1	0	0	0	0	1685235 to 1684441
Lactiplantibacillus plantarum SN13T	AP019815.1	1	1	0	0	0	2027887 to 2025611
Supplementary Table S3-11-2 Cellobiose metabolism gene clusters in other lactic acid bacteria strains
									Gene	Function
Description	Accession	gntR	pts29C	murQ	nagK	ptsa	Location		gntR	GntR family transcription regulator
Lactiplantibacillus argentoratensis DSM 16365	CP032751.1	1	1	1	1	1	3032457 to 3037858		pts29C	cellobiose-specific EIIC component of PTS system
Lactiplantibacillus paraplantarum AS-7	CP028423.1	1	1	1	1	1	2935892 to 2941296		murQ	N-acetylmuramic acid-6-phosphate etherase
Lactiplantibacillus paraplantarum CK401	CP053337.1	1	1	1	1	1	1925820 to 1920416		nagK	N-acetylglucosamine kinase
Lactiplantibacillus paraplantarum DSM 10667	CP032744.1	pseudo	1	1	1	1	3081955 to 3088396		ptsa	PTS-associated protein
Lactiplantibacillus paraplantarum L-ZS9	CP013130.1	1	1	1	1	1	3031055 to 3036457
Lactiplantibacillus pentosus SLC13	CP022130.1	1	1	0	0	0	1964076 to 1966374
