# Supplementary material for: The Carbohydrate Metabolism of Lactiplantibacillus plantarum
Source: Int J Mol Sci. 2021 Dec 15;22(24):13452. doi: 10.3390/ijms222413452 (PMC8704671; doi:10.3390/ijms222413452)
Supplement: Supplementary file 1 [file ijms-22-13452-s001.zip › Supplementary Table S3-12 Myo-inositol metabolism.xlsx]

## Sheet: Sheet1
Supplementary Table S3-12-1 Myo-inositol metabolism gene clusters in L. plantarum strains*
Description	Accession	iolT1	iolG-l	iolG	iolE	iolG-l	iolT2	iolG-l	hp	odd	Location		Gene	Function
Lactiplantibacillus plantarum NCIMB8826	CP037961.1	1	1	1	1	1	1	1	1	1	3220729 to 3230639		iolT1	myo-inositol (and similar sugars) transporter,major facilitator superfamily (MFS)
Lactiplantibacillus plantarum WCFS1	AL935263.2	1	1	1	1	1	1	1	1	1	3220802 to 3230712		iolG-l	myo-inositol 2-dehydrogenase-like
Lactiplantibacillus plantarum 10CH	CP023728.1	1	1	1	1	1	1	1	1	1	3220115 to 3230025		iolG	myo-inositol 2-dehydrogenase
Lactiplantibacillus plantarum MSD1	CP050257.1	1	1	1	1	1	1	1	1	1	2992218 to 3002128		iolE	2-keto-myo-inositol dehydratase
Lactiplantibacillus plantarum UNQLp11	CP031140.1	1	1	1	1	1	1	1	1	1	160482 to 150572		iolG-l	myo-inositol 2-dehydrogenase-like
Lactiplantibacillus plantarum SRCM100995	CP028275.1	1	1	1	1	1	1	1	1	1	1237979 to 1247889		iolT2	myo-inositol (and similar sugars) transporter, major facilitator superfamily (MFS)
Lactiplantibacillus plantarum LQ80	CP028977.1	1	1	1	1	1	1	1	1	1	3146983 to 3156894		iolG-l	myo-inositol 2-dehydrogenase-like
Lactiplantibacillus plantarum 123-17	CP046656.1	1	1	1	1	1	1	1	1	1	3026901 to 3016990		hp	hypothetical protein
Lactiplantibacillus plantarum Heal19	CP055123.1	1	1	1	1	1	1	1	1	1	2633463 to 2623553		odd	oxidoreductase, medium chain dehydrogenase/reductase family (MDR)
Lactiplantibacillus plantarum SRCM102737	CP028261.1	1	1	1	1	1	1	1	1	1	2627776 to 2637687
Lactiplantibacillus plantarum SRCM101105	CP028222.1	1	1	1	1	1	1	1	1	1	1923446 to 1933356
Lactiplantibacillus plantarum subsp. plantarum E1	CP031771.1	1	1	1	1	1	1	1	1	1	3071439 to 3061528
Lactiplantibacillus plantarum MF1298	CP013149.1	1	1	1	1	1	1	1	1	1	3071439 to 3061528
Lactiplantibacillus plantarum ZS2058	CP012343.1	1	1	1	1	1	1	1	1	1	2360723 to 2370633
Lactiplantibacillus plantarum subsp. plantarum GR1187	CP078132.1	1	1	1	1	1	1	1	1	1	3119575 to 3129485
Lactiplantibacillus plantarum subsp. plantarum GR1184	CP078129.1	1	1	1	1	1	1	1	1	1	3119574 to 3129484
Lactiplantibacillus plantarum GR0128	CP070847.1	1	1	1	1	1	1	1	1	1	1968160 to 1978070
Lactiplantibacillus plantarum SRCM103357	CP035143.1	1	1	1	1	1	1	1	1	1	3187990 to 3197900
Lactiplantibacillus plantarum B21	CP010528.1	1	1	1	1	1	1	1	1	1	3194784 to 3204694
Lactiplantibacillus plantarum K259	CP025590.1	1	1	1	1	1	1	1	1	1	2895706 to 2905616
Lactiplantibacillus plantarum LP3	CP017066.1	1	1	1	1	1	1	1	1	1	3170432 to 3180342
Lactiplantibacillus plantarum BLS41	CP018209.1	1	1	1	1	1	1	1	1	1	1903467 to 1913377
Lactiplantibacillus plantarum KM2	CP069282.1	1	1	1	1	1	1	1	1	1	3143611 to 3153521
Lactiplantibacillus plantarum GR0512	CP070851.1	1	1	1	1	1	1	1	1	1	2979240 to 2989150
Lactiplantibacillus plantarum SRCM102022	CP021501.1	1	1	1	1	1	1	1	1	1	3164796 to 3174706
Lactiplantibacillus plantarum CXG9	CP069168.1	1	1	1	1	1	1	1	1	1	3212336 to 3222246
Lactiplantibacillus plantarum TCI507	CP054259.1	1	1	1	1	1	1	1	1	1	447905 to 437995
Lactiplantibacillus plantarum NCU116	CP016071.1	1	1	1	1	1	1	1	1	1	1272508 to 1262598
Lactiplantibacillus plantarum b-2	CP027349.1	1	1	1	1	1	1	1	1	1	3157590 to 3167500
Lactiplantibacillus plantarum LPL-1	CP021997.1	1	1	1	1	1	1	1	1	1	3170508 to 3160598
Lactiplantibacillus plantarum 41P	CP075330.1	1	1	1	1	1	1	1	1	1	3157227 to 3167137
Lactiplantibacillus plantarum 12_3	CP035012.1	1	1	1	1	1	1	1	1	1	589605 to 579695
Lactiplantibacillus plantarum SRCM103295	CP035113.1	1	1	1	1	1	1	1	1	1	3055681 to 3065590
Lactiplantibacillus plantarum X7021	CP025412.1	1	1	1	1	1	1	1	1	1	3137124 to 3146814
Lactiplantibacillus plantarum Lp900	CP059168.1	1	1	1	1	1	1	1	1	1	3121085 to 3131879
*, the genes shown in red are myo-inositol metabolism related genes. The genes shown in black are their up-stream and down-stream genes.
Supplementary Table S3-12-2 Myo-inositol metabolism gene clusters in other lactic acid bacteria strains*
Description	Accession	iolT1	iolG-l	iolG	iolE	iolG-l	iolT2	iolG-l	hp	odd	Location
Lactiplantibacillus pentosus MP-10	FR871824.1	1	1	1	1	1	1	1	1	pseudo	16290 to 6385
Lactiplantibacillus pentosus DSM 20314	CP032757.1	1	1	1	1	1	1	1	1	1	3518370 to 3528277
Lactiplantibacillus pentosus IG1	FR874854.1	1	1	1	1	1	1	1	1	1	2003967 to 1994063
Lactiplantibacillus pentosus MS031	CP043671.1	1	1	1	1	1	1	1	1	1	2076291 to 2086185
Lacticaseibacillus plantarum 2025 plasmid LP2025_4	CP076828.1	1	1	1	1	1	0	0	0	0	27478 to 33326
Lactiplantibacillus plantarum X7022 plasmid unnamed2	CP048923.1	1	1	1	1	1	0	0	0	0	14791 to 20640
Lactiplantibacillus plantarum Lp900 plasmid pLp900-1	CP059169.1	1	1	1	1	1	0	0	0	0	10491 to 4643
Loigolactobacillus bifermentans LB003	CP045872.1	0	0	0	0	0	1	1	1	1	986661 to 989885
*, the genes shown in red are myo-inositol metabolism related genes. The genes shown in black are their up-stream and down-stream genes.
