# Supplementary material for: The Carbohydrate Metabolism of Lactiplantibacillus plantarum
Source: Int J Mol Sci. 2021 Dec 15;22(24):13452. doi: 10.3390/ijms222413452 (PMC8704671; doi:10.3390/ijms222413452)
Supplement: Supplementary file 1 [file ijms-22-13452-s001.zip › Supplementary Table S3-13 Glucoside metabolism.xlsx]

## Sheet: Glucosides
Supplementary Table S3-13-1 Glucosides metabolism gene clusters in L. plantarum strains*
Description	Accession	pbg10	pts33BCA	bglG5	treP	tr	transporter	agl	hp	bsh1	Location		Gene	Function
Lactiplantibacillus plantarum LP-F1	CP051192	1	1	1	1	1	1	1	1	1	1829584 to 1843042		pbg10	6-phospho-beta-glucosidase
Lactiplantibacillus plantarum 10CH	CP023728.1	1	1	1	1	1	1	1	1	1	3141462 to 3154937		pts33BCA	PTS system beta-glucoside-specific EIIBCA component
Lactiplantibacillus plantarum 12	CP046593.1	1	1	1	1	1	1	1	1	pseudo	1646269 to1660799		bglG5	transcription antiterminator, BlgB family
Lactiplantibacillus plantarum 123-17	CP046656.1	1	1	1	1	1	1	1	1	1	3092336 to 3105811		treP	trehalose phosphorylase, maltose phosphorylase
Lactiplantibacillus plantarum 13_3	CP035020.1	1	1	1	1	1	1	1	0	pseudo	106642 to 91285		tr	transcription regulator, LacI family DNA-binding transcriptional regulator
Lactiplantibacillus plantarum 16	CP006033.1	1	1	1	1	1	1	1	1	1	2943396 to 2958231		transporter	carbohydrate symporter, GPH family, maltose-isomaltose (or trehalose), not sucrose
Lactiplantibacillus plantarum 202195	CP040858.1	1	1	1	1	1	1	1	1	1	2727508 to 2740996		agl	alpha-glucosidase (malto-oligosaccharides)
Lactiplantibacillus plantarum 5-2	CP009236.1	1	1	1	1	1	1	1	0	1	3104996 to 3118472		hp	hypothetical protein
Lactiplantibacillus plantarum 83-18	CP046669.1	1	1	pseudo	pseudo	1	1	1	1	pseudo	2981939 to 2995118		bsh1	choloylglycine hydrolase
Lactiplantibacillus plantarum 8P-A3	CP046726.1	1	1	1	1	1	1	1	1	1	3169241 to 3182729
Lactiplantibacillus plantarum AMT74419	CP052869.1	1	1	1	1	1	1	1	1	1	3074885 to 3088360
Lactiplantibacillus plantarum AR195	CP071449.1	1	1	1	1	1	1	1	1	1	3058454 to 3071929
Lactiplantibacillus plantarum AS-10	CP028420.1	1	1	1	pseudo	1	1	1	1	pseudo	3015524 to 3022792
Lactiplantibacillus plantarum AS-6	CP028424.1	0	0	0	pseudo	1	1	1	1	pseudo	3049381 to 3056649
Lactiplantibacillus plantarum AS-8	CP028422.1	1	1	1	1	1	pseudo	1	1	1	150756 to 164122
Lactiplantibacillus plantarum AS-9	CP028421.1	1	1	1	1	1	1	1	0	0	2966072 to 2978242
Lactiplantibacillus plantarum ATCC 202195	CP063750.1	1	1	1	1	1	1	1	1	1	3138631 to 3152119
Lactiplantibacillus plantarum ATCC 8014	CP024413.1	1	1	1	1	1	1	1	1	1	3041263 to 3054739
Lactiplantibacillus plantarum ATG-K2	CP032460.1	1	1	1	1	1	1	1	1	1	2199968 to 2213439
Lactiplantibacillus plantarum ATG-K6	CP032464.1	1	1	1	1	1	1	1	1	1	3002618 to 3016094
Lactiplantibacillus plantarum ATG-K8	CP032466.1	1	1	1	1	1	1	1	1	1	2376853 to 2390329
Lactiplantibacillus plantarum b-2	CP027349.1	1	1	1	1	1	1	1	1	1	3087654 to 3101128
Lactiplantibacillus plantarum B21	CP010528.1	1	1	1	1	1	1	1	pseudo	1	3124611 to 3138087
Lactiplantibacillus plantarum BCC9546	CP044500.1	1	1	1	1	1	1	1	1	1	3098748 to 3112222
Lactiplantibacillus plantarum BDGP2	CP023174.1	1	1	1	1	1	1	1	1	1	2464397 to 2477872
Lactiplantibacillus plantarum BK-021	CP044233.1	1	1	1	1	1	1	1	1	1	1476025 to 1489501
Lactiplantibacillus plantarum BLS41	CP018209.1	1	1	1	1	1	1	1	1	1	1834733 to 1848064
Lactiplantibacillus plantarum C410L1	CP017954.1	1	1	pseudo	1	1	1	1	1	pseudo	2583060 to 2595526
Lactiplantibacillus plantarum CACC 558	CP048022.1	1	1	1	1	1	1	1	1	1	2669850 to 2683325
Lactiplantibacillus plantarum CAUH2	CP015126.1	1	1	1	1	1	1	1	1	1	3091020 to 3104495
Lactiplantibacillus plantarum CLP0611	CP019722.1	1	1	1	1	1	1	1	1	1	3109887 to 3123363
Lactiplantibacillus plantarum CNEI-KCA4	CP053571.1	1	1	1	1	1	1	1	1	1	144209 to 157685
Lactiplantibacillus plantarum CNEI-KCA5	CP059294.1	1	1	1	1	1	1	1	1	1	3119606 to 3133081
Lactiplantibacillus plantarum CXG9	CP069168.1	1	1	1	1	1	1	1	1	1	3134669 to 3148144
Lactiplantibacillus plantarum DF	CP013753.1	1	1	1	1	1	1	1	1	1	1224056 to 1237531
Lactiplantibacillus plantarum dm	CP022373.1	1	1	1	1	1	1	1	1	1	2387805 to 2401280
Lactiplantibacillus plantarum DOMLa	CP004406.1	1	1	1	1	1	1	1	0	1	3037252 to 3050728
Lactiplantibacillus plantarum DR7	CP031318.1	1	1	1	1	1	1	1	1	1	1655366 to 1668842
Lactiplantibacillus plantarum DSM 20174	CP039121.1	1	1	1	1	1	1	1	1	1	143322 to 156810
Lactiplantibacillus plantarum DSR_M2	CP022294.1	1	1	1	1	1	1	1	1	1	3085451 to 3098926
Lactiplantibacillus plantarum EM	CP037429.1	1	1	1	1	1	1	1	1	1	3082708 to 3096208
Lactiplantibacillus plantarum FBL-3a	CP034694.1	1	1	1	1	1	1	1	1	1	2682769 to 2696245
Lactiplantibacillus plantarum GR0128	CP070847.1	1	1	1	1	1	1	1	0	1	1899027 to 1912503
Lactiplantibacillus plantarum GR0512	CP070851.1	1	1	1	1	1	1	1	0	1	2910145 to 2923607
Lactiplantibacillus plantarum HAC01	CP029349.1	1	1	1	1	1	1	1	1	1	1875008 to 1888484
Lactiplantibacillus plantarum HC-2	CP046935.1	1	1	1	1	1	pseudo	1	1	1	1800477 to 1813952
Lactiplantibacillus plantarum Heal19	CP055123.1	1	1	1	1	1	1	1	1	1	2689107 to 2702583
Lactiplantibacillus plantarum IDCC3501	CP031702.1	1	1	1	1	1	1	1	1	1	2170935 to 2184423
Lactiplantibacillus plantarum IRG1	CP025690.1	1	1	1	1	1	1	1	1	1	3064563 to 3078038
Lactiplantibacillus plantarum JBE245	CP014780.1	1	1	1	1	1	1	1	1	1	3106887 to 3120375
Lactiplantibacillus plantarum JBE490	CP020861.1	1	1	1	1	1	1	1	1	1	3096891 to 3110377
Lactiplantibacillus plantarum JDM1	CP001617.1	1	1	1	1	1	1	1	0	1	3036215 to 3049691
Lactiplantibacillus plantarum K25	CP020093.1	1	1	1	1	1	1	1	1	1	3088011 to 3101487
Lactiplantibacillus plantarum K259	CP025590.1	1	1	1	1	1	1	1	1	1	2826828 to 2840303
Lactiplantibacillus plantarum KACC 92189	CP024058.1	1	1	1	1	1	1	1	1	1	1707157 to 1720632
Lactiplantibacillus plantarum KC28	CP026743.1	1	1	1	1	1	1	1	1	1	2570048 to 2583523
Lactiplantibacillus plantarum KCCP11226	CP046262.1	1	1	1	1	1	1	1	1	1	3114620 to 3128108
Lactiplantibacillus plantarum KLDS1.0386	CP071892.1	1	1	1	1	1	1	1	1	1	2935704 to 2949180
Lactiplantibacillus plantarum KM2	CP069282.1	1	1	1	1	1	1	1	1	1	3074877 to 3088208
Lactiplantibacillus plantarum KP	CP013749.1	1	1	1	1	1	1	1	1	1	848953 to 862428
Lactiplantibacillus plantarum LLY-606	CP023306.1	1	1	1	1	1	1	1	1	1	3083529 to 3097004
Lactiplantibacillus plantarum LM1004	CP025988.1	1	1	1	1	1	1	1	1	1	1914115 to 1927590
Lactiplantibacillus plantarum LMT1-48	CP033888.1	1	1	1	1	1	1	1	1	1	2066899 to 2080375
Lactiplantibacillus plantarum LP2	CP020816.1	1	1	1	1	1	1	1	1	1	3118739 to 3133272
Lactiplantibacillus plantarum LP3	CP017066.1	1	1	1	1	1	1	1	1	1	3101554 to 3115029
Lactiplantibacillus plantarum Lp900	CP059168.1	1	1	1	1	1	1	1	1	1	3042021 to 3055496
Lactiplantibacillus plantarum LPL-1	CP021997.1	1	1	1	1	1	1	1	1	1	40111 to 53585
Lactiplantibacillus plantarum LQ80	CP028977.1	1	1	1	1	1	1	1	1	1	3076970 to 3090445
Lactiplantibacillus plantarum LRCC5314	CP072452.1	1	1	1	1	1	1	1	1	1	1900631 to 1914119
Lactiplantibacillus plantarum LS/07	CP034997.1	1	1	1	1	1	1	1	1	pseudo	3071605 to 3084836
Lactiplantibacillus plantarum LY-78	CP015308.1	1	1	1	1	1	1	1	1	1	2015916 to 2029392
Lactiplantibacillus plantarum LZ206	CP015966.1	1	1	1	1	1	1	1	1	1	2611949 to 2625423
Lactiplantibacillus plantarum LZ227	CP015857.1	1	1	1	1	1	1	1	1	1	2536149 to 2521315
Lactiplantibacillus plantarum LZ95	CP012122.1	1	1	1	1	1	1	1	1	1	3095712 to 3109187
Lactiplantibacillus plantarum MF1298	CP013149.1	1	1	1	1	1	1	1	1	1	3136874 to 3150349
Lactiplantibacillus plantarum MK55	CP065019.1	1	1	1	1	1	1	1	1	1	3142465 to 3155940
Lactiplantibacillus plantarum NCIMB8826	CP037961.1	1	1	1	1	1	1	1	1	1	3141938 to 3155413
Lactiplantibacillus plantarum NCU116	CP016071.1	1	1	1	1	1	1	1	1	1	1336968 to 1350443
Lactiplantibacillus plantarum nF1	CP030881.1	1	1	1	1	1	1	1	1	1	2937220 to 2950720
Lactiplantibacillus plantarum pc-26	CP023301.1	1	1	1	1	1	1	1	1	1	3026191 to 3039666
Lactiplantibacillus plantarum PC518	CP065802.1	1	1	1	1	1	1	1	1	1	3031502 to 3044978
Lactiplantibacillus plantarum PC518	CP066817.1	1	1	1	1	1	1	1	1	1	3031241 to 3044717
Lactiplantibacillus plantarum PC520	CP023772.1	1	1	1	1	1	1	1	1	1	192139 to 205614
Lactiplantibacillus plantarum plantarum	CP021086.1	1	1	1	1	1	1	1	1	1	2696209 to 2709683
Lactiplantibacillus plantarum PMO08	CP062059.1	1	1	1	1	1	1	1	1	1	1761684 to 1775172
Lactiplantibacillus plantarum RI-113	CP017406.1	1	1	1	1	1	1	1	1	1	2897155 to 2910643
Lactiplantibacillus plantarum SK151	CP030105.1	1	1	1	1	1	1	1	1	1	2711621 to 2725096
Lactiplantibacillus plantarum SK156	CP059473.1	1	1	1	1	1	1	1	1	1	1864412 to 1877887
Lactiplantibacillus plantarum SN13T	AP019815.1	1	1	1	1	1	1	1	1	1	2007723 to 2020699
Lactiplantibacillus plantarum SN35N	AP018405.1	1	1	1	1	1	1	1	1	1	1747069 to 1760545
Lactiplantibacillus plantarum SPC-SNU 72-2	CP050805.1	1	1	1	1	1	1	1	1	1	1221855 to 1234321
Lactiplantibacillus plantarum SRCM100438	CP028219.1	1	1	1	1	1	1	1	1	1	1186582 to 1200058
Lactiplantibacillus plantarum SRCM100440	CP028220.1	1	1	1	1	1	1	1	1	1	2032980 to 2046456
Lactiplantibacillus plantarum SRCM100442	CP028221.1	1	1	1	1	1	1	1	1	1	1185823 to 1199299
Lactiplantibacillus plantarum SRCM100995	CP028275.1	1	1	1	1	1	1	1	1	1	1159077 to 1172552
Lactiplantibacillus plantarum SRCM101105	CP028222.1	1	1	1	1	1	1	1	1	1	1844536 to 1858011
Lactiplantibacillus plantarum SRCM101167	CP028334.1	1	1	1	1	1	1	1	1	1	81020 to 94495
Lactiplantibacillus plantarum SRCM101187	CP028226.1	1	1	1	1	1	1	1	1	1	1010493 to 1023963
Lactiplantibacillus plantarum SRCM101222	CP028229.1	1	1	1	1	1	1	1	1	1	1227651 to 1241126
Lactiplantibacillus plantarum SRCM101511	CP028235.1	1	1	1	1	1	1	1	1	1	1146581 to 1160081
Lactiplantibacillus plantarum SRCM101518	CP028241.1	1	1	1	1	1	1	1	1	1	2283956 to 2297431
Lactiplantibacillus plantarum SRCM102022	CP021501.1	1	1	1	1	1	1	1	1	1	3086861 to 3100336
Lactiplantibacillus plantarum SRCM102737	CP028261.1	1	1	1	1	1	1	1	1	1	2549074 to 2562549
Lactiplantibacillus plantarum SRCM103295	CP035113.1	1	1	1	1	1	1	1	1	1	2985748 to 2999223
Lactiplantibacillus plantarum SRCM103297	CP035556.1	1	1	1	1	1	1	1	1	1	87511 to 100985
Lactiplantibacillus plantarum SRCM103300	CP035566.1	1	1	1	1	1	1	1	1	1	78990 to 92476
Lactiplantibacillus plantarum SRCM103303	CP035571.1	pseudo	1	1	1	1	1	1	1	1	77531 to 91566
Lactiplantibacillus plantarum SRCM103311	CP035131.1	1	1	1	1	1	1	1	1	1	79845 to 93331
Lactiplantibacillus plantarum SRCM103357	CP035143.1	1	1	1	1	1	1	1	1	1	3110072 to 3123547
Lactiplantibacillus plantarum SRCM103361	CP035150.1	1	1	pseudo	1	1	1	1	1	1	81020 to 94495
Lactiplantibacillus plantarum SRCM103362	CP035156.1	1	1	1	1	1	1	1	1	1	2950832 to 2964307
Lactiplantibacillus plantarum SRCM103418	CP035168.1	1	1	1	1	1	1	1	1	1	165207 to 178682
Lactiplantibacillus plantarum SRCM103426	CP035174.1	1	1	1	1	1	1	1	1	1	3090149 to 3103635
Lactiplantibacillus plantarum SRCM103472	CP035223.1	1	1	1	1	1	1	1	1	1	159107 to 172582
Lactiplantibacillus plantarum SRCM103473	CP035224.1	1	1	1	1	1	1	1	1	1	3129191 to 3142666
Lactiplantibacillus plantarum subsp. plantarum BNH17	CP040374.1	1	1	1	1	1	1	1	1	1	3096787 to 3110282
Lactiplantibacillus plantarum subsp. plantarum CGMCC 1.557	CP016270.1	1	1	1	1	1	1	1	1	1	2251440 to 2264916
Lactiplantibacillus plantarum subsp. plantarum E1	CP031771.1	1	1	1	1	1	1	1	1	1	3136874 to 3150349
Lactiplantibacillus plantarum subsp. plantarum G1	CP053912.1	1	1	1	1	1	1	1	1	1	3005406 to 3018882
Lactiplantibacillus plantarum subsp. plantarum LB1-2	CP025991.1	1	1	1	1	1	1	1	1	1	2448370 to 2461845
Lactiplantibacillus plantarum subsp. plantarum nF1-FD	CP025285.1	1	1	1	1	1	1	1	1	1	3019950 to 3033450
Lactiplantibacillus plantarum subsp. plantarum P-8	CP005942.2	1	1	1	1	1	1	1	0	1	2930501 to 2945870
Lactiplantibacillus plantarum subsp. plantarum SRCM100434	CP021528.1	1	1	1	1	1	1	1	1	1	137007 to 150483
Lactiplantibacillus plantarum subsp. plantarum ST-III	CP002222.1	1	1	1	1	1	1	1	1	1	3090245 to 3104778
Lactiplantibacillus plantarum subsp. plantarum TS12	CP018324.1	1	1	1	1	1	1	1	1	1	1937070 to 1950544
Lactiplantibacillus plantarum TCI507	CP054259.1	1	1	1	1	1	1	1	0	1	503540 to 517002
Lactiplantibacillus plantarum TK-P2A	CP045593.1	1	1	1	1	1	1	1	1	1	3037981 to 3051457
Lactiplantibacillus plantarum TMW 1.1308	CP021929.1	1	1	1	1	1	1	1	1	1	3066227 to 3079701
Lactiplantibacillus plantarum TMW 1.1478	CP021932.1	1	1	1	1	1	1	1	1	1	3171522 to 3184997
Lactiplantibacillus plantarum TMW 1.1623	CP017379.1	1	1	pseudo	1	1	1	1	1	1	3049928 to 3063416
Lactiplantibacillus plantarum TMW 1.25	CP017354.1	1	1	pseudo	1	1	1	1	1	1	3056015 to 3069490
Lactiplantibacillus plantarum TMW 1.277	CP017363.1	1	1	pseudo	1	1	1	1	1	1	3010568 to 3024043
Lactiplantibacillus plantarum TMW 1.708	CP017374.1	1	1	pseudo	pseudo	1	1	1	1	1	3021317 to 3034791
Lactiplantibacillus plantarum UNQLp11	CP031140.1	1	1	1	1	1	1	1	1	1	225872 to 239348
Lactiplantibacillus plantarum WCFS1	AL935263.2	1	1	1	1	1	1	1	1	1	3142011 to 3155486
Lactiplantibacillus plantarum DW12	CP058967.1	1	1	1	1	1	1	1	1	1	3059602 to 3073077
Lactiplantibacillus plantarum 41P	CP075330.1	1	1	1	1	1	1	1	1	1	3087291 to 3100765
Lactiplantibacillus plantarum subsp. plantarum GR1184	CP078129.1	1	1	1	1	1	1	1	1	1	3050441 to 3063917
Lactiplantibacillus plantarum subsp. plantarum GR1187	CP078132.1	1	1	1	1	1	1	1	1	1	3050442 to 3063918
Lactiplantibacillus plantarum L75a	CP074419.1	1	1	1	1	1	1	1	1	1	2267202 to 2280677
Lactiplantibacillus plantarum MSD1	CP050257.1	1	1	1	1	1	1	1	1	1	2919323 to 2932799
Lactiplantibacillus plantarum WLPL04	CP023771.1	1	1	1	1	1	1	1	1	1	3050273 to 3063761
Lactiplantibacillus plantarum X7021	CP025412.1	1	1	1	1	1	1	1	1	1	3065663 to 3079133
Lactiplantibacillus plantarum X7022	CP048921.1	1	1	1	1	1	1	1	1	1	2958330 to 2971804
Lactiplantibacillus plantarum XJ25	CP068448.1	1	1	1	1	1	1	1	1	1	3014036 to 3027511
Lactiplantibacillus plantarum Y44	CP030244.1	1	1	1	1	1	1	1	1	1	3089872 to 3104405
Lactiplantibacillus plantarum YW11	CP035031.1	1	1	1	1	1	1	1		pseudo	91318 to 106687
Lactiplantibacillus plantarum ZDY2013	CP065160.1	1	1	1	1	1	1	1	1	1	3146834 to 3160309
Lactiplantibacillus plantarum ZFM4	CP032648.1	1	1	1	1	1	1	1	1	1	1539993 to 1553467
Lactiplantibacillus plantarum ZFM55	CP032359.1	1	1	1	1	1	1	1	1	1	3095769 to 3109244
Lactiplantibacillus plantarum ZFM9	CP032642.1	1	1	1	1	1	1	1	1	1	365354 to 378829
Lactiplantibacillus plantarum ZJ316	CP004082.1	1	1	1	1	1	1	1	0	1	151755 to 165229
Lactiplantibacillus plantarum ZS2058	CP012343.1	1	1	1	1	1	1	1	1	1	2290746 to 2304222
Lactiplantibacillus plantarum KLDS1.0391	CP019348.1	0	0	0	0	0	0	0	0	1	1682844 to 1683407
*, the genes shown in red are glucosides metabolism related genes. The genes shown in black are their up-stream and down-stream genes.
Supplementary Table S3-13-2 Glucosides metabolism gene clusters in other lactic acid bacteria strains*
Description	Accession	pbg10	pts33BCA	bglG5	treP	tr	transporter	agl	hp	bsh1	Location
Lactiplantibacillus argentoratensis DSM 16365	CP032751.1	1	1	1	1	1	1	1	1	1	3055486 to 3068956
Lactiplantibacillus pentosus ZFM222	CP032654.1	1	1	1	1	1	1	1	0	0	2740475 to 2748937
Lactiplantibacillus pentosus ZFM94	CP032659.1	1	1	1	1	1	1	1	0	0	2122812 to 2131274
Lactiplantibacillus paraplantarum L-ZS9	CP013130.1	1	1	1	1	1	1	1	0	0	3044869 to 3056886
Lactiplantibacillus paraplantarum CK401	CP053337.1	1	1	1	1	0	0	0	0	0	1914113 to 1907072
Lactiplantibacillus paraplantarum DSM 10667	CP032744.1	1	1	1	1	0	0	0	0	0	3094699 to 3101740
Lactiplantibacillus pentosus SLC13	CP022130.1	1	1	1	0	0	0	0	0	0	1953620 to 1948968
Lactiplantibacillus pentosus MP-10	FR871824.1	1	1	pseudo	pseudo	pseudo	1	1	0	0	89529 to 72269
Lactiplantibacillus paraplantarum AS-7	CP028423.1	1	1	0	0	0	0	0	0	0	2947599 to 2951242
Paucilactobacillus nenjiangensis SH-Y15 pHY011	CP043940.1	0	0	0	0	1	1	1	0	0	29300 to 34739
Companilactobacillus pabuli NFFJ11 plasmid pLNT-1	CP049367.1	0	0	0	0	1	1	1	1	0	10767 to 5328
Lactiplantibacillus pentosus IG1	FR874854.1	0	0	0	0	pseudo	1	1	0	0	2064773 to 2059945
*, the genes shown in red are glucosides metabolism related genes. The genes shown in black are their up-stream and down-stream genes.

## Sheet: Alpha-glucoside-1
Supplementary Table S3-13-3 Alpha-glucosides metabolism gene clusters in L. plantarum strains
														Gene	Function
Description	Accession	dexB	tp	tp	tp	gcnA	tr	tp	tp	tr	tr	Location		dexB	glucan 1,6-alpha-glucosidase
Lactiplantibacillus plantarum LP-F1	CP051192	1	1	1	1	1	1	1	1	1	1	1946189 to 1960402		tp	ABC transporter, substrate binding protein,mannose-related oligosaccharides
Lactiplantibacillus plantarum GR0128	CP070847.1	1	1	1	1	1	1	1	1	1	1	2008394 to 2022607		tp	ABC transporter, permease protein,mannose-related oligosaccharides
Lactiplantibacillus plantarum KM2	CP069282.1	1	1	1	1	1	1	1	1	1	1	3183777 to 3197990		tp	ABC transporter, permease protein,mannose-related oligosaccharides
Lactiplantibacillus plantarum Lp900	CP059168.1	1	1	1	1	1	1	1	1	1	1	3156301 to 3170513		gcnA	beta hexosamidase or lacto-N-biosidase or beta N-acetylglucosamidase
Lactiplantibacillus plantarum LRCC5314	CP072452.1	pseudo	1	1	1	1	1	1	1	1	1	2007227 to 2021337		tr	transcription regulator, AraC family
Lactiplantibacillus plantarum XJ25	CP068448.1	1	1	1	1	1	1	1	1	1	1	3120675 to 3134888		tp	ABC transporter, ATP-binding and permease protein
Lactiplantibacillus plantarum 10CH	CP023728.1	1	1	1	1	1	1	1	1	1	1	3261795 to 3276007		tp	ABC transporter, ATP-binding and permease protein
Lactiplantibacillus plantarum 123-17	CP046656.1	1	1	1	1	1	1	1	1	1	1	3140679 to 3154885		tr	transcription regulator, GntR family
Lactiplantibacillus plantarum 202195	CP040858.1	1	1	1	1	pseudo	1	1	1	1	1	2619276 to 2633489		tr	regulator, Fis family
Lactiplantibacillus plantarum 5-2	CP009236.1	1	1	1	1	1	1	1	1	1	1	3187346 to 3201558
Lactiplantibacillus plantarum 8P-A3	CP046726.1	1	1	1	1	1	1	1	1	1	1	3274364 to 3288577
Lactiplantibacillus plantarum AMT74419	CP052869.1	1	1	1	1	1	1	1	1	1	1	3175793 to 3190006
Lactiplantibacillus plantarum AR195	CP071449.1	1	1	1	1	1	1	1	1	1	1	3168734 to 3182946
Lactiplantibacillus plantarum AS-9	CP028421.1	1	1	1	1	1	1	1	1	1	1	3066422 to 3080635
Lactiplantibacillus plantarum ATCC 202195	CP063750.1	1	1	1	1	pseudo	1	1	1	1	1	3246138 to 3260351
Lactiplantibacillus plantarum ATCC 8014	CP024413.1	1	1	1	1	1	1	1	1	1	1	3153547 to 3167761
Lactiplantibacillus plantarum B21	CP010528.1	1	1	1	1	1	1	1	1	1	1	3235018 to 3249231
Lactiplantibacillus plantarum BCC9546	CP044500.1	1	1	1	1	1	1	1	1	1	1	3169318 to 3183523
Lactiplantibacillus plantarum BDGP2	CP023174.1	1	1	1	1	1	1	1	1	1	1	2579344 to 2593556
Lactiplantibacillus plantarum BK-021	CP044233.1	1	1	1	1	1	1	1	1	1	1	1362249 to 1376365
Lactiplantibacillus plantarum BLS41	CP018209.1	1	1	1	1	1	1	1	1	1	1	1943633 to 1957846
Lactiplantibacillus plantarum CACC 558	CP048022.1	1	1	1	1	1	1	1	1	1	1	2784807 to 2799020
Lactiplantibacillus plantarum CAUH2	CP015126.1	1	1	1	1	1	1	1	1	pseudo	1	3205631 to 3219845
Lactiplantibacillus plantarum CNEI-KCA4	CP053571.1	1	1	1	1	1	1	pseudo	1	1	1	254493 to 268707
Lactiplantibacillus plantarum CNEI-KCA5	CP059294.1	1	1	1	1	1	1	1	1	1	1	24498 to 38711
Lactiplantibacillus plantarum CXG9	CP069168.1	1	1	1	1	1	1	1	1	1	1	3246284 to 3260496
Lactiplantibacillus plantarum DF	CP013753.1	1	1	1	1	1	1	1	1	1	1	1109761 to 1123974
Lactiplantibacillus plantarum dm	CP022373.1	1	1	1	1	1	1	1	1	1	1	2273319 to 2287532
Lactiplantibacillus plantarum DOMLa	CP004406.1	1	1	1	1	1	1	1	1	1	1	3149535 to 3163749
Lactiplantibacillus plantarum DSM 20174	CP039121.1	1	1	1	1	1	1	1	1	1	1	36553 to 50766
Lactiplantibacillus plantarum FBL-3a	CP034694.1	1	1	1	1	1	1	1	1	1	1	2601360 to 2615573
Lactiplantibacillus plantarum HC-2	CP046935.1	1	1	1	1	1	1	1	1	1	1	1907111 to 1921324
Lactiplantibacillus plantarum Heal19	CP055123.1	1	1	1	1	1	1	1	1	1	1	2585297 to 2599510
Lactiplantibacillus plantarum IDCC3501	CP031702.1	1	1	1	1	1	1	1	1	1	1	2063470 to 2077683
Lactiplantibacillus plantarum IRG1	CP025690.1	1	1	1	1	1	1	1	1	1	1	3174836 to 3189049
Lactiplantibacillus plantarum JBE245	CP014780.1	pseudo	1	1	1	1	1	1	1	1	1	3214871 to 3227565
Lactiplantibacillus plantarum JDM1	CP001617.1	1	1	1	1	1	1	1	1	1	1	3148498 to 3162712
Lactiplantibacillus plantarum K259	CP025590.1	1	1	1	1	1	1	1	1	1	1	2935871 to 2950084
Lactiplantibacillus plantarum KACC 92189	CP024058.1	1	1	1	1	1	1	1	1	1	1	1596153 to 1610365
Lactiplantibacillus plantarum KC28	CP026743.1	1	1	1	1	1	1	1	1	1	1	2670912 to 2685125
Lactiplantibacillus plantarum KM2	CP069282.1	1	1	1	1	1	1	1	1	1	1	3183777 to 3197990
Lactiplantibacillus plantarum KP	CP013749.1	1	1	1	1	1	1	1	1	1	1	734658 to 748871
Lactiplantibacillus plantarum LP2	CP020816.1	1	1	1	1	1	1	1	1	1	1	3235344 to 3249557
Lactiplantibacillus plantarum LP3	CP017066.1	1	1	1	1	1	1	1	1	1	1	3210598 to 3224811
Lactiplantibacillus plantarum LQ80	CP028977.1	1	1	1	1	1	1	pseudo	1	1	1	3180932 to 3195143
Lactiplantibacillus plantarum LS/07	CP034997.1	pseudo	1	1	1	1	1	1	1	1	1	3130691 to 3144903
Lactiplantibacillus plantarum LZ95	CP012122.1	pseudo	1	1	1	1	1	1	1	1	1	3212139 to 3226353
Lactiplantibacillus plantarum MF1298	CP013149.1	1	1	1	1	1	1	1	1	1	1	3185217 to 3199429
Lactiplantibacillus plantarum MK55	CP065019.1	1	1	1	1	1	1	1	1	1	1	3259478 to 3273692
Lactiplantibacillus plantarum NCIMB8826	CP037961.1	1	1	1	1	1	1	1	1	1	1	3258964 to 3273176
Lactiplantibacillus plantarum NCU116	CP016071.1	1	1	1	1	1	1	1	1	1	1	1218058 to 1232265
Lactiplantibacillus plantarum pc-26	CP023301.1	1	1	1	1	1	1	1	1	1	1	3132603 to 3146764
Lactiplantibacillus plantarum PC520	CP023772.1	1	1	1	1	1	1	1	1	1	1	307700 to 321913
Lactiplantibacillus plantarum plantarum	CP021086.1	1	1	1	1	1	1	1	1	1	1	2632565 to 2646778
Lactiplantibacillus plantarum PMO08	CP062059.1	1	1	1	1	1	1	1	1	1	1	1655411 to 1669607
Lactiplantibacillus plantarum RI-113	CP017406.1	1	1	1	1	1	1	1	1	1	1	2788756 to 2802969
Lactiplantibacillus plantarum SK151	CP030105.1	1	1	1	1	1	1	1	1	1	1	2827181 to 2841394
Lactiplantibacillus plantarum SK156	CP059473.1	1	1	1	1	1	1	1	1	1	1	1980090 to 1994303
Lactiplantibacillus plantarum SRCM100438	CP028219.1	1	1	1	1	1	1	1	1	1	1	1287804 to 1302017
Lactiplantibacillus plantarum SRCM100440	CP028220.1	1	1	1	1	1	1	1	1	1	1	1931021 to 1945234
Lactiplantibacillus plantarum SRCM100442	CP028221.1	1	1	1	1	1	1	1	1	1	1	1287045 to 1301258
Lactiplantibacillus plantarum SRCM100995	CP028275.1	1	1	1	1	1	1	1	1	1	1	1273369 to 1287581
Lactiplantibacillus plantarum SRCM101105	CP028222.1	1	1	1	1	1	1	1	1	1	1	1958836 to 1973048
Lactiplantibacillus plantarum SRCM101222	CP028229.1	1	1	1	1	1	1	1	1	1	1	1111422 to 1125634
Lactiplantibacillus plantarum SRCM101518	CP028241.1	1	1	1	1	1	1	1	1	1	1	2169494 to 2183706
Lactiplantibacillus plantarum SRCM102022	CP021501.1	1	1	1	1	1	1	1	1	1	1	3205040 to 3219247
Lactiplantibacillus plantarum SRCM102737	CP028261.1	1	1	1	1	1	1	1	1	1	1	2663167 to 2677379
Lactiplantibacillus plantarum SRCM103357	CP035143.1	1	1	1	1	1	1	1	1	1	1	3228227 to 3242439
Lactiplantibacillus plantarum SRCM103472	CP035223.1	1	1	1	1	1	1	1	1	pseudo	1	43432 to 57644
Lactiplantibacillus plantarum SRCM103473	CP035224.1	1	1	1	pseudo	1	1	1	1	1	1	3244126 to 3258338
Lactiplantibacillus plantarum subsp. plantarum E1	CP031771.1	1	1	1	1	1	1	1	1	1	1	3185217 to 3199429
Lactiplantibacillus plantarum subsp. plantarum LB1-2	CP025991.1	1	1	1	1	1	1	1	1	1	1	2341689 to 2355902
Lactiplantibacillus plantarum subsp. plantarum SRCM100434	CP021528.1	1	1	1	1	1	1	1	1	1	1	35048 to 49261
Lactiplantibacillus plantarum subsp. plantarum ST-III	CP002222.1	1	1	1	1	1	1	1	1	1	1	3205098 to 3219311
Lactiplantibacillus plantarum TCI507	CP054259.1	1	1	1	1	1	pseudo	1	1	1	1	399744 to 413957
Lactiplantibacillus plantarum TK-P2A	CP045593.1	1	1	1	1	1	1	1	1	1	1	3150264 to 3164478
Lactiplantibacillus plantarum TMW 1.1308	CP021929.1	1	1	1	1	1	1	1	1	1	1	3172545 to 3186758
Lactiplantibacillus plantarum TMW 1.1478	CP021932.1	1	1	1	1	1	1	1	1	1	1	3272246 to 3286459
Lactiplantibacillus plantarum TMW 1.708	CP017374.1	1	1	1	1	1	1	pseudo	1	1	1	3082870 to 3097084
Lactiplantibacillus plantarum UNQLp11	CP031140.1	1	1	1	1	1	1	1	1	1	1	104985 to 119197
Lactiplantibacillus plantarum WCFS1	AL935263.2	1	1	1	1	1	1	1	1	1	1	3259037 to 3273249
Lactiplantibacillus plantarum X7022	CP048921.1	1	1	1	1	1	1	1	1	1	1	3034898 to 3049110
Lactiplantibacillus plantarum Y44	CP030244.1	1	1	1	1	1	1	1	1	1	1	3206477 to 3220690
Lactiplantibacillus plantarum ZFM55	CP032359.1	pseudo	1	1	1	1	1	1	1	1	1	3212223 to 3226437
Lactiplantibacillus plantarum ZFM9	CP032642.1	pseudo	1	1	1	1	1	1	1	1	1	248162 to 262376
Lactiplantibacillus plantarum ZS2058	CP012343.1	1	1	1	1	1	1	1	1	1	1	2396446 to 2410659
Lactiplantibacillus plantarum SN13T	AP019815.1	1	1	1	1	1	0	0	0	1	1	1915824 to 1920734
Lactiplantibacillus plantarum ZDY2013	CP065160.1	1	1	1	1	1	0	0	0	1	1	3247808 to 3253122
Lactiplantibacillus plantarum GR0512	CP070851.1	1	1	1	1	1	pseudo	1	1	1	1	3013183 to 3027396
Lactiplantibacillus plantarum subsp. plantarum GR1184	CP078129.1	1	1	1	1	1	1	1	1	1	1	3159808 to 3174021
Lactiplantibacillus plantarum subsp. plantarum GR1187	CP078132.1	1	1	1	1	1	1	1	1	1	1	3159809 to 3174022
Lactiplantibacillus plantarum DW12	CP058967.1	1	1	1	1	1	1	1	1	1	1	3168311 to 3182524
Lactiplantibacillus plantarum MSD1	CP050257.1	1	1	1	1	1	1	1	1	1	1	3030436 to 3044649
Lactiplantibacillus plantarum 12	CP046593.1	1	1	1	1	1	1	1	1	1	1	1762843 to 1777056
Lactiplantibacillus plantarum DSR_M2	CP022294.1	0	0	0	0	0	0	0	pseudo	1	1	3144446 to 3147513
Supplementary Table S3-13-4 Alpha-glucosides metabolism gene clusters in other lactic acid bacteria strains
Description	Accession	dexB	tp	tp	tp	gcnA	tr	tp	tp	tr	tr	Location
Lactiplantibacillus pentosus DSM 20314	CP032757.1	1	1	1	1	1	1	1	1	1	1	3569524 to 3584168
Lactiplantibacillus pentosus MS031	CP043671.1	1	1	1	1	1	1	1	1	1	1	2127431 to 2142070
Lactiplantibacillus pentosus MP-10	FR871783.1	1	1	1	1	0	0	0	0	pseudo	1	34857 to 39768/47461 to 49501
Lactiplantibacillus pentosus ZFM222	CP032654.1	1	1	1	1	0	0	0	0	1	1	2852157 to 2857068/2864760 to 2866800
Lactiplantibacillus pentosus ZFM94	CP032659.1	1	1	1	1	0	0	0	0	1	1	2234494 to 2239405/ 2247097 to 2249137
Lactiplantibacillus pentosus BGM48	CP016491.1	1	1	1	1	0	0	0	0	1	1	3538464 to 3543375/3551034 to 3553074
Lactiplantibacillus pentosusIG1	FR874854.1	1	1	1	1	0	0	0	0	1	pseudo	1945280 to 1950191/1935535 to 1937584
Latilactobacillus curvatus MRS6	CP022474.1	0	0	1	1	0	0	0	0	0	0	105048 to 106870
Latilactobacillus curvatus SRCM103465	CP035110.1	0	0	1	1	0	0	0	0	0	0	121710 to 123532
Latilactobacillus graminis LG542	CP045007.1	0	0	1	1	0	0	0	0	0	0	110383 to 112171

## Sheet: Alpha-glucoside-2
Supplementary Table S3-13-5 Alpha-glucosides metabolism gene clusters in L. plantarum strains
Description	Accession	tr	per	agl	Location		Gene	Function
Lactiplantibacillus plantarum 10CH	CP023728.1	1	1	1	3239375 to 3243547		tr	transcription regulator, LacI family
Lactiplantibacillus plantarum AS-9	CP028421.1	1	1	1	3043954 to 3048126		per	maltose-isomaltose oligosaccharide proton symporter, GPH family
Lactiplantibacillus plantarum ATCC 8014	CP024413.1	1	1	1	3131128 to 3135300		agl	exo-alfa-1,4-glucosidase
Lactiplantibacillus plantarum B21	CP010528.1	1	1	1	3212604 to 3216776
Lactiplantibacillus plantarum BK-021	CP044233.1	1	1	1	1394612 to 1398784
Lactiplantibacillus plantarum BLS41	CP018209.1	1	1	1	1921287 to 1925459
Lactiplantibacillus plantarum CNEI-KCA4	CP053571.1	1	1	1	234083 to 238255
Lactiplantibacillus plantarum DOMLa	CP004406.1	1	1	1	3127116 to 3131288
Lactiplantibacillus plantarum IRG1	CP025690.1	1	1	1	3154424 to 3158596
Lactiplantibacillus plantarum JDM1	CP001617.1	1	1	1	3126079 to 3130251
Lactiplantibacillus plantarum K259	CP025590.1	1	1	1	2913525 to 2917697
Lactiplantibacillus plantarum KACC 92189	CP024058.1	1	1	1	1626605 to 1630777
Lactiplantibacillus plantarum KM2	CP069282.1	1	1	1	3161431 to 3165603
Lactiplantibacillus plantarum LP3	CP017066.1	1	1	1	3188252 to 3192424
Lactiplantibacillus plantarum NCU116	CP016071.1	1	1	1	1250517 to 1254689
Lactiplantibacillus plantarum SRCM100438	CP028219.1	1	1	1	1267393 to 1271565
Lactiplantibacillus plantarum SRCM100440	CP028220.1	1	1	1	1961473 to 1965645
Lactiplantibacillus plantarum SRCM100442	CP028221.1	1	1	1	1266634 to 1270806
Lactiplantibacillus plantarum SRCM101222	CP028229.1	1	1	1	1145647 to 1149819
Lactiplantibacillus plantarum SRCM101518	CP028241.1	1	1	1	2201952 to 2206124
Lactiplantibacillus plantarum SRCM102022	CP021501.1	1	1	1	3182616 to 3186788
Lactiplantibacillus plantarum SRCM103357	CP035143.1	pseudo	1	1	3205809 to 3209980
Lactiplantibacillus plantarum SRCM103472	CP035223.1	1	1	1	73888 to 78060
Lactiplantibacillus plantarum SRCM103473	CP035224.1	1	1	1	3223710 to 3227882
Lactiplantibacillus plantarum AR195	CP071449.1	1	1	1	3148324 to 3152496
Lactiplantibacillus plantarum GR0128	CP070847.1	1	1	1	1985980 to 1990152
Lactiplantibacillus plantarum MSD1	CP050257.1	1	1	1	3010038 to 3014210
Lactiplantibacillus plantarum NCIMB8826	CP037961.1	1	1	1	3238548 to 3242720
Lactiplantibacillus plantarum subsp. plantarum SRCM100434	CP021528.1	1	1	1	65500 to 69672
Lactiplantibacillus plantarum subsp. plantarum GR1184	CP078129.1	1	1	1	3137394 to 3141566
Lactiplantibacillus plantarum subsp. plantarum GR1187	CP078132.1	1	1	1	3137395 to 3141567
Lactiplantibacillus plantarum TK-P2A	CP045593.1	1	1	1	3127845 to 3132017
Lactiplantibacillus plantarum TMW 1.1308	CP021929.1	1	1	1	3147308 to 3151480
Lactiplantibacillus plantarum UNQLp11	CP031140.1	1	1	1	138491 to 142663
Lactiplantibacillus plantarum WCFS1	AL935263.2	1	1	1	3238621 to 3242793
Lactiplantibacillus plantarum X7022	CP048921.1	1	1	1	3011421 to 3015593
Supplementary Table S3-13-6 Alpha-glucosides metabolism gene clusters in other lactic acid bacteria strains
Description	Accession	tr	per	agl	Location
Limosilactobacillus reuteri JCM 1112	AP007281.1	0	0	1	100417 to 99012
Limosilactobacillus reuteri DSM 20016	CP000705.1	0	0	1	100798 to 99393
Limosilactobacillus reuteri TD1	CP006603.1	0	0	1	100490 to 101845
Limosilactobacillus reuteri IRT	CP011024.1	0	0	1	100797 to 99392
Limosilactobacillus reuteri I49	CP015408.2	0	0	1	1777237 to 1775832
Limosilactobacillus reuteri Byun-re-01	CP029613.1	0	0	1	388541 to 387136
Limosilactobacillus reuteri SKKU-OGDONS-01	CP029615.1	0	0	1	1222423 to 1223837
Lactiplantibacillus pentosus ZFM222	CP032654.1	1	1	1	2830964 to 2835124
Lactiplantibacillus pentosus ZFM94	CP032659.1	1	1	1	2213301 to 2217461
Lactiplantibacillus pentosus DSM 20314	CP032757.1	1	1	1	3542582 to 3546742
Limosilactobacillus reuteri ATG-F4	CP035790.1	0	0	1	1233966 to 1235371
Limosilactobacillus reuteri LL7	CP041676.1	0	0	1	106215 to 104860
Lactiplantibacillus pentosus MS031	CP043671.1	1	1	1	2100490 to 2104649
Limosilactobacillus reuteri reuteri	CP045049.1	0	0	1	103096 to 101691
Limosilactobacillus reuteri TK-F8A	CP045605.1	0	0	1	100417 to 99012
Limosilactobacillus reuteri 1B	CP047416.1	0	0	1	102931 to 101529
Limosilactobacillus reuteri AN417	CP054657.1	0	0	1	100584 to 101897
Limosilactobacillus reuteri CNEI-KCA3	CP059275.1	0	0	1	1938004 to 1936503
Limosilactobacillus reuteri I49	CP065318.1	0	0	1	923954 to 925368
Limosilactobacillus reuteri YLR001	CP065540.1	0	0	1	103965 to 102560
Lactiplantibacillus pentosus MP-10	FR871783.1	1	1	pseudo	7917 to 12076
Lactiplantibacillus pentosus IG1	FR874854.1	1	pseudo	pseudo	1972967 to 1977776

## Sheet:  beta-glucoside
Supplementary Table S3-13-7 The beta-glucoside metabolism gene clusters in L. plantarum strains
							Gene	Function
Description	Accession	pbg8	pts30BCA	bglG4	Location		pbg8	6-phospho-beta-glucosidase
Lactiplantibacillus plantarum LP-F1	CP051192	1	1	1	1823503 to 1827800		pts30BCA	beta-glucosides-specific EIIBCA component of PTS system
Lactiplantibacillus plantarum 10CH	CP023728.1	1	1	1	3125080 to 3129376		bglG4	BlgB family transcription antiterminator
Lactiplantibacillus plantarum 12_3	CP035012.1	pseudo	0	0	638348 to 639082
Lactiplantibacillus plantarum 13_3	CP035020.1	1	1	1	108426 to 112723
Lactiplantibacillus plantarum 202195	CP040858.1	1	1	1	2753095 to 2757392
Lactiplantibacillus plantarum 5-2	CP009236.1	1	1	1	3088600 to 3092897
Lactiplantibacillus plantarum AR195	CP071449.1	1	1	1	3042058 to 3046355
Lactiplantibacillus plantarum AS-8	CP028422.1	1	1	1	134374 to 138670
Lactiplantibacillus plantarum AS-9	CP028421.1	1	1	1	2949676 to 2953972
Lactiplantibacillus plantarum ATCC 8014	CP024413.1	1	1	pseudo	3024868 to 3029163
Lactiplantibacillus plantarum ATG-K2	CP032460.1	pseudo	1	1	2193888 to 2198184
Lactiplantibacillus plantarum ATG-K6	CP032464.1	1	1	1	3017878 to 3022175
Lactiplantibacillus plantarum ATG-K8	CP032466.1	1	1	1	2392113 to 2396410
Lactiplantibacillus plantarum b-2	CP027349.1	pseudo	1	pseudo	3071260 to 3075555
Lactiplantibacillus plantarum B21	CP010528.1	1	1	1	3108229 to 3112525
Lactiplantibacillus plantarum BCC9546	CP044500.1	1	1	1	3092667 to 3096964
Lactiplantibacillus plantarum BDGP2	CP023174.1	1	1	1	2458316 to 2462613
Lactiplantibacillus plantarum BK-021	CP044233.1	1	1	1	1501601 to 1505897
Lactiplantibacillus plantarum BLS41	CP018209.1	1	1	1	1828652 to 1832949
Lactiplantibacillus plantarum C410L1	CP017954.1	1	1	1	2597310 to 2601606
Lactiplantibacillus plantarum CAUH2	CP015126.1	1	1	1	3084939 to 3089236
Lactiplantibacillus plantarum CLP0611	CP019722.1	1	1	1	3103806 to 3108103
Lactiplantibacillus plantarum CNEI-KCA4	CP053571.1	1	1	1	138128 to 142425
Lactiplantibacillus plantarum CXG9	CP069168.1	1	1	1	3128588 to 3132885
Lactiplantibacillus plantarum DF	CP013753.1	1	1	1	1239315 to 1243612
Lactiplantibacillus plantarum dm	CP022373.1	1	1	1	2403064 to 2407361
Lactiplantibacillus plantarum DR7	CP031318.1	1	1	1	1670626 to 1674923
Lactiplantibacillus plantarum DSM 20174	CP039121.1	1	1	1	168910 to 173207
Lactiplantibacillus plantarum DSR_M2	CP022294.1	1	1	1	3079370 to 3083667
Lactiplantibacillus plantarum EM	CP037429.1	1	1	1	3066312 to 3070609
Lactiplantibacillus plantarum FBL-3a	CP034694.1	1	1	1	2708344 to 2712641
Lactiplantibacillus plantarum GR0128	CP070847.1	1	1	1	1882645 to 1886941
Lactiplantibacillus plantarum GR0512	CP070851.1	1	1	1	2904064 to 2908361
Lactiplantibacillus plantarum HAC01	CP029349.1	1	1	1	1890268 to 1894565
Lactiplantibacillus plantarum Heal19	CP055123.1	1	1	1	2704367 to 2708664
Lactiplantibacillus plantarum HFC8	CP012650.1	pseudo	1	1	1746592 to 1750889
Lactiplantibacillus plantarum IDCC3501	CP031702.1	1	1	1	2196523 to 2200820
Lactiplantibacillus plantarum IRG1	CP025690.1	1	1	1	3058482 to 3062779
Lactiplantibacillus plantarum JBE245	CP014780.1	1	1	1	3090491 to 3094788
Lactiplantibacillus plantarum JBE490	CP020861.1	1	1	1	3079038 to 3083335
Lactiplantibacillus plantarum K25	CP020093.1	1	1	1	3081930 to 3086227
Lactiplantibacillus plantarum K259	CP025590.1	1	1	1	2820747 to 2825044
Lactiplantibacillus plantarum KACC 92189	CP024058.1	1	1	1	1722416 to 1726712
Lactiplantibacillus plantarum KC28	CP026743.1	pseudo	1	1	2563968 to 2568264
Lactiplantibacillus plantarum KCCP11226	CP046262.1	1	1	1	3098224 to 3102521
Lactiplantibacillus plantarum KLDS1.0386	CP071892.1	1	1	1	2929623 to 2933920
Lactiplantibacillus plantarum KM2	CP069282.1	1	1	1	3068796 to 3073093
Lactiplantibacillus plantarum KP	CP013749.1	1	1	1	864212 to 868509
Lactiplantibacillus plantarum LLY-606	CP023306.1	1	1	1	3067133 to 3071430
Lactiplantibacillus plantarum LM1004	CP025988.1	1	1	1	1908034 to 1912331
Lactiplantibacillus plantarum LMT1-48	CP033888.1	1	1	1	2060818 to 2065115
Lactiplantibacillus plantarum LP2	CP020816.1	1	1	1	3112658 to 3116955
Lactiplantibacillus plantarum LP3	CP017066.1	pseudo	1	1	3095474 to 3099770
Lactiplantibacillus plantarum LPL-1	CP021997.1	pseudo	1	pseudo	65684 to 69979
Lactiplantibacillus plantarum LQ80	CP028977.1	1	1	1	3070890 to 3075186
Lactiplantibacillus plantarum LRCC5314	CP072452.1	1	1	1	1884235 to 1888532
Lactiplantibacillus plantarum LS/07	CP034997.1	1	1	1	3055209 to 3059506
Lactiplantibacillus plantarum LY-78	CP015308.1	1	1	1	2031176 to 2035473
Lactiplantibacillus plantarum LZ206	CP015966.1	1	1	1	2627207 to 2631504
Lactiplantibacillus plantarum LZ227	CP015857.1	1	1	1	2537933 to 2542230
Lactiplantibacillus plantarum LZ95	CP012122.1	1	1	1	3089631 to 3093928
Lactiplantibacillus plantarum MF1298	CP013149.1	1	1	1	3052997 to 3057179
Lactiplantibacillus plantarum MK55	CP065019.1	1	1	1	3126085 to 3130382
Lactiplantibacillus plantarum NCU116	CP016071.1	1	1	1	1362543 to 1366840
Lactiplantibacillus plantarum nF1	CP030881.1	1	1	1	2962819 to 2967116
Lactiplantibacillus plantarum pc-26	CP023301.1	1	1	1	3020110 to 3024407
Lactiplantibacillus plantarum PC518	CP065802.1	1	1	1	3015106 to 3019403
Lactiplantibacillus plantarum PC518	CP066817.1	1	1	1	3014845 to 3019142
Lactiplantibacillus plantarum PC520	CP023772.1	1	1	1	186058 to 190355
Lactiplantibacillus plantarum plantarum	CP021086.1	1	1	1	2711467 to 2715764
Lactiplantibacillus plantarum Q7	CP019712.1	1	1	1	66769 to 71066
Lactiplantibacillus plantarum RI-113	CP017406.1	1	1	1	2922742 to 2927039
Lactiplantibacillus plantarum SK151	CP030105.1	1	1	1	2705540 to 2709837
Lactiplantibacillus plantarum SRCM100438	CP028219.1	1	1	1	1180501 to 1184798
Lactiplantibacillus plantarum SRCM100440	CP028220.1	1	1	1	2048240 to 2052537
Lactiplantibacillus plantarum SRCM100442	CP028221.1	1	1	1	1179742 to 1184039
Lactiplantibacillus plantarum SRCM100995	CP028275.1	1	1	1	1141044 to 1145340
Lactiplantibacillus plantarum SRCM101105	CP028222.1	1	0	0	1831945 to 1833788
Lactiplantibacillus plantarum SRCM101167	CP028334.1	1	1	1	1331403 to 1335699
Lactiplantibacillus plantarum SRCM101187	CP028226.1	1	1	1	1004412 to 1008709
Lactiplantibacillus plantarum SRCM101222	CP028229.1	1	1	1	1253212 to 1257509
Lactiplantibacillus plantarum SRCM101511	CP028235.1	1	1	1	1172180 to 1176477
Lactiplantibacillus plantarum SRCM101518	CP028241.1	1	1	1	2311611 to 2315908
Lactiplantibacillus plantarum SRCM102022	CP021501.1	1	1	1	3070465 to 3074761
Lactiplantibacillus plantarum SRCM102737	CP028261.1	1	1	1	2531041 to 2535337
Lactiplantibacillus plantarum SRCM103295	CP035113.1	1	1	1	2979667 to 2983964
Lactiplantibacillus plantarum SRCM103297	CP035556.1	1	1	1	102769 to 107066
Lactiplantibacillus plantarum SRCM103300	CP035566.1	1	1	1	106032 to 110329
Lactiplantibacillus plantarum SRCM103303	CP035571.1	1	1	1	94883 to 99171
Lactiplantibacillus plantarum SRCM103311	CP035131.1	1	1	1	106887 to 111184
Lactiplantibacillus plantarum SRCM103357	CP035143.1	1	1	1	3093690 to 3097986
Lactiplantibacillus plantarum SRCM103361	CP035150.1	1	1	1	96279 to 100576
Lactiplantibacillus plantarum SRCM103362	CP035156.1	pseudo	1	1	2944752 to 2949048
Lactiplantibacillus plantarum SRCM103418	CP035168.1	1	1	1	180466 to 184763
Lactiplantibacillus plantarum SRCM103426	CP035174.1	1	1	pseudo	3072295 to 3076593
Lactiplantibacillus plantarum SRCM103472	CP035223.1	1	1	1	174366 to 178663
Lactiplantibacillus plantarum SRCM103473	CP035224.1	1	1	1	3123110 to 3127407
Lactiplantibacillus plantarum TCI507	CP054259.1	1	1	1	518786 to 523083
Lactiplantibacillus plantarum TMW 1.1308	CP021929.1	1	1	1	3060146 to 3064443
Lactiplantibacillus plantarum TMW 1.1478	CP021932.1	1	1	1	3165441 to 3169738
Lactiplantibacillus plantarum TMW 1.1623	CP017379.1	1	1	1	3033532 to 3037829
Lactiplantibacillus plantarum TMW 1.25	CP017354.1	1	1	1	3049934 to 3054231
Lactiplantibacillus plantarum TMW 1.277	CP017363.1	1	1	1	3004487 to 3008784
Lactiplantibacillus plantarum TMW 1.708	CP017374.1	1	1	1	3015236 to 3019533
Lactiplantibacillus plantarum UNQLp11	CP031140.1	1	1	pseudo	251433 to 257659
Lactiplantibacillus plantarum WLPL04	CP023771.1	1	1	1	3033877 to 3038174
Lactiplantibacillus plantarum X7021	CP025412.1	1	1	1	3049268 to 3053565
Lactiplantibacillus plantarum XJ25	CP068448.1	1	1	1	3007955 to 3012252
Lactiplantibacillus plantarum Y44	CP030244.1	1	1	1	3083791 to 3088088
Lactiplantibacillus plantarum YW11	CP035031.1	1	1	1	108471 to 112768
Lactiplantibacillus plantarum ZDY2013	CP065160.1	1	1	1	3130451 to 3134748
Lactiplantibacillus plantarum ZFM4	CP032648.1	1	1	1	1555251 to 1559548
Lactiplantibacillus plantarum ZFM55	CP032359.1	1	1	1	3089688 to 3093985
Lactiplantibacillus plantarum ZFM9	CP032642.1	1	1	1	380613 to 384910
Lactiplantibacillus plantarum Zhang-LL	CP011769.1	1	1	1	2880403 to 2884700
Lactiplantibacillus plantarum ZS2058	CP012343.1	1	1	1	2284665 to 2288962
Lactiplantibacillus plantarum 12	CP046593.1	1	1	1	1640188 to 1644485
Lactiplantibacillus plantarum 123-17	CP046656.1	1	pseudo	1	3008458 to 3012641
Lactiplantibacillus plantarum 16	CP006033.1	1	1	1	2937315 to 2941612
Lactiplantibacillus plantarum 83-18	CP046669.1	1	1	1	2965559 to 2969856
Lactiplantibacillus plantarum 8P-A3	CP046726.1	1	1	1	3152845 to 3157142
Lactiplantibacillus plantarum AMT74419	CP052869.1	1	1	1	3068804 to 3073101
Lactiplantibacillus plantarum ATCC 202195	CP063750.1	1	1	1	3122235 to 3126532
Lactiplantibacillus plantarum CACC 558	CP048022.1	1	1	1	2663769 to 2668066
Lactiplantibacillus plantarum CNEI-KCA5	CP059294.1	1	1	1	3113525 to 3117822
Lactiplantibacillus plantarum DOMLa	CP004406.1	1	1	1	3020857 to 3025152
Lactiplantibacillus plantarum HC-2	CP046935.1	1	1	1	1794396 to 1798693
Lactiplantibacillus plantarum JDM1	CP001617.1	1	1	1	3019820 to 3024115
Lactiplantibacillus plantarum Lp900	CP059168.1	1	1	1	3025046 to 3029342
Lactiplantibacillus plantarum NCIMB8826	CP037961.1	1	1	1	3125542 to 3129839
Lactiplantibacillus plantarum PMO08	CP062059.1	1	1	1	1787271 to 1791568
Lactiplantibacillus plantarum SK156	CP059473.1	1	1	1	1858331 to 1862628
Lactiplantibacillus plantarum SN35N	AP018405.1	1	1	1	1762329 to 1766626
Lactiplantibacillus plantarum SPC-SNU 72-2	CP050805.1	1	1	1	1236105 to 1240402
Lactiplantibacillus plantarum subsp. plantarum BNH17	CP040374.1	1	1	1	3090706 to 3095003
Lactiplantibacillus plantarum subsp. plantarum E1	CP031771.1	1	1	1	3052997 to 3057179
Lactiplantibacillus plantarum subsp. plantarum G1	CP053912.1	1	1	1	3020666 to 3024963
Lactiplantibacillus plantarum subsp. plantarum LB1-2	CP025991.1	1	1	1	2463629 to 2467926
Lactiplantibacillus plantarum subsp. plantarum nF1-FD	CP025285.1	pseudo	1	1	3003555 to 3007852
Lactiplantibacillus plantarum subsp. plantarum TS12	CP018324.1	1	1	1	1920674 to 1924971
Lactiplantibacillus plantarum subsp. plantarum CGMCC 1.557	CP016270.1	1	1	1	2245359 to 2249656
Lactiplantibacillus plantarum subsp. plantarum P-8	CP005942.2	1	1	1	2924420 to 2928717
Lactiplantibacillus plantarum subsp. plantarum SRCM100434	CP021528.1	1	1	1	152267 to 156564
Lactiplantibacillus plantarum subsp. plantarum ST-III	CP002222.1	1	1	1	3084164 to 3088461
Lactiplantibacillus plantarum TK-P2A	CP045593.1	1	1	1	3021586 to 3025881
Lactiplantibacillus plantarum WCFS1	AL935263.2	1	1	1	3125615 to 3129912
Lactiplantibacillus plantarum X7022	CP048921.1	1	1	1	2952249 to 2956546
Lactiplantibacillus plantarum ZJ316	CP004082.1	1	1	1	145675 to 149971
Supplementary Table S4-13-8 The beta-glucoside metabolism gene clusters in other lactic acid bacteria strains
Description	Accession	pbg8	pts30BCA	bglG4	Location
Lactiplantibacillus argentoratensis DSM 16365	CP032751.1	1	1	1	3049405 to 3053702
Lactiplantibacillus paraplantarum DSM 10667	CP032744.1	1	1	1	3088619 to 3092915
Lactiplantibacillus paraplantarum AS-7	CP028423.1	1	1	1	2941519 to 2945815
Lactiplantibacillus paraplantarum CK401	CP053337.1	1	1	1	1915897 to 1920193
