# Supplementary material for: The Carbohydrate Metabolism of Lactiplantibacillus plantarum
Source: Int J Mol Sci. 2021 Dec 15;22(24):13452. doi: 10.3390/ijms222413452 (PMC8704671; doi:10.3390/ijms222413452)
Supplement: Supplementary file 1 [file ijms-22-13452-s001.zip › Supplementary Table S3-14 Ribose metabolism.xlsx]

## Sheet: Sheet1
Supplementary Table S3-14-1 Ribose metabolism gene clusters in L. plantarum strains
Description	Accession	rbsU	rbsD	rbsK	tr	Location			Gene	Function
Lactiplantibacillus plantarum LP-F1	CP051192	1	1	1	1	1966169 to 1969503			rbsU	ribose transporter
Lactiplantibacillus plantarum CACC 558	CP048022.1	1	1	1	1	2804787 to 2808121			rbsD	D-ribose pyranase
Lactiplantibacillus plantarum KCCP11226	CP046262.1	1	1	1	1	3176985 to 3180319			rbsK	ribokinase
Lactiplantibacillus plantarum WLPL04	CP023771.1	1	1	1	1	3112639 to 3115973			tr	LacI family transcriptional regulator
Lactiplantibacillus plantarum TMW 1.1623	CP017379.1	1	1	1	1	3112294 to 3115628
Lactiplantibacillus plantarum RI-113	CP017406.1	1	1	1	1	2783051 to 2779717
Lactiplantibacillus plantarum NCIMB8826	CP037961.1	1	1	1	1	3278943 to 3282277
Lactiplantibacillus plantarum PMO08	CP062059.1	1	1	1	1	1649644 to 1646310
Lactiplantibacillus plantarum WCFS1	AL935263.2	1	1	1	1	3279016 to 3282350
Lactiplantibacillus plantarum 202195	CP040858.1	1	1	1	1	2613509 to 2610175
Lactiplantibacillus plantarum SRCM101511	CP028235.1	1	1	1	1	1092775 to 1089441
Lactiplantibacillus plantarum SRCM101518	CP028241.1	1	1	1	1	2163727 to 2160393
Lactiplantibacillus plantarum SRCM101222	CP028229.1	1	1	1	1	1105655 to 1102321
Lactiplantibacillus plantarum EM	CP037429.1	1	1	1	1	3155529 to 3158863
Lactiplantibacillus plantarum subsp. plantarum nF1-FD	CP025285.1	1	1	1	1	3092848 to 3096182
Lactiplantibacillus plantarum IDCC3501	CP031702.1	1	1	1	1	2057765 to 2054431
Lactiplantibacillus plantarum nF1	CP030881.1	1	1	1	1	2877816 to 2874482
Lactiplantibacillus plantarum SK151	CP030105.1	1	1	1	1	2847161 to 2850495
Lactiplantibacillus plantarum PC520	CP023772.1	1	1	1	1	327680 to 331014
Lactiplantibacillus plantarum BDGP2	CP023174.1	1	1	1	1	2599323 to 2602657
Lactiplantibacillus plantarum dm	CP022373.1	1	1	1	1	2267552 to 2264218
Lactiplantibacillus plantarum LP2	CP020816.1	1	1	1	1	3255324 to 3258658
Lactiplantibacillus plantarum JBE245	CP014780.1	1	1	1	1	3233332 to 3236666
Lactiplantibacillus plantarum ATCC 202195	CP063750.1	1	1	1	1	3266118 to 3269452
Lactiplantibacillus plantarum LRCC5314	CP072452.1	1	1	1	1	2027104 to 2030438
Lactiplantibacillus plantarum MK55	CP065019.1	1	1	1	1	3279459 to 3282793
Lactiplantibacillus plantarum DSM 20174	CP039121.1	1	1	1	1	30848 to 27514
Lactiplantibacillus plantarum SK156	CP059473.1	1	1	1	1	2000070 to 2003404
Lactiplantibacillus plantarum HC-2	CP046935.1	1	1	1	1	1927091 to 1930425
Lactiplantibacillus plantarum subsp. plantarum ST-III	CP002222.1	1	1	1	1	3225078 to 3228412
Lactiplantibacillus plantarum SPC-SNU 72-2	CP050805.1	1	1	1	1	1168769 to 1165435
Lactiplantibacillus plantarum 8P-A3	CP046726.1	1	1	1	pseudo	3294344 to 3297679
Lactiplantibacillus plantarum LLY-606	CP023306.1	1	1	1	1	3165125 to 3168459
Lactiplantibacillus plantarum subsp. plantarum BNH17	CP040374.1	1	1	1	1	3169339 to 3172673
Lactiplantibacillus plantarum ZFM9	CP032642.1	1	1	1	1	242395 to 239061
Lactiplantibacillus plantarum ZFM55	CP032359.1	1	1	1	1	3232204 to 3235538
Lactiplantibacillus plantarum SRCM103297	CP035556.1	1	1	1	1	35764 to 32430
Lactiplantibacillus plantarum LM1004	CP025988.1	1	1	1	1	1986658 to 1989992
Lactiplantibacillus plantarum DF	CP013753.1	1	1	1	1	1103994 to 1100660
Lactiplantibacillus plantarum KP	CP013749.1	1	1	1	1	728891 to 725557
Lactiplantibacillus plantarum CAUH2	CP015126.1	1	1	1	1	3225612 to 3228946
Lactiplantibacillus plantarum LZ95	CP012122.1	1	1	1	1	3232120 to 3235454
Lactiplantibacillus plantarum 16	CP006033.1	1	1	1	1	3008948 to 3012282
Lactiplantibacillus plantarum Y44	CP030244.1	1	1	1	pseudo	3226457 to 3229790
Lactiplantibacillus plantarum 12	CP046593.1	1	1	1	pseudo	1782823 to 1786156
Lactiplantibacillus plantarum AMT74419	CP052869.1	1	1	1	1	3195773 to 3199107
Lactiplantibacillus plantarum YW11	CP035031.1	1	1	1	1	39107 to 35773
Lactiplantibacillus plantarum KC28	CP026743.1	1	1	1	1	2690892 to 2694226
Lactiplantibacillus plantarum C410L1	CP017954.1	1	1	1	1	2528927 to 2525593
Lactiplantibacillus plantarum subsp. plantarum P-8	CP005942.2	1	1	1	1	2998081 to 3001415
Lactiplantibacillus plantarum Heal19	CP055123.1	1	1	1	1	2579530 to 2576196
Lactiplantibacillus plantarum KLDS1.0391	CP019348.1	1	1	1	1	1622943 to 1619609
Lactiplantibacillus plantarum ZS2058	CP012343.1	1	1	1	1	2416426 to 2419760
Lactiplantibacillus plantarum TCI507	CP054259.1	1	1	1	1	393977 to 390643
Lactiplantibacillus plantarum 83-18	CP046669.1	1	1	1	1	3054454 to 3057788
Lactiplantibacillus plantarum J26	CP033616.1	1	1	1	1	103767 to 100433
Lactiplantibacillus plantarum GR0512	CP070851.1	1	1	1	1	3033163 to 3036497
Lactiplantibacillus plantarum CXG9	CP069168.1	1	1	1	1	3266263 to 3269597
Lactiplantibacillus plantarum BCC9546	CP044500.1	1	1	1	1	3189290 to 3192624
Lactiplantibacillus plantarum 10CH	CP023728.1	1	1	1	1	3281774 to 3285108
Lactiplantibacillus plantarum SRCM101105	CP028222.1	1	1	1	1	1978815 to 1982149
Lactiplantibacillus plantarum SRCM100995	CP028275.1	1	1	1	1	1293348 to 1296682
Lactiplantibacillus plantarum subsp. plantarum E1	CP031771.1	1	1	1	1	3205196 to 3208530
Lactiplantibacillus plantarum SRCM103357	CP035143.1	1	1	1	1	3248206 to 3251540
Lactiplantibacillus plantarum FBL-3a	CP034694.1	1	1	1	pseudo	2595593 to 2592258
Lactiplantibacillus plantarum MF1298	CP013149.1	1	1	1	1	3205196 to 3208530
Lactiplantibacillus plantarum HFC8	CP012650.1	1	1	1	1	1783287 to 1786621
Lactiplantibacillus plantarum 5-2	CP009236.1	1	1	1	1	3207325 to 3210659
Lactiplantibacillus plantarum XJ25	CP068448.1	1	1	1	1	3140655 to 3143989
Lactiplantibacillus plantarum Lp900	CP059168.1	1	1	1	1	3176279 to 3179613
Lactiplantibacillus plantarum CNEI-KCA5	CP059294.1	1	1	1	1	44478 to 47812
Lactiplantibacillus plantarum SRCM102737	CP028261.1	1	1	1	1	2683146 to 2686480
Lactiplantibacillus plantarum SRCM100442	CP028221.1	1	1	1	1	1307025 to 1310359
Lactiplantibacillus plantarum SRCM100440	CP028220.1	1	1	1	1	1925254 to 1921920
Lactiplantibacillus plantarum SRCM100438	CP028219.1	1	1	1	1	1307784 to 1311118
Lactiplantibacillus plantarum 123-17	CP046656.1	1	1	1	1	3160652 to 3163986
Lactiplantibacillus plantarum SRCM103303	CP035571.1	1	1	1	1	31930 to 28596
Lactiplantibacillus plantarum DSR_M2	CP022294.1	1	1	1	1	3153280 to 3156614
Lactiplantibacillus plantarum LQ80	CP028977.1	1	1	1	1	3200910 to 3204244
Lactiplantibacillus plantarum AS-6	CP028424.1	1	1	1	1	26372 to 29706
Lactiplantibacillus plantarum K259	CP025590.1	1	1	1	1	2955851 to 2959185
Lactiplantibacillus plantarum subsp. plantarum SRCM100434	CP021528.1	1	1	1	1	29281 to 25947
Lactiplantibacillus plantarum TMW 1.708	CP017374.1	1	1	1	1	3102851 to 3106185
Lactiplantibacillus plantarum AR195	CP071449.1	1	1	1	1	3189964 to 3193298
Lactiplantibacillus plantarum subsp. plantarum G1	CP053912.1	1	1	1	1	2956529 to 2953195
Lactiplantibacillus plantarum SRCM101167	CP028334.1	1	1	1	1	1266311 to 1262977
Lactiplantibacillus plantarum TMW 1.1308	CP021929.1	1	1	1	1	3192525 to 3195859
Lactiplantibacillus plantarum UNQLp11	CP031140.1	1	1	1	1	98171 to 94837
Lactiplantibacillus plantarum ZFM4	CP032648.1	1	1	1	1	1490333 to 1486999
Lactiplantibacillus plantarum ATG-K6	CP032464.1	1	1	1	1	2953741 to 2950407
Lactiplantibacillus plantarum ATG-K8	CP032466.1	1	1	1	1	2327976 to 2324642
Lactiplantibacillus plantarum DR7	CP031318.1	1	1	1	1	1606490 to 1603156
Lactiplantibacillus plantarum SRCM103361	CP035150.1	1	1	1	1	29280 to 25946
Lactiplantibacillus plantarum 13_3	CP035020.1	1	1	1	1	39065 to 35731
Lactiplantibacillus plantarum Q7	CP019712.1	1	1	1	1	30913 to 27579
Lactiplantibacillus plantarum HAC01	CP029349.1	1	1	1	1	1826131 to 1822797
Lactiplantibacillus plantarum AS-9	CP028421.1	1	1	1	1	3086402 to 3089736
Lactiplantibacillus plantarum K25	CP020093.1	1	1	1	1	3150364 to 3153698
Lactiplantibacillus plantarum subsp. plantarum LB1-2	CP025991.1	1	1	1	1	2335922 to 2332588
Lactiplantibacillus plantarum ATCC 8014	CP024413.1	1	1	1	1	3173528 to 3176862
Lactiplantibacillus plantarum subsp. plantarum CGMCC 1.557	CP016270.1	1	1	1	1	2313793 to 2317127
Lactiplantibacillus plantarum TMW 1.277	CP017363.1	1	1	1	1	3073904 to 3077238
Lactiplantibacillus plantarum TMW 1.25	CP017354.1	1	1	1	1	3119351 to 3122685
Lactiplantibacillus plantarum CLP0611	CP019722.1	1	1	1	1	3172238 to 3175572
Lactiplantibacillus plantarum LY-78	CP015308.1	1	1	1	1	1965992 to 1962658
Lactiplantibacillus plantarum LZ206	CP015966.1	1	1	1	1	2562294 to 2558960
Lactiplantibacillus plantarum Zhang-LL	CP011769.1	1	1	1	1	2920556 to 2923890
Lactiplantibacillus plantarum B21	CP010528.1	1	1	1	1	3254998 to 3258332
Lactiplantibacillus plantarum DOMLa	CP004406.1	1	1	1	1	3169516 to 3172850
Lactiplantibacillus plantarum subsp. plantarum GR1187	CP078132.1	1	1	1	1	3179789 to 3183123
Lactiplantibacillus plantarum subsp. plantarum GR1184	CP078129.1	1	1	1	1	3179788 to 3183122
Lactiplantibacillus plantarum KLDS1.0386	CP071892.1	1	1	1	1	2998056 to 3001390
Lactiplantibacillus plantarum GR0128	CP070847.1	1	1	1	1	2028374 to 2031708
Lactiplantibacillus plantarum ZJ316	CP004082.1	1	1	1	1	214889 to 218223
Lactiplantibacillus plantarum SHY 21-2	CP066547.1	1	1	1	1	3066793 to 3070127
Lactiplantibacillus plantarum TK-P2A	CP045593.1	1	1	1	1	3170245 to 3173579
Lactiplantibacillus plantarum JDM1	CP001617.1	1	1	1	1	3168479 to 3171813
Lactiplantibacillus plantarum AS-8	CP028422.1	1	1	1	1	225708 to 229041
Lactiplantibacillus plantarum CNEI-KCA4	CP053571.1	1	1	pseudo	1	274474 to 277808
Lactiplantibacillus plantarum LS/07	CP034997.1	1	1	1	1	3150670 to 3154004
Lactiplantibacillus plantarum pc-26	CP023301.1	1	1	1	1	3152531 to 3155865
Lactiplantibacillus plantarum LMT1-48	CP033888.1	1	1	1	1	2123878 to 2127212
Lactiplantibacillus plantarum KC3	CP025586.1	1	1	1	1	1293842 to 1290508
Lactiplantibacillus plantarum LP3	CP017066.1	1	1	1	1	3230578 to 3233912
Lactiplantibacillus plantarum subsp. plantarum TS12	CP018324.1	1	1	1	1	2008899 to 2012233
Lactiplantibacillus plantarum LZ227	CP015857.1	1	1	1	1	2471667 to 2468333
Lactiplantibacillus plantarum 2025	CP076824.1	1	1	1	1	3159686 to 3163020
Lactiplantibacillus plantarum BK-021	CP044233.1	1	1	1	1	1356482 to 1353148
Lactiplantibacillus plantarum SRCM103362	CP035156.1	1	1	1	pseudo	3013179 to 3016512
Lactiplantibacillus plantarum GB-LP1	CP020564.1	1	1	1	1	3011107 to 3014443
Lactiplantibacillus plantarum SN35N DNA	AP018405.1	1	1	1	1	1696086 to 1692752
Lactiplantibacillus plantarum SRCM102022	CP021501.1	1	1	1	1	3225014 to 3228348
Lactiplantibacillus plantarum NCU116	CP016071.1	1	1	1	1	1212291 to 1208957
Lactiplantibacillus plantarum 12_3	CP035012.1	1	1	1	1	571658 to 568324
Lactiplantibacillus plantarum BLS41	CP018209.1	1	1	1	1	1963613 to 1966944
Lactiplantibacillus plantarum KM2	CP069282.1	1	1	1	1	3203757 to 3207088
Lactiplantibacillus plantarum SRCM103300	CP035566.1	1	1	1	1	29285 to 25951
Lactiplantibacillus plantarum SRCM103426	CP035174.1	1	1	1	1	3153340 to 3156674
Lactiplantibacillus plantarum b-2	CP027349.1	1	1	1	1	3175537 to 3178871
Lactiplantibacillus plantarum LPL-1	CP021997.1	1	1	1	1	3152561 to 3149227
Lactiplantibacillus plantarum SRCM103311	CP035131.1	1	1	1	1	29285 to 25951
Lactiplantibacillus plantarum SRCM103295	CP035113.1	1	1	1	1	3073627 to 3076961
Lactiplantibacillus plantarum X7021	CP025412.1	1	1	1	1	3154851 to 3158185
Lactiplantibacillus plantarum JBE490	CP020861.1	1	1	1	1	3160082 to 3163416
Lactiplantibacillus plantarum S58	CP068767.1	1	1	1	1	3116573 to 3119907
Lactiplantibacillus plantarum NCIMB700965.EF.A	CP026505.1	1	1	1	1	2505730 to 2509064
Lactiplantibacillus plantarum NCIMB 700965	CP023490.1	1	1	1	1	1550571 to 1553905
Lactiplantibacillus plantarum AS-10	CP028420.1	pseudo	1	1	1	34793 to 38107
Lactiplantibacillus plantarum IRG1	CP025690.1	1	1	1	1	3194816 to 3198150
Lactiplantibacillus plantarum KACC 92189	CP024058.1	1	1	1	1	1590386 to 1587052
Lactiplantibacillus plantarum ATG-K2	CP032460.1	1	1	1	1	2248941 to 2252275
Lactiplantibacillus plantarum SRCM101187	CP028226.1	1	1	1	1	1058298 to 1061619
Lactiplantibacillus plantarum X7022	CP048921.1	1	1	1	1	3054877 to 3059063
Lactiplantibacillus plantarum TMW 1.1478	CP021932.1	1	1	1	1	3292226 to 3295560
Lactiplantibacillus plantarum SRCM103473	CP035224.1	1	1	1	1	3264105 to 3267439
Lactiplantibacillus plantarum SRCM103472	CP035223.1	1	1	1	1	37665 to 34331
Lactiplantibacillus plantarum plantarum	CP021086.1	1	1	1	1	2626798 to 2622581
Lactiplantibacillus plantarum ZDY2013	CP065160.1	1	1	1	1	3266561 to 3269894
Lactiplantibacillus plantarum PC518	CP066817.1	1	1	1	1	3109315 to 3112648
Lactiplantibacillus plantarum PC518	CP065802.1	1	1	1	1	3109576 to 3112909
Lactiplantibacillus plantarum SN13T	AP019815.1	1	1	1	1	1902384 to 1899052
Lactiplantibacillus plantarum SRCM103426	CP035174.1	1	1	1	1	3153340 to 3156674
Lactiplantibacillus plantarum L75a	CP074419.1	1	1	1	1	2330694 to 2334028
Lactiplantibacillus plantarum DW12	CP058967.1	1	1	1	1	3188291 to 3191625
Lactiplantibacillus plantarum 41P	CP075330.1	1	1	1	1	3175174 to 3178508
Lactiplantibacillus plantarum MSD1	CP050257.1	1	1	1	1	3050416 to 3053750
Supplementary Table S3-14-2 Ribose metabolism gene clusters in other lactic acid bacteria strains
Description	Accession	rbsU	rbsD	rbsK	tr	Location
Lactiplantibacillus argentoratensis DSM 16365	CP032751.1	1	1	1	1	3105523 to 3108844
Lactiplantibacillus paraplantarum AS-7	CP028423.1	1	1	1	1	2988026 to 2991360
Lactiplantibacillus paraplantarum CK401	CP053337.1	1	1	pseudo	1	1797969 to 1794636
Lactiplantibacillus paraplantarum L-ZS9	CP013130.1	1	1	1	1	3114418 to 3117753
Lactiplantibacillus pentosus BGM48	CP016491.1	1	1	1	1	3556539 to 3559872
Lactiplantibacillus pentosus DSM 20314	CP032757.1	1	1	1	1	3587633 to 3590966
Lactiplantibacillus pentosus IG1	FR874854.1	1	1	1	1	1932082 to 1928749
Lactiplantibacillus pentosus MP-10	FR871783.1	1	1	1	1	52962 to 56295
Lactiplantibacillus pentosus MS031	CP043671.1	1	1	1	1	2145535 to 2148868
Lactiplantibacillus pentosus SLC13	CP022130.1	1	1	1	1	1828105 to 1824772
Lactiplantibacillus pentosus ZFM222	CP032654.1	1	1	1	1	2871123 to 2874456
Lactiplantibacillus pentosus ZFM94	CP032659.1	1	1	1	1	2253460 to 2256793
Pediococcus pentosaceus ATCC 25745	CP000422.1	1	1	1	1	1672459 to 1675091
Pediococcus pentosaceus FDAARGOS_1009	CP066043.1	1	1	1	1	984507 to 981357
Pediococcus pentosaceus FDAARGOS_1010	CP066081.1	1	1	1	1	51889 to 48739
Pediococcus pentosaceus FDAARGOS_1011	CP065967.1	1	1	1	1	120715 to 117565
Pediococcus pentosaceus FDAARGOS_1134	CP068104.1	1	1	1	1	1445244 to 1442094
Pediococcus pentosaceus FDAARGOS_873	CP065723.1	1	1	1	1	1622318 to 1625465
Pediococcus pentosaceus GDIAS001	CP046938.1	1	1	1	1	1674898 to 1678045
Pediococcus pentosaceus JQI-7	CP023655.1	1	1	1	1	1572717 to 1575864
Pediococcus pentosaceus KCCM 40703	CP020018.1	1	1	1	1	918105 to 921252
Pediococcus pentosaceus SL001	CP039378.1	1	1	1	1	1088567 to 1085417
Pediococcus pentosaceus SL4	CP006854.1	1	1	1	1	1628262 to 1631409
Pediococcus pentosaceus SRCM100194	CP021927.1	1	1	1	1	156709 to 153559
Pediococcus pentosaceus SRCM100892	CP021474.1	1	1	1	1	161924 to 158776
Pediococcus pentosaceus SRCM102734	CP028254.1	1	1	1	1	1163045 to 1159895
Pediococcus pentosaceus SRCM102736	CP028259.1	1	1	1	1	782913 to 786060
Pediococcus pentosaceus SRCM102738	CP028264.1	1	1	1	1	1250954 to 1248322
Pediococcus pentosaceus SRCM102739	CP028266.1	1	1	1	1	1165379 to 1162747
Pediococcus pentosaceus SRCM102740	CP028269.1	1	1	1	1	709214 to 711846
Pediococcus pentosaceus SS1-3	CP023008.1	1	1	1	1	1590628 to 1593775
Pediococcus pentosaceus wikim20	CP015918.1	1	1	1	1	404777 to 401627
