# Supplementary material for: The Carbohydrate Metabolism of Lactiplantibacillus plantarum
Source: Int J Mol Sci. 2021 Dec 15;22(24):13452. doi: 10.3390/ijms222413452 (PMC8704671; doi:10.3390/ijms222413452)
Supplement: Supplementary file 1 [file ijms-22-13452-s001.zip › Supplementary Table S3-15 Alpha-mannosides, beta-glucosides metabolism.xlsx]

## Sheet: Sheet1
Supplementary Table S3-15-1 Alpha-mannosides and beta-glucosides metabolism gene clusters in L. plantarum strains
Description	Accession	bgl	sk	amn	gh	tr	amn	tp	sacK2	rr	hpk	Location		Gene	Function
Lactiplantibacillus plantarum LP-F1	CP051192	1	1	1	1	1	1	1	1	1	1	1930109 to 1945504		bgl	beta-galactosidase
Lactiplantibacillus plantarum WCFS1	AL935263.2	1	1	1	1	1	1	1	1	1	1	3242952 to 3256640		sk	bifunctional protien: transcription regulator; sugar kinase, ROK family
Lactiplantibacillus plantarum SN13T	AP019815.1	1	1	1	1	1	1	1	0	0	0	1926188 to 1937614		amn	alpha-mannosidase
Lactiplantibacillus plantarum JDM1	CP001617.1	1	1	1	1	1	1	1	1	1	1	3132418 to 3146101		gh	glycoside hydrolase family 125 protein
Lactiplantibacillus plantarum subsp. plantarum ST-III	CP002222.1	1	1	1	1	1	1	1	1	1	1	3189018 to 3202701		tr	LacI family DNA-binding transcriptional regulator
Lactiplantibacillus plantarum DOMLa	CP004406.1	1	1	1	1	1	1	1	1	1	1	3133455 to 3147138		amn	alpha-1,2-mannosidase/GH92 family glycosyl hydrolase
Lactiplantibacillus plantarum 5-2	CP009236.1	1	1	1	1	1	1	1	1	1	1	3171266 to 3184949		tp	sn-glycerol-3-phosphate ABC transporter, ATP-binding protein UgpC
Lactiplantibacillus plantarum B21	CP010528.1	1	1	1	1	1	1	1	1	1	1	3218943 to 3232621		sacK2	fructokinase, ROK family protein
Lactiplantibacillus plantarum LZ95	CP012122.1	1	1	1	1	1	1	1	1	1	1	3196059 to 3209742		rr	two-component system response regulator/helix-turn-helix domain-containing protein
Lactiplantibacillus plantarum ZS2058	CP012343.1	1	1	1	1	1	1	1	1	1	1	2378591 to 2394049		hpk	histidine kinase
Lactiplantibacillus plantarum MF1298	CP013149.1	1	1	1	1	1	1	1	1	1	1	3169137 to 3182820
Lactiplantibacillus plantarum KP	CP013749.1	1	1	1	1	1	1	1	1	1	1	764951 to 751268
Lactiplantibacillus plantarum DF	CP013753.1	1	1	1	1	1	1	1	1	1	1	1140054 to 1126371
Lactiplantibacillus plantarum JBE245	CP014780.1	1	1	1	1	1	1	1	1	1	1	3197375 to 3211058
Lactiplantibacillus plantarum CAUH2	CP015126.1	1	1	1	1	1	1	1	1	1	1	3189551 to 3203234
Lactiplantibacillus plantarum NCU116	CP016071.1	1	1	1	1	1	1	1	1	1	1	1248350 to 1234662
Lactiplantibacillus plantarum LP3	CP017066.1	1	1	1	1	1	1	1	1	1	1	3194591 to 3208201
Lactiplantibacillus plantarum TMW 1.708	CP017374.1	0	0	0	1	1	1	1	1	1	1	3071542 to 3080465
Lactiplantibacillus plantarum RI-113	CP017406.1	1	1	1	1	1	1	1	1	1	1	2819049 to 2805366
Lactiplantibacillus plantarum BLS41	CP018209.1	1	1	1	1	1	1	1	1	1	1	1927626 to 1941236
Lactiplantibacillus plantarum LP2	CP020816.1	1	1	1	1	1	1	1	1	1	1	3219264 to 3232947
Lactiplantibacillus plantarum plantarum	CP021086.1	0	0	0	1	1	1	1	1	1	1	2658098 to 2649175
Lactiplantibacillus plantarum SRCM102022	CP021501.1	1	1	1	1	1	1	1	1	1	1	3188955 to 3202643
Lactiplantibacillus plantarum subsp. plantarum SRCM100434	CP021528.1	1	1	1	1	1	1	1	1	1	1	65341 to 51658
Lactiplantibacillus plantarum TMW 1.1308	CP021929.1	1	1	1	1	1	1	1	1	1	1	3155412 to 3170148
Lactiplantibacillus plantarum TMW 1.1478	CP021932.1	1	1	1	1	1	1	1	1	1	1	3256161 to 3269849
Lactiplantibacillus plantarum dm	CP022373.1	1	1	1	1	1	1	1	1	1	1	2303612 to 2289929
Lactiplantibacillus plantarum BDGP2	CP023174.1	1	1	1	1	1	1	1	1	1	1	2563264 to 2576947
Lactiplantibacillus plantarum pc-26	CP023301.1	1	1	1	1	1	1	1	1	1	1	3116596 to 3130206
Lactiplantibacillus plantarum 10CH	CP023728.1	1	1	1	1	1	1	1	1	1	1	3245714 to 3259398
Lactiplantibacillus plantarum PC520	CP023772.1	1	1	1	1	1	1	1	1	1	1	291620 to 305303
Lactiplantibacillus plantarum KACC 92189	CP024058.1	1	1	1	1	1	1	1	1	1	1	1626446 to 1612762
Lactiplantibacillus plantarum ATCC 8014	CP024413.1	1	1	1	1	1	1	1	1	1	1	3137467 to 3151150
Lactiplantibacillus plantarum K259	CP025590.1	1	1	1	1	1	1	1	1	1	1	2919864 to 2933474
Lactiplantibacillus plantarum IRG1	CP025690.1	1	1	1	1	1	1	1	1	pseudo		3158755 to 3172439
Lactiplantibacillus plantarum subsp. plantarum LB1-2	CP025991.1	1	1	1	1	1	1	1	1	1	1	2371982 to 2358299
Lactiplantibacillus plantarum KC28	CP026743.1	1	1	1	1	1	1	1	1	1	1	2654832 to 2668515
Lactiplantibacillus plantarum SRCM100438	CP028219.1	1	1	1	1	1	1	1	1	1	1	1271724 to 1285407
Lactiplantibacillus plantarum SRCM100440	CP028220.1	1	1	1	1	1	1	1	1	1	1	1961314 to 1947631
Lactiplantibacillus plantarum SRCM100442	CP028221.1	1	1	1	1	1	1	1	1	1	1	1270965 to 1284648
Lactiplantibacillus plantarum SRCM101105	CP028222.1	1	1	1	1	1	1	1	1	1	1	1942756 to 1956439
Lactiplantibacillus plantarum SRCM101222	CP028229.1	1	1	1	1	1	1	1	1	1	1	1141714 to 1128031
Lactiplantibacillus plantarum SRCM101518	CP028241.1	1	1	1	1	1	1	1	1	1	1	2199786 to 2186103
Lactiplantibacillus plantarum SRCM102737	CP028261.1	1	1	1	1	1	1	1	1	1	1	2647087 to 2660770
Lactiplantibacillus plantarum SRCM100995	CP028275.1	1	1	1	1	1	1	1	1	1	1	1257289 to 1270972
Lactiplantibacillus plantarum AS-9	CP028421.1	1	1	1	1	1	1	1	1	1	1	3050342 to 3064025
Lactiplantibacillus plantarum LQ80	CP028977.1	1	1	1	1	1	1	1	1	1	1	3164852 to 3178535
Lactiplantibacillus plantarum SK151	CP030105.1	1	1	1	1	1	1	1	1	1	1	2811185 to 2824784
Lactiplantibacillus plantarum Y44	CP030244.1	1	1	1	1	1	1	1	1	1	1	3190397 to 3204080
Lactiplantibacillus plantarum UNQLp11	CP031140.1	1	1	1	1	1	1	1	1	1	1	135277 to 121594
Lactiplantibacillus plantarum IDCC3501	CP031702.1	1	1	1	1	1	1	1	1	1	1	2093763 to 2080080
Lactiplantibacillus plantarum subsp. plantarum E1	CP031771.1	1	1	1	1	1	1	1	1	1	1	3169137 to 3182820
Lactiplantibacillus plantarum ZFM55	CP032359.1	1	1	1	1	1	1	1	1	1	1	3196143 to 3209826
Lactiplantibacillus plantarum ZFM9	CP032642.1	1	1	1	1	1	1	1	1	1	1	278456 to 264773
Lactiplantibacillus plantarum FBL-3a	CP034694.1	0	1	1	1	1	pseudo	1	1	1	1	2629653 to 2617970
Lactiplantibacillus plantarum SRCM103357	CP035143.1	1	1	1	1	1	1	1	1	1	1	3212147 to 3225830
Lactiplantibacillus plantarum SRCM103472	CP035223.1	1	1	1	1	1	1	1	1	1	1	73729 to 60041
Lactiplantibacillus plantarum SRCM103473	CP035224.1	1	1	1	1	1	1	1	1	1	1	3228041 to 3241729
Lactiplantibacillus plantarum NCIMB8826	CP037961.1	1	1	1	1	1	1	1	1	1	1	3242879 to 3256567
Lactiplantibacillus plantarum DSM 20174	CP039121.1	1	1	1	1	1	1	1	1	1	1	66846 to 53163
Lactiplantibacillus plantarum 202195	CP040858.1	1	1	1	1	1	1	1	1	1	1	2649569 to 2635886
Lactiplantibacillus plantarum BK-021	CP044233.1	1	1	1	1	1	1	1	1	1	1	1392445 to 1378762
Lactiplantibacillus plantarum TK-P2A	CP045593.1	1	1	1	1	1	1	1	1	1	1	3134184 to 3147867
Lactiplantibacillus plantarum 12	CP046593.1	1	1	1	1	1	1	1	1	1	1	1746763 to 1760446
Lactiplantibacillus plantarum 123-17	CP046656.1	1	1	1	1	1	1	1	1	1	1	3124599 to 3138282
Lactiplantibacillus plantarum 8P-A3	CP046726.1	1	1	1	1	1	1	1	1	1	1	3258284 to 3271967
Lactiplantibacillus plantarum HC-2	CP046935.1	pseudo	1	1	1	1	1	1	1	1	1	1891115 to 1904714
Lactiplantibacillus plantarum CACC 558	CP048022.1	1	1	1	1	1	1	1	1	1	1	2768727 to 2782410
Lactiplantibacillus plantarum X7022	CP048921.1	1	1	1	1	1	1	1	1	1	1	3018818 to 3032501
Lactiplantibacillus plantarum MSD1	CP050257.1	1	1	1	1	1	1	1	1	1	1	3014356 to 3028039
Lactiplantibacillus plantarum AMT74419	CP052869.1	pseudo	1	1	1	1	1	1	1	1	1	3159714 to 3173396
Lactiplantibacillus plantarum CNEI-KCA4	CP053571.1	1	1	1	1	1	1	1	1	1	1	238414 to 252096
Lactiplantibacillus plantarum TCI507	CP054259.1	1	1	1	1	1	1	1	1	1	1	430037 to 416354
Lactiplantibacillus plantarum Heal19	CP055123.1	1	1	1	1	1	1	1	1	1	1	2615595 to 2601907
Lactiplantibacillus plantarum DW12	CP058967.1	1	1	1	1	1	1	1	1	1	1	3152231 to 3165914
Lactiplantibacillus plantarum Lp900	CP059168.1	1	1	1	1	1	1	1	1	1	1	3140221 to 3153904
Lactiplantibacillus plantarum CNEI-KCA5	CP059294.1	1	1	1	1	1	1	1	1	1	1	8418 to 22101
Lactiplantibacillus plantarum SK156	CP059473.1	1	1	1	1	1	1	1	1	1	1	1964094 to 1977693
Lactiplantibacillus plantarum PMO08	CP062059.1	1	1	1	1	1	1	1	1	1	1	1685687 to 1672004
Lactiplantibacillus plantarum ATCC 202195	CP063750.1	1	1	1	1	1	1	1	1	1	1	3230058 to 3243741
Lactiplantibacillus plantarum MK55	CP065019.1	1	1	1	1	1	1	1	1	1	1	3243398 to 3257081
Lactiplantibacillus plantarum ZDY2013	CP065160.1	1	1	1	1	1	1	1	1	1	1	3231728 to 3245411
Lactiplantibacillus plantarum XJ25	CP068448.1	1	1	1	1	1	1	1	1	1	1	3104595 to 3118278
Lactiplantibacillus plantarum CXG9	CP069168.1	1	1	1	1	1	1	1	1	1	1	3230204 to 3243887
Lactiplantibacillus plantarum KM2	CP069282.1	1	1	1	1	1	1	1	1	1	1	3167770 to 3181380
Lactiplantibacillus plantarum GR0128	CP070847.1	1	1	1	1	1	1	1	1	1	1	1992319 to 2005997
Lactiplantibacillus plantarum GR0512	CP070851.1	1	1	1	1	1	1	pseudo	1	1	1	2997108 to 3010786
Lactiplantibacillus plantarum AR195	CP071449.1	pseudo	1	1	1	1	1	1	1	1	1	3152655 to 3166337
Lactiplantibacillus plantarum LRCC5314	CP072452.1	1	1	1	1	1	1	1	1	1	1	1991147 to 2004830
Lactiplantibacillus plantarum subsp. plantarum GR1184	CP078129.1	1	1	1	1	1	1	1	1	1	1	3143733 to 3157411
Lactiplantibacillus plantarum subsp. plantarum GR1187	CP078132.1	1	1	1	1	1	1	1	1	1	1	3143734 to 3157412
Supplementary Table S3-15-2 Alpha-mannosides and beta-glucosides metabolism gene clusters in other lactic acid bacteria strains
Description	Accession	bgl	sk	amn	gh	tr	amn	tp	sacK2	rr	hpk	Location
Lactiplantibacillus pentosus MS031	CP043671.1	1	1	1	1	1	1	1	0	0	0	2110558 to 2121981
Lactiplantibacillus pentosus BGM48	CP016491.1	1	1	1	1	1	1	1	0	0	0	3521598 to 3533020
Lactiplantibacillus pentosus ZFM222	CP032654.1	1	1	1	1	1	1	1	0	0	0	2835278 to 2846700
Lactiplantibacillus pentosus ZFM94	CP032659.1	1	1	1	1	1	1	1	0	0	0	2217615 to 2229037
Lactiplantibacillus pentosus DSM 20314	CP032757.1	1	1	1	1	1	1	1	0	0	0	3552652 to 3564074
Lactiplantibacillus pentosus MP-10	FR871783.1	1	1	1	1	1	1	1	0	0	0	17985 to 29407
Lactiplantibacillus pentosus IG1	FR874854.1	1	1	1	1	1	1	1	0	0	0	1967057 to 1955632
