# Supplementary material for: The Carbohydrate Metabolism of Lactiplantibacillus plantarum
Source: Int J Mol Sci. 2021 Dec 15;22(24):13452. doi: 10.3390/ijms222413452 (PMC8704671; doi:10.3390/ijms222413452)
Supplement: Supplementary file 1 [file ijms-22-13452-s001.zip › Supplementary Table S3-2 Lactose metabolism.xlsx]

## Sheet: Sheet1
Supplementary Table S3-2-1 Lactose metabolism gene clusters in L. plantarum strains*
Description	Accession	ileT	lacS	lacA	lacR	ram1	Location		Gene	Function
Lactiplantibacillus plantarum LP-F1	CP051192	1	1	1	1	1	1775684-1784539		ileT	branched-chain amino acid (main:Isoleucine) transporter, LIVCS family
Lactiplantibacillus plantarum 10CH	CP023728.1	1	1	1	1	1	3065751 to 3074752		lacS	GPH family, lactose (can switch between symport (H+) and antiport (galactose
Lactiplantibacillus plantarum 12	CP046593.1	1	1	1	1	1	1592229 to 1601230		lacA	beta-galactosidase I
Lactiplantibacillus plantarum 12_3	CP035012.1	1	1	1	1	1	703375 to 694374		lacR	transcription regulator. LacI family, lactose related
Lactiplantibacillus plantarum 123-17	CP046656.1	1	1	1	1	1	2960456 to 2969457		ram1	alpha-L-rhamnosidase
Lactiplantibacillus plantarum 202195	CP040858.1	1	1	1	1	1	2810364 to 2801363
Lactiplantibacillus plantarum 41P	CP075330.1	1	1	1	1	1	3006592 to 3015593
Lactiplantibacillus plantarum 5-2	CP009236.1	1	1	1	1	1	3035617 to 3044617
Lactiplantibacillus plantarum 83-18	CP046669.1	1	1	1	1	1	2917544 to 2926545
Lactiplantibacillus plantarum 8P-A3	CP046726.1	1	1	1	1	1	3099873 to 3108871
Lactiplantibacillus plantarum AMT74419	CP052869.1	1	1	1	1	1	3020792 to 3029793
Lactiplantibacillus plantarum AR195	CP071449.1	1	1	1	1	1	2977752 to 2986753
Lactiplantibacillus plantarum AS-10	CP028420.1	pseudo	1	pseudo	1	1	2977194 to 2986041
Lactiplantibacillus plantarum AS-6	CP028424.1	pseudo	1	1	1	1	3013070 to 3021917
Lactiplantibacillus plantarum AS-8	CP028422.1	1	1	1	1	1	86365 to 95366
Lactiplantibacillus plantarum AS-9	CP028421.1	1	1	1	1	1	2896692 to 2905693
Lactiplantibacillus plantarum ATCC 202195	CP063750.1	1	1	1	1	1	3069263 to 3078261
Lactiplantibacillus plantarum ATCC 8014	CP024413.1	1	1	1	1	1	2971895 to 2980896
Lactiplantibacillus plantarum ATG-K2	CP032460.1	1	1	1	1	1	2145860 to 2154873
Lactiplantibacillus plantarum ATG-K6	CP032464.1	1	1	1	1	1	3075154 to 3066153
Lactiplantibacillus plantarum ATG-K8	CP032466.1	1	1	1	1	1	2449389 to 2440388
Lactiplantibacillus plantarum b-2	CP027349.1	1	1	1	1	1	3006955 to 3015956
Lactiplantibacillus plantarum B21	CP010528.1	1	1		1	1	3055247 to 3064248
Lactiplantibacillus plantarum BCC9546	CP044500.1	1	1	1	1	1	3039662 to 3048662
Lactiplantibacillus plantarum BDGP2	CP023174.1	1	1	1	1	1	2405348 to 2414334
Lactiplantibacillus plantarum BK-021	CP044233.1	1	1	1	1	1	1558870 to 1549869
Lactiplantibacillus plantarum BLS41	CP018209.1	1	1	1	1	1	1780641 to 1789642
Lactiplantibacillus plantarum CACC 558	CP048022.1	1	1	1	1	1	2610797 to 2619798
Lactiplantibacillus plantarum CAUH2	CP015126.1	1	1	1	1	1	3036927 to 3045928
Lactiplantibacillus plantarum CLP0611	CP019722.1	1	1	1	1	1	3050827 to 3059828
Lactiplantibacillus plantarum CNEI-KCA4	CP053571.1	1	1	1	1	1	90128 to 99129
Lactiplantibacillus plantarum CNEI-KCA5	CP059294.1	1	1	1	1	1	3065514 to 3074515
Lactiplantibacillus plantarum CXG9	CP069168.1	1	1	1	1	1	3075618 to 3084619
Lactiplantibacillus plantarum DF	CP013753.1	1	1	1	1	1	1296580 to 1287591
Lactiplantibacillus plantarum dm	CP022373.1	1	1	1	1	1	2460329 to 2451340
Lactiplantibacillus plantarum DOMLa	CP004406.1	1	1	1	1	1	2967884 to 2976885
Lactiplantibacillus plantarum DR7	CP031318.1	1	1	1	1	1	1727902 to 1718901
Lactiplantibacillus plantarum DSM 20174	CP039121.1	1	1	1	1	1	226181 to 217180
Lactiplantibacillus plantarum DSR_M2	CP022294.1	1	1	1	1	1	3031360 to 3040361
Lactiplantibacillus plantarum DW12	CP058967.1	1	1	1	1	1	2999108 to 3008109
Lactiplantibacillus plantarum EM	CP037429.1	1	1	1	1	1	3013341 to 3022342
Lactiplantibacillus plantarum FBL-3a	CP034694.1	1	1	1	1	1	2765624 to 2756624
Lactiplantibacillus plantarum GR0128	CP070847.1	1	1	pseudo	1	1	1829664 to 1838664
Lactiplantibacillus plantarum GR0512	CP070851.1	1	1	1	1	1	2851089 to 2860089
Lactiplantibacillus plantarum HAC01	CP029349.1	1	1	1	1	1	1947544 to 1938543
Lactiplantibacillus plantarum HC-2	CP046935.1	1	1	1	1	1	1741428 to 1750414
Lactiplantibacillus plantarum Heal19	CP055123.1	1	1	1	1	1	2761634 to 2752633
Lactiplantibacillus plantarum HFC8	CP012650.1	1	1	1	1	1	1698608 to 1707609
Lactiplantibacillus plantarum IDCC3501	CP031702.1	1	1	1	1	1	2253794 to 2244793
Lactiplantibacillus plantarum IRG1	CP025690.1	1	1	1	1	1	2994176 to 3003177
Lactiplantibacillus plantarum J26	CP033616.1	1	1	pseudo	1	1	180494 to 171494
Lactiplantibacillus plantarum JBE245	CP014780.1	1	1	1	1	1	3037519 to 3046517
Lactiplantibacillus plantarum JBE490	CP020861.1	1	1	1	1	1	3028609 to 3037610
Lactiplantibacillus plantarum JDM1	CP001617.1	1	1	1	1	1	2966847 to 2975848
Lactiplantibacillus plantarum K25	CP020093.1	1	1	1	1	1	3027913 to 3036914
Lactiplantibacillus plantarum K259	CP025590.1	1	1	1	1	1	2771969 to 2780970
Lactiplantibacillus plantarum KACC 92189	CP024058.1	1	1	1	1	1	1791017 to 1782016
Lactiplantibacillus plantarum KC28	CP026743.1	1	1	1	1	1	2515957 to 2524958
Lactiplantibacillus plantarum KCCP11226	CP046262.1	1	1	1	1	1	3045252 to 3054253
Lactiplantibacillus plantarum KLDS1.0386	CP071892.1	1	1	1	1	1	2876644 to 2885645
Lactiplantibacillus plantarum KM2	CP069282.1	1	1	1	1	1	3020785 to 3029786
Lactiplantibacillus plantarum KP	CP013749.1	1	1	1	1	1	921477 to 912488
Lactiplantibacillus plantarum L75a	CP074419.1	1	1	1	1	1	2212938 to 2221939
Lactiplantibacillus plantarum LLY-606	CP023306.1	1	1	1	1	1	3002826 to 3011827
Lactiplantibacillus plantarum LM1004	CP025988.1	1	1	1	1	1	1855061 to 1864062
Lactiplantibacillus plantarum LMT1-48	CP033888.1	1	1	1	1	1	2007846 to 2016847
Lactiplantibacillus plantarum LP2	CP020816.1	1	1	1	1	1	3064699 to 3073700
Lactiplantibacillus plantarum LP3	CP017066.1	1	1	1	1	1	3047463 to 3056464
Lactiplantibacillus plantarum Lp900	CP059168.1	1	1	1	1	1	2977044 to 2986045
Lactiplantibacillus plantarum LPL-1	CP021997.1	1	1	1	1	1	134284 to 125283
Lactiplantibacillus plantarum LQ80	CP028977.1	1	1	1	1	1	3004824 to 3013825
Lactiplantibacillus plantarum LRCC5314	CP072452.1	1	1	1	1	1	1831335 to 1840261
Lactiplantibacillus plantarum LS/07	CP034997.1	1	1	1	1	pseudo	3001250 to 3011298
Lactiplantibacillus plantarum LY-78	CP015308.1	1	1	1	1	1	2088444 to 2079443
Lactiplantibacillus plantarum LZ95	CP012122.1	1	1	1	1	1	3041619 to 3050620
Lactiplantibacillus plantarum MF1298	CP013149.1	1	pseudo	1	1	1	3004994 to 3013996
Lactiplantibacillus plantarum MK55	CP065019.1	1	1	1	1	1	3071256 to 3080257
Lactiplantibacillus plantarum MSD1	CP050257.1	1	1	1	1	1	2858322 to 2867323
Lactiplantibacillus plantarum NCIMB 700965	CP023490.1	1	1	1	pseudo	1	1479211 to 1491844
Lactiplantibacillus plantarum NCIMB700965.EF.A	CP026505.1	1	1	1	pseudo	1	2434373 to 2447006
Lactiplantibacillus plantarum NCIMB8826	CP037961.1	1	1	1	1	1	3070786 to 3079787
Lactiplantibacillus plantarum NCU116	CP016071.1	1	1	1	1	1	1416623 to 1407622
Lactiplantibacillus plantarum nF1	CP030881.1	1	1	1	1	1	3020088 to 3011087
Lactiplantibacillus plantarum pc-26	CP023301.1	1	1	1	1	1	2970329 to 2979329
Lactiplantibacillus plantarum PC518	CP066817.1	1	1	1	1	1	2961009 to 2970009
Lactiplantibacillus plantarum PC518	CP065802.1	1	1	1	1	1	2961270 to 2970270
Lactiplantibacillus plantarum PC520	CP023772.1	1	1	1	1	1	138099 to 147100
Lactiplantibacillus plantarum plantarum	CP021086.1	1	1	1	1	1	2764740 to 2755739
Lactiplantibacillus plantarum PMO08	CP062059.1	1	1	1	1	1	1844540 to 1835539
Lactiplantibacillus plantarum Q7	CP019712.1	1	1	1	1	1	127501 to 117249
Lactiplantibacillus plantarum RI-113	CP017406.1	1	1	1	1	1	2980011 to 2971010
Lactiplantibacillus plantarum S58	CP068767.1	1	1	1	1	pseudo	3022016 to 3030803
Lactiplantibacillus plantarum SK151	CP030105.1	1	1	1	1	1	2652572 to 2661558
Lactiplantibacillus plantarum SK156	CP059473.1	1	1	1	1	1	1805364 to 1814349
Lactiplantibacillus plantarum SN13T	AP019815.1	1	1	1	1	0	2084693 to 2077748
Lactiplantibacillus plantarum SN35N DNA	AP018405.1	1	1	1	1	1	1821904 to 1811652
Lactiplantibacillus plantarum SRCM100438	CP028219.1	1	1	1	1	1	1127527 to 1136528
Lactiplantibacillus plantarum SRCM100440	CP028220.1	1	1	1	1	1	2105511 to 2096510
Lactiplantibacillus plantarum SRCM100442	CP028221.1	1	1	1	1	1	1126768 to 1135769
Lactiplantibacillus plantarum SRCM100995	CP028275.1	1	1	1	1	1	1093042 to 1102043
Lactiplantibacillus plantarum SRCM101105	CP028222.1	1	1	1	1	1	1783943 to 1792944
Lactiplantibacillus plantarum SRCM101187	CP028226.1	1	1	1	1	0	947552 to 954511
Lactiplantibacillus plantarum SRCM101222	CP028229.1	1	1	1	1	1	1312401 to 1303400
Lactiplantibacillus plantarum SRCM101511	CP028235.1	1	1	1	1	1	1229448 to 1220447
Lactiplantibacillus plantarum SRCM101518	CP028241.1	1	1	1	1	1	2368877 to 2359876
Lactiplantibacillus plantarum SRCM102022	CP021501.1	1	1	1	1	1	3022454 to 3031455
Lactiplantibacillus plantarum SRCM102737	CP028261.1	1	1	1	1	1	2483039 to 2492040
Lactiplantibacillus plantarum SRCM103295	CP035113.1	1	1	pseudo	1	1	2926681 to 2935682
Lactiplantibacillus plantarum SRCM103300	CP035566.1	1	1	1	1	1	160757 to 151756
Lactiplantibacillus plantarum SRCM103311	CP035131.1	1	1	1	1	1	161613 to 152612
Lactiplantibacillus plantarum SRCM103357	CP035143.1	1	1	1	1	1	3043915 to 3052916
Lactiplantibacillus plantarum SRCM103362	CP035156.1	1	1	1	1	1	2891775 to 2900776
Lactiplantibacillus plantarum SRCM103418	CP035168.1	1	pseudo	1	1	1	232767 to 223766
Lactiplantibacillus plantarum SRCM103426	CP035174.1	1	1	1	1	1	3021866 to 3030867
Lactiplantibacillus plantarum SRCM103472	CP035223.1	1	1	1	1	1	226663 to 217662
Lactiplantibacillus plantarum SRCM103473	CP035224.1	1	1	1	1	1	3075110 to 3084111
Lactiplantibacillus plantarum subsp. plantarum SRCM100434	CP021528.1	1	1	1	1	1	209538 to 200537
Lactiplantibacillus plantarum subsp. plantarum BNH17	CP040374.1	1	1	1	1	1	3037721 to 3046722
Lactiplantibacillus plantarum subsp. plantarum CGMCC 1.557	CP016270.1	1	1	1	1	1	2192380 to 2201381
Lactiplantibacillus plantarum subsp. plantarum E1	CP031771.1	1	1	1	1	1	3004994 to 3013996
Lactiplantibacillus plantarum subsp. plantarum G1	CP053912.1	1	1	1	1	1	3077942 to 3068941
Lactiplantibacillus plantarum subsp. plantarum GR1184	CP078129.1	1	1	1	1	1	2981077 to 2990078
Lactiplantibacillus plantarum subsp. plantarum GR1187	CP078132.1	1	1	1	1	1	2981078 to 2990079
Lactiplantibacillus plantarum subsp. plantarum LB1-2	CP025991.1	1	1	1	1	1	2515937 to 2506936
Lactiplantibacillus plantarum subsp. plantarum nF1-FD	CP025285.1	1	1	1	1	1	2950585 to 2959586
Lactiplantibacillus plantarum subsp. plantarum ST-III	CP002222.1	1	1	1	1	1	3036204 to 3045205
Lactiplantibacillus plantarum subsp. plantarum TS12	CP018324.1	1	1	1	1	1	1872660 to 1881661
Lactiplantibacillus plantarum TCI507	CP054259.1	1	1	1	1	1	576062 to 567062
Lactiplantibacillus plantarum TK-P2A	CP045593.1	1	1	1	1	1	2968613 to 2977614
Lactiplantibacillus plantarum TMW 1.1308	CP021929.1	1	1	1	1	1	3012136 to 3021137
Lactiplantibacillus plantarum TMW 1.1478	CP021932.1	1	1	1	1	1	3111017 to 3120018
Lactiplantibacillus plantarum TMW 1.1623	CP017379.1	1	1	1	1	1	2980560 to 2989561
Lactiplantibacillus plantarum TMW 1.25	CP017354.1	1	1	1	1	1	3001938 to 3010939
Lactiplantibacillus plantarum TMW 1.277	CP017363.1	1	1	1	1	1	2956491 to 2965492
Lactiplantibacillus plantarum TMW 1.708	CP017374.1	1	1	1	1	pseudo	2967394 to 2976234
Lactiplantibacillus plantarum UNQLp11	CP031140.1	1	1	1	1	1	310626 to 301625
Lactiplantibacillus plantarum WCFS1	AL935263.2	1	1	1	1	1	3070858 to 3079859
Lactiplantibacillus plantarum WLPL04	CP023771.1	1	1	1	1	1	2980905 to 2989906
Lactiplantibacillus plantarum X7021	CP025412.1	1	1	1	pseudo	1	2984166 to 2992921
Lactiplantibacillus plantarum X7022	CP048921.1	1	1	1	1	1	2898420 to 2907421
Lactiplantibacillus plantarum XJ25	CP068448.1	1	1	1	1	1	2959944 to 2968945
Lactiplantibacillus plantarum Y44	CP030244.1	1	1	1	1	1	3035832 to 3044833
Lactiplantibacillus plantarum ZDY2013	CP065160.1	1	1	1	1	1	3077470 to 3086471
Lactiplantibacillus plantarum ZFM55	CP032359.1	1	1	1	1	1	3041676 to 3050677
Lactiplantibacillus plantarum ZFM9	CP032642.1	1	1	1	1	1	432922 to 423921
Lactiplantibacillus plantarum Zhang-LL	CP011769.1	1	1	1	1	1	2823969 to 2834221
Lactiplantibacillus plantarum ZS2058	CP012343.1	1	1	1	1	1	2231692 to 2240693
Lactiplantibacillus plantarum KLDS1.0386 plasmid p5	CP071897.1	1	1	pseudo	0	0	18327 to 13541
Lactiplantibacillus plantarum S58 plasmid p3	CP068768.1	1	1	pseudo	0	0	8595 to 3809
Lactiplantibacillus plantarum SHY 21-2 plasmid p4	CP066551.1	1	1	pseudo	0	0	8986 to 13772
Lactiplantibacillus plantarum subsp. plantarum P-8 plasmid LBPp2	CP005944.2	1	1	1	0	0	11445 to 7301
Lactiplantibacillus plantarum RI-113 plasmid pRI113_1	CP017407.1	1	1	1	0	0	1 to 3941
Lactiplantibacillus plantarum J26 plasmid pJ26p2	CP033618.1	pseudo	1	pseudo	0	0	16656 to 11854
Lactiplantibacillus plantarum 12_3 plasmid pldA	CP035013.1	pseudo	1	pseudo	0	0	21428 to 17284
Lactiplantibacillus plantarum YW11 plasmid plsm_YW11_pB	CP035027.1	pseudo	1	pseudo	0	0	22717 to 18573
Lactiplantibacillus plantarum 13_3 plasmid plsm_LP12_3_pB	CP035022.1	pseudo	1	pseudo	0	0	22717 to 18573
Lactiplantibacillus plantarum 83-18 plasmid p83-18.5	CP046665.1	pseudo	1	0	0	0	13625 to 11311
Lactiplantibacillus plantarum EM plasmid pEM1	CP037430.1	pseudo	1	0	0	0	69044 to 66730
Lactiplantibacillus plantarum SRCM103303	CP035571.1	1	0	0	0	pseudo	164405 to 162873/161177 to 159746
Lactiplantibacillus plantarum C410L1	CP017954.1	1	0	0	0	1	2646332 to 2644800/2644676 to 2641662
Lactiplantibacillus plantarum SRCM103297	CP035556.1	1	0	0	0	1	153000 to 151043/162322 to 160712
Lactiplantibacillus plantarum SRCM103361	CP035150.1	1	0	0	0	1	147345 to 145388/158077 to 156467
Lactiplantibacillus plantarum KC3	CP025586.1	1	0	0	0	1	1366651 to 1364694/1377383 to 1375773
Lactiplantibacillus plantarum GB-LP1	CP020564.1	1	0	0	0	1	2938298 to 2940255/2927616 to 2929226
Lactiplantibacillus plantarum ZFM4	CP032648.1	1	0	0	0	1	1605487 to 1603530/1614809 to 1613199
Lactiplantibacillus plantarum LZ227	CP015857.1	1	0	0	0	1	2588169 to 2586212/2597491 to 2595881
Lactiplantibacillus plantarum LZ206	CP015966.1	1	0	0	0	1	2677440 to 2675483/2686762 to 2685152
Lactiplantibacillus plantarum 2025	CP076824.1	1	0	0	0	1	3087164 to 3089121/3076432 to 3078042
Lactiplantibacillus plantarum ZJ316	CP004082.1	1	0	0	0	1	99736 to 101693/90415 to 92025
Lactiplantibacillus plantarum SRCM101167	CP028334.1	1	0	0	0	1	1381638 to 1379681/1390959 to 1389349
Lactiplantibacillus plantarum 13_3	CP035020.1	1	0	0	0	1	153686 to 151730/155342 to 153810
Lactiplantibacillus plantarum SHY 21-2	CP066547.1	1	0	0	0	1	2967612 to 2969568/2965956 to 2967488
Lactiplantibacillus plantarum YW11	CP035031.1	1	0	0	0	1	153719 to 151763/155375 to 153843
Lactiplantibacillus plantarum KLDS1.0391	CP019348.1	1	0	0	0	1	1720576 to 1718620/1722232 to 1720700
Lactiplantibacillus plantarum subsp. plantarum P-8	CP005942.2	1	0	0	0	1	2883456 to 2885412/2881800 to 2883332
Lactiplantibacillus plantarum16	CP006033.1	1	0	0	0	1	2896349 to 2898305/2894693 to 2896225
Lactiplantibacillus plantarum SPC-SNU 72-2	CP050805.1	1	0	0	0	1	1281368 to 1279412/1283024 to 1281492
*, the genes shown in red are lactose metabolism related genes. The genes shown in black are their up-stream and down-stream genes.
Supplementary Table S3-2-2 Lactose metabolism gene clusters in other lactic acid bacteria strains*
Description	Accession	ileT	lacS	lacA	lacR	ram1	Location
Lactiplantibacillus argentoratensis DSM 16365	CP032751.1	1	1	1	1	0	2992548 to 2999507
Lactiplantibacillus paraplantarum AS-7	CP028423.1	1	1	1	1	0	2895962 to 2902905
Lactiplantibacillus paraplantarum CK401	CP053337.1	1	1	1	1	0	1965750 to 1958807
Lactiplantibacillus paraplantarum DSM 10667	CP032744.1	1	1	1	1	0	3042025 to 3048968
Lactiplantibacillus pentosus ZFM222	CP032654.1	1	1	1	1	0	2667955 to 2674904
Lactiplantibacillus pentosus ZFM94	CP032659.1	1	1	1	1	0	2050292 to 2057241
Lactiplantibacillus pentosus DSM 20314	CP032757.1	1	1	1	1	0	3407637 to 3414586
Lactiplantibacillus pentosus SLC13	CP022130.1	1	1	1	1	0	2024362 to 2017416
Lactiplantibacillus pentosus MS031	CP043671.1	1	1	1	1	0	1968802 to 1975751
Lactiplantibacillus pentosus MP-10	FR871824.1	1	1	1	1	1	184577 to 177631
Lactiplantibacillus pentosus IG1	FR874854.1	1	1	1	0	0	2140031 to 2134770
Lactobacillus paraplantarum L-ZS9	CP013130.1	1	0	0	0	1	2988257 to 2990203/2978874 to 2980490
Levilactobacillus brevis HQ1-1 plasmid unnamed6	CP046637.1	0	0	pseudo	0	0	29404 to 27913
*, the genes shown in red are lactose metabolism related genes. The genes shown in black are their up-stream and down-stream genes.
