# Supplementary material for: The Carbohydrate Metabolism of Lactiplantibacillus plantarum
Source: Int J Mol Sci. 2021 Dec 15;22(24):13452. doi: 10.3390/ijms222413452 (PMC8704671; doi:10.3390/ijms222413452)
Supplement: Supplementary file 1 [file ijms-22-13452-s001.zip › Supplementary Table S3-3 Galactose metabolism.xlsx]

## Sheet: S3-3-1
Supplementary Table S3-3-1 Galactose metabolism gene clusters in L. plantarum strains*
Description	Accession	fic	tr	galR	galT	galE	galK	lacL	lacM	agt	pts-r	galM	rafR	Location		Gene	Function
Lactiplantibacillus plantarum LP-F1	CP051192	1	1	1	1	1	1	1	1	1	1	1	1	1790056 to 1806077		fic	cell filamentation protein
Lactiplantibacillus plantarum 10CH	CP023728.1	pseudo	1	1	1	1	1	1	1	1	1	1	1	3080262 to 3096330		tr	Xre family transcription regulator
Lactiplantibacillus plantarum 12_3	CP035012.1	1	1	1	1	1	1	1	1	1	1	1	1	688864 to 672789		galR	galactose related transcription regulator
Lactiplantibacillus plantarum 123-17	CP046656.1	1	1	1	1	1	1	1	1	1	1	1	1	2974967 to 2991035		galT	UTP-galactose-1-P uridylyltransferase
Lactiplantibacillus plantarum 13_3	CP035020.1	1	1	1	1	1	1	1	1	pseudo	1	1	1	146220 to 130147		galE	UDP-galactose 4-epimerase
Lactiplantibacillus plantarum 16	CP006033.1	1	1	1	1	1	1	1	1	1	1	1	1	2903815 to 2919891		galK	galactokinase
Lactiplantibacillus plantarum 202195	CP040858.1	1	1	1	1	1	1	1	1	1	1	1	pseudo	2795853 to 2779785		lacL	beta-galactosidase large subunit
Lactiplantibacillus plantarum 2025	CP076824.1	1	1	1	1	1	1	1	1	1	1	1	1	3094606 to 3110684		lacM	beta-galactosidase small subunit
Lactiplantibacillus plantarum 41P	CP075330.1	1	1	1	1	1	1	1	1	1	1	1	1	3021103 to 3037178		agt	alpha-galactosidase
Lactiplantibacillus plantarum 5-2	CP009236.1	1	1	1	1	1	1	1	1	1	1	1	1	3050127 to 3066203		pts-r	PTS regulated raffinose/melibiose/galactose transporter
Lactiplantibacillus plantarum 83-18	CP046669.1	1	1	1	1	1	1	1	1	1	1	1	1	2932055 to 2948135		galM	aldose 1-epimerase
Lactiplantibacillus plantarum 8P-A3	CP046726.1	1	1	1	1	1	1	1	1	1	1	1	1	3114384 to 3130452		rafR	raffinose related transcription regulator
Lactiplantibacillus plantarum AMT74419	CP052869.1	1	1	1	1	1	1	1	1	1	1	1	1	3035303 to 3051379
Lactiplantibacillus plantarum AR195	CP071449.1	1	1	1	1	1	1	1	1	1	1	1	1	2992263 to 3008339
Lactiplantibacillus plantarum AS-6	CP028424.1	1	1	1	1	1	1	1	1	1	1	1	1	3027426 to 3041952
Lactiplantibacillus plantarum AS-8	CP028422.1	pseudo	1	1	1	1	1	1	1	1	1	1	1	100876 to 116951
Lactiplantibacillus plantarum AS-9	CP028421.1	1	1	1	1	1	1	1	1	1	1	1	1	2911213 to 2927282
Lactiplantibacillus plantarum ATCC 202195	CP063750.1	1	1	1	1	1	1	1	1	1	1	1	pseudo	3083774 to 3099842
Lactiplantibacillus plantarum ATCC 8014	CP024413.1	pseudo	1	1	1	1	1	1	1	1	1	1	1	2986406 to 3002474
Lactiplantibacillus plantarum ATG-K2	CP032460.1	pseudo	1	1	1	1	1	1	1	1	1	1	1	2160384 to 2176463
Lactiplantibacillus plantarum ATG-K6	CP032464.1	1	1	1	1	1	1	1	1	1	1	1	1	3060643 to 3044568
Lactiplantibacillus plantarum ATG-K8	CP032466.1	1	1	1	1	1	1	1	1	1	1	1	1	2434878 to 2418803
Lactiplantibacillus plantarum b-2	CP027349.1	1	1	1	1	1	1	1	1	1	1	1	1	3021466 to 3037541
Lactiplantibacillus plantarum B21	CP010528.1	1	1	1	1	1	1	1	1	1	1	1	1	3069758 to 3085834
Lactiplantibacillus plantarum BCC9546	CP044500.1	1	1	1	1	1	1	1	1	1	1	1	1	3054172 to 3070246
Lactiplantibacillus plantarum BDGP2	CP023174.1	1	1	1	1	1	1	1	1	1	1	1	1	2419847 to 2435923
Lactiplantibacillus plantarum BK-021	CP044233.1	1	1	1	1	1	1	1	1	1	1	1	1	1544359 to 1528291
Lactiplantibacillus plantarum BLS41	CP018209.1	1	1	1	1	1	1	1	1	1	1	1	1	1795152 to 1811228
Lactiplantibacillus plantarum CACC 558	CP048022.1	1	1	1	1	1	1	1	1	1	1	1	1	2625308 to 2641376
Lactiplantibacillus plantarum CAUH2	CP015126.1	1	1	1	1	1	1	1	1	1	1	1	1	3051439 to 3067515
Lactiplantibacillus plantarum CLP0611	CP019722.1	1	1	1	1	1	1	1	1	1	1	1	1	3065338 to 3081413
Lactiplantibacillus plantarum CNEI-KCA4	CP053571.1	1	1	1	1	1	1	1	1	1	1	1	1	104639 to 120704
Lactiplantibacillus plantarum CNEI-KCA5	CP059294.1	1	1	1	1	1	1	1	1	1	1	1	1	3080025 to 3096101
Lactiplantibacillus plantarum CXG9	CP069168.1	1	1	1	1	1	1	1	1	1	1	1	1	3090129 to 3106193
Lactiplantibacillus plantarum DF	CP013753.1	1	1	1	1	1	1	1	1	1	1	1	1	1282081 to 1266005
Lactiplantibacillus plantarum dm	CP022373.1	1	1	1	1	1	1	1	1	1	1	1	1	2445830 to 2429754
Lactiplantibacillus plantarum DOMLa	CP004406.1	1	1	1	1	1	1	1	1	1	1	1	1	2982395 to 2998463
Lactiplantibacillus plantarum DR7	CP031318.1	1	1	1	1	1	1	1	1	1	1	1	1	1713391 to 1697316
Lactiplantibacillus plantarum DSM 20174	CP039121.1	1	1	1	1	1	1	1	1	1	1	1	1	211670 to 195602
Lactiplantibacillus plantarum DSR_M2	CP022294.1	1	1	1	1	1	1	1	1	1	1	1	1	3045871 to 3061947
Lactiplantibacillus plantarum DW12	CP058967.1	1	1	1	1	1	1	1	1	1	1	1	1	3015060 to 3031128
Lactiplantibacillus plantarum EM	CP037429.1	1	1	1	1	1	1	1	1	1	1	1	1	3027852 to 3043920
Lactiplantibacillus plantarum FBL-3a	CP034694.1	1	1	1	1	1	1	1	1	1	1	1	1	2751114 to 2735038
Lactiplantibacillus plantarum GB-LP1	CP020564.1	1	1	1	1	1	1	1	1	1	1	1	1	2945740 to 2961818
Lactiplantibacillus plantarum GR0128	CP070847.1	1	1	1	1	1	1	1	1	1	1	1	1	1844174 to 1860250
Lactiplantibacillus plantarum GR0512	CP070851.1	1	1	1	1	1	1	1	1	1	1	1	1	2865599 to 2881675
Lactiplantibacillus plantarum HAC01	CP029349.1	1	1	1	1	1	1	1	1	1	1	1	1	1933033 to 1916958
Lactiplantibacillus plantarum HC-2	CP046935.1	1	1	1	1	1	1	1	1	1	1	1	1	1755927 to 1772003
Lactiplantibacillus plantarum Heal19	CP055123.1	1	1	1	1	1	1	1	1	1	1	1	1	2747123 to 2731055
Lactiplantibacillus plantarum HFC8	CP012650.1	1	1	1	1	1	1	1	1	1	1	1	1	1713087 to 1729168
Lactiplantibacillus plantarum IDCC3501	CP031702.1	1	1	1	1	1	1	1	1	1	1	1	1	2239283 to 2223215
Lactiplantibacillus plantarum IRG1	CP025690.1	1	1	1	1	1	1	1	1	1	1	1	1	3008687 to 3024763
Lactiplantibacillus plantarum JBE245	CP014780.1	1	1	1	1	1	1	1	1	1	1	1	1	3052030 to 3068098
Lactiplantibacillus plantarum JDM1	CP001617.1	1	1	1	1	1	1	1	1	1	1	1	1	2981358 to 2997426
Lactiplantibacillus plantarum K25	CP020093.1	1	1	1	1	1	1	1	1	1	1	1	1	3042424 to 3058488
Lactiplantibacillus plantarum K259	CP025590.1	1	1	1	1	1	1	1	1	1	1	1	1	2787247 to 2803323
Lactiplantibacillus plantarum KACC 92189	CP024058.1	1	1	1	1	1	1	1	1	1	1	1	1	1776506 to 1760430
Lactiplantibacillus plantarum KC28	CP026743.1	1	1	1	1	1	1	1	1	1	1	1	1	2530468 to 2546544
Lactiplantibacillus plantarum KC3	CP025586.1	1	1	1	1	1	1	1	1	1	1	1	1	1357849 to 1341771
Lactiplantibacillus plantarum KCCP11226	CP046262.1	1	1	1	1	1	1	1	1	1	1	1	1	3059763 to 3075831
Lactiplantibacillus plantarum KLDS1.0386	CP071892.1	1	1	1	1	1	1	1	1	1	1	1	1	2891155 to 2907230
Lactiplantibacillus plantarum KM2	CP069282.1	1	1	1	1	1	1	1	1	1	1	1	1	3035296 to 3051372
Lactiplantibacillus plantarum KP	CP013749.1	1	1	1	1	1	1	1	1	1	1	1	1	906978 to 890902
Lactiplantibacillus plantarum L75a	CP074419.1	1	1	1	1	1	1	1	1	1	1	1	1	2227449 to 2243517
Lactiplantibacillus plantarum LLY-606	CP023306.1	1	1	1	1	1	1	1	1	1	1	1	1	3017337 to 3033413
Lactiplantibacillus plantarum LM1004	CP025988.1	1	1	1	1	1	1	1	1	1	1	1	1	1869572 to 1885640
Lactiplantibacillus plantarum LMT1-48	CP033888.1	1	1	1	1	1	1	1	1	1	1	1	1	2022357 to 2038425
Lactiplantibacillus plantarum LP3	CP017066.1	1	1	1	1	1	1	1	1	1	1	1	1	3061974 to 3078050
Lactiplantibacillus plantarum Lp900	CP059168.1	1	1	1	1	1	1	1	1	1	1	1	1	2991555 to 3007623
Lactiplantibacillus plantarum LPL-1	CP021997.1	1	1	1	1	1	1	1	1	1	1	1	1	119773 to 103698
Lactiplantibacillus plantarum LQ80	CP028977.1	1	1	1	1	1	1	1	1	1	1	1	1	3019335 to 3035399
Lactiplantibacillus plantarum LRCC5314	CP072452.1	1	1	1	1	1	1	1	1	1	1	1	1	1845774 to 1861842
Lactiplantibacillus plantarum LS/07	CP034997.1	1	1	1	1	1	1	1	1	1	1	1	1	3016808 to 3032879
Lactiplantibacillus plantarum LY-78	CP015308.1	1	1	1	1	1	1	1	1	1	1	1	1	2073933 to 2057869
Lactiplantibacillus plantarum LZ206	CP015966.1	1	1	1	1	1	1	1	1	1	1	1	1	2669974 to 2653896
Lactiplantibacillus plantarum LZ227	CP015857.1	1	1	1	1	1	1	1	1	1	1	1	1	2580702 to 2564624
Lactiplantibacillus plantarum LZ95	CP012122.1	1	1	1	1	1	1	1	1	1	1	1	1	3056131 to 3072207
Lactiplantibacillus plantarum MF1298	CP013149.1	1	1	1	1	1	1	1	1	1	1	1	1	3019506 to 3035574
Lactiplantibacillus plantarum MK55	CP065019.1	1	1	1	1	1	1	1	1	1	1	1	1	3085767 to 3101843
Lactiplantibacillus plantarum NCIMB 700965	CP023490.1	1	1	1	1	1	1	1	1	pseudo	1	1	1	1498404 to 1514479
Lactiplantibacillus plantarum NCIMB700965.EF.A	CP026505.1	1	1	1	1	1	1	1	1	pseudo	1	1	1	2453566 to 2469640
Lactiplantibacillus plantarum NCIMB8826	CP037961.1	1	1	1	1	1	1	1	1	1	1	1	1	3085297 to 3101376
Lactiplantibacillus plantarum NCU116	CP016071.1	1	1	1	1	1	1	1	1	1	1	1	1	1402112 to 1386037
Lactiplantibacillus plantarum nF1	CP030881.1	1	1	1	1	1	1	1	1	1	1	1	1	3005577 to 2989508
Lactiplantibacillus plantarum pc-26	CP023301.1	1	1	1	1	1	1	1	1	1	1	1	1	2984839 to 3000915
Lactiplantibacillus plantarum PC518	CP066817.1	1	1	1	1	1	1	1	1	1	1	1	1	2976374 to 2992450
Lactiplantibacillus plantarum PC518	CP065802.1	1	1	1	1	1	1	1	1	1	1	1	1	2976635 to 2992711
Lactiplantibacillus plantarum plantarum	CP021086.1	1	1	1	1	1	1	1	1	1	1	1	1	2750230 to 2734162
Lactiplantibacillus plantarum PMO08	CP062059.1	1	1	1	1	1	1	1	1	1	1	1	1	1830029 to 1813961
Lactiplantibacillus plantarum Q7	CP019712.1	1	1	1	1	1	1	1	1	1	1	1	1	110884 to 93454
Lactiplantibacillus plantarum RI-113	CP017406.1	1	1	1	1	1	1	1	1	1	1	1	1	2965500 to 2949432
Lactiplantibacillus plantarum S58	CP068767.1	1	1	1	1	1	1	1	1	1	1	1	1	3036313 to 3052383
Lactiplantibacillus plantarum SHY 21-2	CP066547.1	1	1	1	1	1	1	1	1	1	1	1	1	2975078 to 2991154
Lactiplantibacillus plantarum SK151	CP030105.1	1	1	1	1	1	1	1	1	1	1	1	1	2667071 to 2683147
Lactiplantibacillus plantarum SK156	CP059473.1	1	1	1	1	1	1	1	1	1	1	1	1	1819862 to 1835938
Lactiplantibacillus plantarum SN35N	AP018405.1	1	1	1	1	1	1	1	1	1	1	1	1	1806141 to 1790066
Lactiplantibacillus plantarum SPC-SNU 72-2	CP050805.1	1	1	1	1	1	1	1	1	1	1	1	1	1273902 to 1257826
Lactiplantibacillus plantarum SRCM100438	CP028219.1	1	1	1	1	1	1	1	1	1	1	1	1	1142038 to 1158106
Lactiplantibacillus plantarum SRCM100440	CP028220.1	1	1	1	1	1	1	1	1	1	1	1	1	2091000 to 2074932
Lactiplantibacillus plantarum SRCM100442	CP028221.1	1	1	1	1	1	1	1	1	1	1	1	1	1141279 to 1157347
Lactiplantibacillus plantarum SRCM100995	CP028275.1	1	1	1	1	1	1	1	1	1	1	1	1	1107553 to 1123621
Lactiplantibacillus plantarum SRCM101105	CP028222.1	1	1	1	1	1	1	1	1	1	1	1	1	1798454 to 1814522
Lactiplantibacillus plantarum SRCM101167	CP028334.1	1	1	1	1	1	1	1	1	1	1	1	1	1374171 to 1358093
Lactiplantibacillus plantarum SRCM101187	CP028226.1	1	1	1	1	1	1	1	1	1	1	1	1	954650 to 970694
Lactiplantibacillus plantarum SRCM101222	CP028229.1	1	1	1	1	1	1	1	1	1	1	1	1	1297890 to 1280951
Lactiplantibacillus plantarum SRCM101511	CP028235.1	1	1	1	1	1	1	1	1	1	1	1	1	1214937 to 1198869
Lactiplantibacillus plantarum SRCM101518	CP028241.1	1	1	1	1	1	1	1	1	1	1	1	1	2354366 to 2338302
Lactiplantibacillus plantarum SRCM102022	CP021501.1	1	1	1	1	1	1	1	1	1	1	1	1	3036965 to 3053040
Lactiplantibacillus plantarum SRCM102737	CP028261.1	1	1	1	1	1	1	1	1	1	1	1	1	2497550 to 2513618
Lactiplantibacillus plantarum SRCM103295	CP035113.1	1	1	1	1	1	1	1	1	1	1	1	1	2941192 to 2957271
Lactiplantibacillus plantarum SRCM103297	CP035556.1	1	1	1	1	1	1	1	1	1	1	1	1	145533 to 129460
Lactiplantibacillus plantarum SRCM103303	CP035571.1	pseudo	1	1	1	1	1	1	1	1	1	1	1	154236 to 138160
Lactiplantibacillus plantarum SRCM103357	CP035143.1	1	1	1	1	1	1	1	1	1	1	1	1	3058426 to 3074505
Lactiplantibacillus plantarum SRCM103361	CP035150.1	1	1	1	1	1	1	1	1	1	1	1	1	139903 to 123825
Lactiplantibacillus plantarum SRCM103418	CP035168.1	1	1	1	1	1	1	1	1	1	1	1	1	218256 to 202188
Lactiplantibacillus plantarum SRCM103472	CP035223.1	1	1	1	1	1	1	1	1	1	1	1	1	212152 to 196087
Lactiplantibacillus plantarum SRCM103473	CP035224.1	1	1	1	1	1	1	1	1	1	1	1	1	3089621 to 3105686
Lactiplantibacillus plantarum subsp. plantarum BNH17	CP040374.1	1	1	1	1	1	1	1	1	1	1	1	1	3052232 to 3068311
Lactiplantibacillus plantarum subsp. plantarum CGMCC 1.557	CP016270.1	1	1	1	1	1	1	1	1	1	1	1	1	2206891 to 2222966
Lactiplantibacillus plantarum subsp. plantarum E1	CP031771.1	1	1	1	1	1	1	1	1	1	1	1	1	3019506 to 3035574
Lactiplantibacillus plantarum subsp. plantarum G1	CP053912.1	1	1	1	1	1	1	1	1	1	1	1	1	3063431 to 3047356
Lactiplantibacillus plantarum subsp. plantarum GR1184	CP078129.1	1	1	1	1	1	1	1	1	1	1	1	1	2995588 to 3011664
Lactiplantibacillus plantarum subsp. plantarum GR1187	CP078132.1	1	1	1	1	1	1	1	1	1	1	1	1	2995589 to 3011665
Lactiplantibacillus plantarum subsp. plantarum LB1-2	CP025991.1	1	1	1	1	1	1	1	1	1	1	1	1	2501426 to 2485350
Lactiplantibacillus plantarum subsp. plantarum nF1-FD	CP025285.1	1	1	1	1	1	1	1	1	pseudo	1	1	pseudo	2965096 to 2981163
Lactiplantibacillus plantarum subsp. plantarum P-8	CP005942.2	1	1	1	1	1	1	1	1	1	1	1	1	2890922 to 2906998
Lactiplantibacillus plantarum subsp. plantarum SRCM100434	CP021528.1	1	1	1	1	1	1	1	1	1	1	1	1	195027 to 178959
Lactiplantibacillus plantarum subsp. plantarum ST-III	CP002222.1	1	1	1	1	1	1	1	1	1	1	1	1	3050716 to 3066737
Lactiplantibacillus plantarum subsp. plantarum TS12	CP018324.1	pseudo	1	1	1	1	1	1	1	1	1	1	1	1887171 to 1903250
Lactiplantibacillus plantarum TCI507	CP054259.1	1	1	1	1	1	1	1	1	1	1	1	1	561552 to 545476
Lactiplantibacillus plantarum TK-P2A	CP045593.1	1	1	1	1	1	1	1	1	1	1	1	1	2983124 to 2999192
Lactiplantibacillus plantarum TMW 1.1308	CP021929.1	1	1	1	1	1	1	1	1	1	1	1	1	3026647 to 3042723
Lactiplantibacillus plantarum TMW 1.1478	CP021932.1	1	1	1	1	1	1	1	1	1	1	1	1	3125528 to 3141604
Lactiplantibacillus plantarum TMW 1.1623	CP017379.1	1	1	1	1	1	1	1	1	1	1	1	1	2995071 to 3011139
Lactiplantibacillus plantarum TMW 1.25	CP017354.1	1	1	1	1	1	1	1	1	1	1	1	1	3016449 to 3032511
Lactiplantibacillus plantarum TMW 1.277	CP017363.1	1	1	1	1	1	1	1	1	1	1	1	1	2971002 to 2987064
Lactiplantibacillus plantarum TMW 1.708	CP017374.1	1	1	1	1	1	1	1	1	1	1	1	1	2981744 to 2997811
Lactiplantibacillus plantarum UNQLp11	CP031140.1	1	1	1	1	1	1	1	1	1	1	1	1	296115 to 280054
Lactiplantibacillus plantarum WCFS1	AL935263.2	1	1	1	1	1	1	1	1	1	1	1	1	3085369 to 3101448
Lactiplantibacillus plantarum WLPL04	CP023771.1	pseudo	1	1	1	1	1	1	1	1	1	1	1	2995416 to 3011484
Lactiplantibacillus plantarum X7021	CP025412.1	1	1	1	1	1	1	1	1	1	1	1	1	2999478 to 3015548
Lactiplantibacillus plantarum X7022	CP048921.1	1	1	1	1	1	1	1	1	1	1	1	1	2913786 to 2929854
Lactiplantibacillus plantarum XJ25	CP068448.1	1	1	1	1	1	1	1	1	1	1	1	1	2974455 to 2990531
Lactiplantibacillus plantarum YW11	CP035031.1	pseudo	1	1	1	1	1	1	1	1	1	1	1	146253 to 130190
Lactiplantibacillus plantarum ZDY2013	CP065160.1	1	1	1	1	1	1	1	1	1	1	1	1	3091981 to 3108057
Lactiplantibacillus plantarum ZFM4	CP032648.1	1	1	1	1	1	1	1	1	1	1	1	1	1598020 to 1581942
Lactiplantibacillus plantarum ZFM55	CP032359.1	1	1	1	1	1	1	1	1	1	1	1	1	3056188 to 3072264
Lactiplantibacillus plantarum ZFM9	CP032642.1	1	1	1	1	1	1	1	1	1	1	1	1	418410 to 402334
Lactiplantibacillus plantarum Zhang-LL	CP011769.1	1	1	1	1	1	1	1	1	1	1	1	1	2840585 to 2858015
Lactiplantibacillus plantarum ZJ316	CP004082.1	1	1	1	1	1	1	1	1	1	1	1	1	107203 to 123281
Lactiplantibacillus plantarum ZS2058	CP012343.1	1	1	1	1	1	1	1	1	1	1	1	1	2246203 to 2262271
Lactiplantibacillus plantarum MSD1	CP050257.1	1	1	1	1	1	1	1	1	1	1	1	1	2872833 to 2888906
Lactiplantibacillus plantarum AS-10	CP028420.1	1	1	1	1	1	1	0	0	1	1	1	1	2991551 to 3007982
Lactiplantibacillus plantarum PC520	CP023772.1	1	1	pseduo	1	1	1	1	1	1	1	1	pseudo	152611 to 168632
Lactiplantibacillus plantarum 12	CP046593.1	1	1	pseudo	1	1	1	1	1	1	1	1	pseudo	1606741 to 1622762
Lactiplantibacillus plantarum LP2	CP020816.1	1	1	pseudo	1	1	1	1	1	1	1	1	pseudo	3079211 to 3095232
Lactiplantibacillus plantarum Y44	CP030244.1	1	1	pseudo	1	1	1	1	1	1	1	1	pseudo	3050344 to 3066365
Lactiplantibacillus plantarum C410L1	CP017954.1	pseudo	1	pseudo	1	1	1	1	1	1	1	1	1	2635105 to 2619029
Lactiplantibacillus plantarum KLDS1.0391	CP019348.1	pseudo	1	1	1	1	pseudo	1	1	1	1	1	1	1713110 to 1697034
Lactiplantibacillus plantarum J26	CP033616.1	1	1	1	1	1	1	1	pseudo	1	1	1	1	165984 to 149919
Lactiplantibacillus plantarum JBE490	CP020861.1	1	1	1	1	1	1	pseudo	pseudo	pseudo	pseudo	1	1	3043120 to 3055792
Lactiplantibacillus plantarum SRCM103300	CP035566.1	1	1	1	1	1	1	pseudo	pseudo	pseudo	pseudo	1	1	146246 to 133574
Lactiplantibacillus plantarum SRCM103311	CP035131.1	1	1	1	1	1	1	pseudo	pseudo	pseudo	pseudo	1	1	147102 to 134430
Lactiplantibacillus plantarum SRCM103426	CP035174.1	1	1	1	1	1	1	pseudo	pseudo	pseudo	pseudo	1	1	3036377 to 3049049
Lactiplantibacillus plantarum SRCM103362	CP035156.1	1	1	1	1	1	1	1	1	1	1	pseudo	1	2906286 to 2922361
Lactiplantibacillus plantarum SN13T	AP019815.1	0	0	1	1	1	1	1	1	1	1	1	1	2058401 to 2073771
Lactiplantibacillus plantarum subsp. plantarum P-8 plasmid LBPp2	CP005944.2	0	0	0	0	0	0	1	1	1	0	0	0	6520 to 1201
Lactiplantibacillus plantarum J26 plasmid pJ26p2	CP033618.1	0	0	0	0	0	0	pseudo	1	0	0	0	0	11846 to 8037
Lactiplantibacillus plantarum YW11 plasmid plsm_YW11_pB	CP035027.1	0	0	0	0	0	0	1	1	pseudo	0	0	0	17792 to 12473
Lactiplantibacillus plantarum 13_3 plasmid plsm_LP12_3_pB	CP035022.1	0	0	0	0	0	0	1	1	pseudo	0	0	0	17792 to 12473
Lactiplantibacillus plantarum 12_3 plasmid pldA	CP035013.1	0	0	0	0	0	0	1	1	pseudo	0	0	0	16503 to 11171
Lactiplantibacillus plantarum EM plasmid pEM1	CP037430.1	0	0	0	0	0	0	1	1	pseudo	0	0	0	66741 to 61510
Lactiplantibacillus plantarum 83-18 plasmid p83-18.5	CP046665.1	0	0	0	0	0	0	1	1	pseudo	0	0	0	11325 to 6091
Lactiplantibacillus plantarum RI-113 plasmid pRI113_1	CP017407.1	0	0	0	0	0	0	1	1	pseudo	0	0	0	4794 to 10125
Lactiplantibacillus plantarum KLDS1.0386 plasmid p5	CP071897.1	0	0	0	0	0	0	1	1	0	0	0	0	13533 to 9725
Lactiplantibacillus plantarum S58 plasmid p3	CP068768.1	0	0	0	0	0	0	1	1	0	0	0	0	3801 to 1
Lactiplantibacillus plantarum SHY 21-2 plasmid p4	CP066551.1	0	0	0	0	0	0	1	1	0	0	0	0	13780 to 17585
*, the genes shown in red are galactose metabolism related genes. The genes shown in black are their up-stream and down-stream genes.

## Sheet: S3-3-2
Supplementary Table S3-3- 2 Galactose metabolism gene clusters in other lactic acid bacteia strains*
Description	Accession	fic	tr	galR	galT	galE	galK	lacL	lacM	agt	pts-r	galM	rafR	Location			Gene	Function
Lactiplantibacillus argentoratensis DSM 16365	CP032751.1	1	1	1	1	1	1	1	1	1	1	1	1	2999646 to 3015686			fic	cell filamentation protein
Lactiplantibacillus paraplantarum AS-7	CP028423.1	1	1	1	1	1	1	1	1	1	1	1	1	2903065 to 2919110			tr	Xre family transcription regulator
Lactiplantibacillus paraplantarum CK401	CP053337.1	1	1	1	1	1	1	1	1	1	1	1	1	1958641 to 1942602			galR	galactose related transcription regulator
Lactiplantibacillus paraplantarum DSM 10667	CP032744.1	1	1	1	1	1	1	1	1	1	1	1	1	3049128 to 3065173			galT	UTP-galactose-1-P uridylyltransferase
Lactiplantibacillus paraplantarum L-ZS9	CP013130.1	1	1	1	1	1	1	1	1	1	1	1	1	2995725 to 3011777			galE	UDP-galactose 4-epimerase
Levilactobacillus brevis HQ1-1 plasmid unnamed6	CP046637.1	1	1	1	1	1	1	1	1	pseudo	0	0	0	26327 to 15162			galK	galactokinase
Lactiplantibacillus pentosus BGM48	CP016491.1	0	0	1	1	1	1	1	1	1	1	1	1	3447597 to 3462742			lacL	beta-galactosidase large subunit
Lactiplantibacillus pentosus DSM 20314	CP032757.1	0	0	1	1	1	1	1	1	1	1	1	1	3420078 to 3435495			lacM	beta-galactosidase small subunit
Lactiplantibacillus pentosus MS031	CP043671.1	0	0	1	1	1	1	1	1	1	1	1	1	1981243 to 1996660			agt	alpha-galactosidase
Lactiplantibacillus pentosus MP-10	FR871824.1	0	0	1	1	1	1	1	1	1	1	pseudo	1	156840 to 172139			pts-r	PTS regulated raffinose/melibiose/galactose transporter
Lactiplantibacillus pentosus SLC13	CP022130.1	0	0	1	1	1	1	1	1	1	1	pseudo	1	1996881 to 2012081			galM	aldose 1-epimerase
Lactiplantibacillus pentosus ZFM222	CP032654.1	0	0	1	1	1	1	1	1	1	1	0	0	2680359 to 2693371			rafR	raffinose related transcription regulator
Lactiplantibacillus pentosus ZFM94	CP032659.1	0	0	1	1	1	1	1	1	1	1	0	0	2062696 to 2075708
Lactiplantibacillus pentosus IG1	FR874854.1	0	0	pseudo	1	1	1	1	1	1	1	pseudo	1	2113922 to 2129304
Pediococcus pentosaceus FDAARGOS_1010	CP066081.1	0	0	0	1	1	1	1	0	0	1	0	0	1495503 to 1504422
Pediococcus pentosaceus FDAARGOS_1011	CP065967.1	0	0	0	1	1	1	1	0	0	0	0	0	2008221 to 2003945
Pediococcus pentosaceus JQI-7	CP023655.1	0	0	0	1	1	1	1	0	0	0	0	0	2003640 to 1999289
Pediococcus pentosaceus SL001	CP039378.1	0	0	0	1	1	1	1	0	0	0	0	0	1994512 to 1996660
Pediococcus pentosaceus SRCM102734	CP028254.1	0	0	0	1	1	1	1	0	0	0	0	0	2012081 to 2008461
Pediococcus pentosaceus SRCM102736	CP028259.1	0	0	0	1	1	1	1	0	0	0	0	0	1981243 to 1984861
Pediococcus pentosaceus SS1-3	CP023008.1	0	0	0	1	1	1	1	0	0	0	0	0	1985323 to 1989599
Pediococcus pentosaceus SRCM102738	CP028264.1	0	0	0	1	1	1	0	0	0	0	0	0	2689020 to 2693371
Pediococcus pentosaceus SRCM102739	CP028266.1	0	0	0	1	1	1	0	0	0	0	0	0	3460594 to 3462742
Pediococcus pentosaceus SRCM102740	CP028269.1	0	0	0	1	1	1	0	0	0	0	0	0	3447597 to 3451215
Pediococcus pentosaceus ATCC 25745	CP000422.1	0	0	0	1	1	1	0	0	0	0	0	0	2066777 to 2071053
Pediococcus pentosaceus FDAARGOS_1009	CP066043.1	0	0	0	1	1	1	0	0	0	0	0	0	2069733 to 2065457
Pediococcus pentosaceus FDAARGOS_1134	CP068104.1	0	0	0	1	1	1	0	0	0	0	0	0	2071357 to 2075708
Pediococcus pentosaceus FDAARGOS_873	CP065723.1	0	0	0	1	1	1	0	0	0	0	0	0	3451403 to 3455679
Pediococcus pentosaceus GDIAS001	CP046938.1	0	0	0	1	1	1	0	0	0	0	0	0	2684440 to 2688716
Pediococcus pentosaceus KCCM 40703	CP020018.1	0	0	0	1	1	1	0	0	0	0	0	0	1999020 to 1996881
Pediococcus pentosaceus SL4	CP006854.1	0	0	0	1	1	1	0	0	0	0	0	0	2680359 to 2683977
Pediococcus pentosaceus SRCM100194	CP021927.1	0	0	0	1	1	1	0	0	0	0	0	0	2062696 to 2066314
Pediococcus pentosaceus SRCM100892	CP021474.1	0	0	0	1	1	1	0	0	0	0	0	0	3455984 to 3460335
Pediococcus pentosaceus wikim20	CP015918.1	0	0	0	1	1	1	0	0	0	0	0	0	2065171 to 2060809
Lacticaseibacillus paracasei CACC 566 plasmid p1CACC566	CP048004.1	0	0	0	0	0	0	1	1	1	0	0	0	20587 to 25095
Lacticaseibacillus rhamnosus Lc 705 plasmid pLC1	FM179324.1	0	0	0	0	0	0	1	1	1	0	0	0	39840 to 44348
Lentilactobacillus parabuchneri FAM21731 plasmid pFAM21731.2	CP018798.1	0	0	0	0	0	0	1	1	1	0	0	0	67905 to 2794
Loigolactobacillus coryniformis subsp. torquens DSM 20004 = KCTC 3535	CP017697.1	0	0	0	0	0	0	1	1	1	0	0	0	2725794 to 2732305
Lacticaseibacillus casei DSM 20011 = JCM 1134 = ATCC 393 plasmid pLBCZ-1	AP012545.1	0	0	0	0	0	0	1	1	pseudo	0	0	0	8940 to 4700
Lacticaseibacillus paracasei 347-16 plasmid unnamed1	CP052066.1	0	0	0	0	0	0	1	1	pseudo	0	0	0	24955 to 29463
Lacticaseibacillus rhamnosus BFE5264 plasmid unnamed	CP014202.1	0	0	0	0	0	0	1	1	pseudo	0	0	0	4929 to 9440
Lacticaseibacillus paracasei TD 062 plasmid unnamed5c	CP044366.1	0	0	0	0	0	0	1	1	0	0	0	0	24367 to 28121
Lacticaseibacillus paracasei CAUH35	CP012187.1	0	0	0	0	0	0	1	1	0	0	0	0	100540 to 96792
Lacticaseibacillus rhamnosus hsryfm 1301	CP044228.1	0	0	0	0	0	0	1	1	0	0	0	0	414488 to 418221
Lacticaseibacillus rhamnosus KF7 plasmid p1	CP067366.1	0	0	0	0	0	0	1	1	0	0	0	0	37641 to 33897
Leuconostoc mesenteroides DRC1506 plasmid pDRC1	CP014612.1	0	0	0	0	0	0	1	1	0	0	0	0	25318 to 22018
Leuconostoc mesenteroides subsp. mesenteroides FM06 plasmid pLm1	CP020732.1	0	0	0	0	0	0	1	1	0	0	0	0	29652 to 26549
Leuconostoc pseudomesenteroides FDAARGOS_1004 plasmid unnamed4	CP065977.1	0	0	0	0	0	0	1	1	0	0	0	0	10518 to 7414
Limosilactobacillus fermentum DNA: MTCC 25067	AP017973.1	0	0	0	0	0	0	1	1	0	0	0	0	1548141 to 1551240
Limosilactobacillus fermentum YL-11	CP034193.1	0	0	0	0	0	0	1	1	0	0	0	0	1506150 to 1509247
*, the genes shown in red are galactose metabolism related genes. The genes shown in black are their up-stream and down-stream genes.
