# Supplementary material for: The Carbohydrate Metabolism of Lactiplantibacillus plantarum
Source: Int J Mol Sci. 2021 Dec 15;22(24):13452. doi: 10.3390/ijms222413452 (PMC8704671; doi:10.3390/ijms222413452)
Supplement: Supplementary file 1 [file ijms-22-13452-s001.zip › Supplementary Table S3-4 Fructose metabolism.xlsx]

## Sheet: pts31BC
Supplementary Table S3-4-1 Fructose metabolism gene clusters in L. plantarum strains
Description	Accession	tr	cblA3	pts31BC	pts31A	pts32A	tr	pts32BC	murQ	pts	Location		Gene	Function
Lactiplantibacillus plantarum LP-F1	CP051192	0	0	0	0	0	0	0	0	0	/		tr	putative frv operon regulatory protein
Lactiplantibacillus plantarum WCFS1	AL935263.2	1	1	1	1	1	1	1	1	1	3130159 to 3140295		cblA3	cystathionine beta-lyase
Lactiplantibacillus plantarum JDM1	CP001617.1	1	1	1	1	1	1	1	1	1	3024362 to 3034499		pts31BC	PTS system fructose-specific EIIBC component
Lactiplantibacillus plantarum DOMLa	CP004406.1	1	1	1	1	1	1	1	1	1	3025399 to 3035536		pts31A	PTS system fructose-specific EIIA component
Lactiplantibacillus plantarum 5-2	CP009236.1	1	1	1	1	1	1	1	1	1	3093144 to 3103280		pts32A	PTS system glucose-specific EIICBA component
Lactiplantibacillus plantarum B21	CP010528.1	1	1	1	1	1	1	1	1	1	3112759 to 3122895		tr	MurR/RpiR family transcriptional regulator
Lactiplantibacillus plantarum JBE245	CP014780.1	pseudo	1	1	1	1	1	1	1	1	3095035 to 3105171		pts32BC	PTS system sucrose-specific EIIBC component
Lactiplantibacillus plantarum NCU116	CP016071.1	1	1	1	1	1	1	1	1	1	1362296 to 1352159		murQ	N-acetylmuramic acid-6-phosphate etherase
Lactiplantibacillus plantarum TMW 1.1623	CP017379.1	1	1	1	1	1	1	1	1	pseudo	3038076 to 3048212		pts	PTS-associated protein
Lactiplantibacillus plantarum RI-113	CP017406.1	1	1	1	1	1	1	1	1	1	2922495 to 2912359
Lactiplantibacillus plantarum subsp. plantarum TS12	CP018324.1	1	1	1	1	1	1	1	1	1	1925218 to 1935354
Lactiplantibacillus plantarum JBE490	CP020861.1	1	1	1	1	1	1	1	1	1	3083569 to 3095175
Lactiplantibacillus plantarum SRCM102022	CP021501.1	1	1	1	1	1	1	1	1	1	3075008 to 3085145
Lactiplantibacillus plantarum LPL-1	CP021997.1	1	1	1	1	1	1	1	1	1	65437 to 55301
Lactiplantibacillus plantarum LLY-606	CP023306.1	1	1	1	1	1	1	1	1	1	3071677 to 3081813
Lactiplantibacillus plantarum 10CH	CP023728.1	1	1	1	1	1	1	1	1	1	3129610 to 3139746
Lactiplantibacillus plantarum WLPL04	CP023771.1	1	1	1	1	1	1	1	1	pseudo	3038421 to 3048557
Lactiplantibacillus plantarum ATCC 8014	CP024413.1	1	1	1	1	1	1	1	1	1	3029410 to 3039547
Lactiplantibacillus plantarum subsp. plantarum nF1-FD	CP025285.1	1	1	pseudo	1	1	1	1	1	1	3008099 to 3018234
Lactiplantibacillus plantarum X7021	CP025412.1	1	1	1	1	1	1	1	1	1	3053812 to 3063948
Lactiplantibacillus plantarum b-2	CP027349.1	1	1	1	1	1	1	1	1	1	3075802 to 3085938
Lactiplantibacillus plantarum SRCM101222	CP028229.1	1	1	1	1	1	1	1	1	1	1252978 to 1242842
Lactiplantibacillus plantarum SRCM101511	CP028235.1	1	1	1	1	1	1	1	1	1	1171933 to 1161797
Lactiplantibacillus plantarum SRCM101518	CP028241.1	1	1	1	1	1	1	1	1	1	2311377 to 2300194
Lactiplantibacillus plantarum AS-9	CP028421.1	1	1	1	1	1	1	1	1	1	2954219 to 2964356
Lactiplantibacillus plantarum AS-8	CP028422.1	1	1	1	1	1	1	pseudo	1	1	138904 to 149040
Lactiplantibacillus plantarum nF1	CP030881.1	1	1	1	1	1	1	1	1	1	2962572 to 2952436
Lactiplantibacillus plantarum UNQLp11	CP031140.1	pseudo	1	1	1	1	1	1	1	1	251199 to 241064
Lactiplantibacillus plantarum IDCC3501	CP031702.1	1	1	pseudo	1	1	1	1	1	1	2196276 to 2186139
Lactiplantibacillus plantarum FBL-3a	CP034694.1	1	1	1	1	1	1	1	1	1	2708097 to 2697961
Lactiplantibacillus plantarum LS/07	CP034997.1	1	1	1	1	1	1	1	1	1	3059753 to 3069889
Lactiplantibacillus plantarum SRCM103311	CP035131.1	1	1	1	1	1	1	1	1	1	106653 to 95047
Lactiplantibacillus plantarum SRCM103357	CP035143.1	1	1	1	1	1	1	1	1	1	3098220 to 3108356
Lactiplantibacillus plantarum SRCM103426	CP035174.1	1	1	1	1	1	1	1	1	1	3076827 to 3088433
Lactiplantibacillus plantarum SRCM103300	CP035566.1	1	1	1	1	1	1	1	1	1	105798 to 94192
Lactiplantibacillus plantarum EM	CP037429.1	1	1	1	1	1	1	1	1	1	3070856 to 3080992
Lactiplantibacillus plantarum NCIMB8826	CP037961.1	1	1	1	1	1	1	1	1	1	3130086 to 3140222
Lactiplantibacillus plantarum DSM 20174	CP039121.1	1	1	pseudo	1	1	1	1	1	1	168663 to 158526
Lactiplantibacillus plantarum 202195	CP040858.1	1	1	1	1	1	1	1	1	1	2752848 to 2742712
Lactiplantibacillus plantarum BK-021	CP044233.1	1	1	1	1	1	1	1	1	1	1501354 to 1491217
Lactiplantibacillus plantarum TK-P2A	CP045593.1	1	1	1	1	1	1	1	1	1	3026128 to 3036265
Lactiplantibacillus plantarum KCCP11226	CP046262.1	1	1	1	1	1	1	1	1	1	3102768 to 3112904
Lactiplantibacillus plantarum 83-18	CP046669.1	1	1	1	1	1	1	1	1	1	2970090 to 2980223
Lactiplantibacillus plantarum 8P-A3	CP046726.1	1	1	1	1	1	1	1	1	1	3157389 to 3167525
Lactiplantibacillus plantarum PMO08	CP062059.1	1	1	1	1	1	1	1	1	1	1787024 to 1776888
Lactiplantibacillus plantarum ATCC 202195	CP063750.1	1	1	1	1	1	1	1	1	1	3126779 to 3136915
Lactiplantibacillus plantarum MK55	CP065019.1	1	1	1	1	1	1	1	1	1	3130629 to 3140749
Lactiplantibacillus plantarum ZDY2013	CP065160.1	1	1	1	1	1	1	1	1	1	3134995 to 3145118
Lactiplantibacillus plantarum PC518	CP065802.1	1	1	1	1	1	1	1	1	1	3019650 to 3029786
Lactiplantibacillus plantarum PC518	CP066817.1	1	1	1	1	1	1	1	1	1	3019389 to 3029525
Lactiplantibacillus plantarum GR0128	CP070847.1	1	1	1	1	1	1	1	1	1	1887175 to 1897311
Lactiplantibacillus plantarum AR195	CP071449.1	1	1	1	1	1	1	1	1	1	3046602 to 3056738
Lactiplantibacillus plantarum LRCC5314	CP072452.1	pseudo	1	1	1	1	1	1	1	pseudo	1888779 to 1898915
Lactiplantibacillus plantarum 41P	CP075330.1	1	1	1	1	1	1	1	1	1	3075439 to 3085575
Lactiplantibacillus plantarum subsp. plantarum GR1184	CP078129.1	1	1	1	1	1	1	1	1	1	3038589 to 3048725
Lactiplantibacillus plantarum subsp. plantarum GR1187	CP078132.1	1	1	1	1	1	1	1	1	1	3038590 to 3048726
Lactiplantibacillus plantarum Zhang-LL	CP011769.1	pseudo	1	pseudo	0	0	0	0	0	0	2884947 to 2888564
Lactiplantibacillus plantarum HFC8	CP012650.1	1	0	0	0	0	0	0	0	0	1751123 to 1753144
Lactiplantibacillus plantarum Q7	CP019712.1	pseudo	1	pseudo	0	0	0	0	0	0	66522 to 62902
*, the genes shown in red are fructose metabolism related genes. The genes shown in black are their up-stream and down-stream genes.
Supplementary Table S3-4-2 Fructose metabolism gene clusters in other lactic acid bacteria strains
													Gene	Function
Description	Accession	tr	cblA3	pts31BC	pts31A	pts32A	tr	pts32BC	murQ	pts	Location		tr	putative frv operon regulatory protein
Lactiplantibacillus pentosus ZFM222	CP032654.1	pseudo	1	1	1	0	0	0	0	0	2733741 to 2738523		cblA3	cystathionine beta-lyase
Lactiplantibacillus pentosus ZFM94	CP032659.1	pseudo	1	1	1	0	0	0	0	0	2116078 to 2120860		pts31BC	PTS system fructose-specific EIIBC component
Lactiplantibacillus pentosus MP-10	FR871824.1	1	1	1	1	0	0	0	0	0	96256 to 91461		pts31A	PTS system fructose-specific EIIA component
*, the genes shown in red are fructose metabolism related genes. The genes shown in black are their up-stream and down-stream genes.													pts32A	PTS system glucose-specific EIICBA component
													tr	MurR/RpiR family transcriptional regulator
													pts32BC	PTS system sucrose-specific EIIBC component
													murQ	N-acetylmuramic acid-6-phosphate etherase
													pts	PTS-associated protein

## Sheet: fruA1
Supplementary Table S3-4-3 Fructose metabolism gene clusters in L. plantarum strains
Description	Accession	sacK2	gh	fruA1	fruA2	fruB	mtlR	Location		Gene	Function
Lactiplantibacillus plantarum LP-F1	CP051192	1	1	1	1	1	1	1592116 to 1599258		sacK2	ROK family protein
Lactiplantibacillus plantarum Y44	CP030244.1	1	1	1	1	1	1	2852404 to 2859546		gh	family 38 glycosyl hydrolase
Lactiplantibacillus plantarum PC520	CP023772.1	1	1	1	1	1	1	3297340 to 3304482		fruA1	PTS fructose transporter subunit IIC
Lactiplantibacillus plantarum LP2	CP020816.1	1	1	1	1	1	1	2881271 to 2888413		fruA2	fructose PTS transporter subunit IIB
Lactiplantibacillus plantarum 12	CP046593.1	1	1	1	1	1	1	1408811 to 1415953		fruB	fructose PTS transporter subunit IIA
Lactiplantibacillus plantarum subsp. plantarum ST-III	CP002222.1	1	1	1	1	1	1	2852776 to 2859918		mtlR	PRD domain-containing protein
Lactiplantibacillus plantarum ZFM9	CP032642.1	1	1	1	1	1	1	2922067 to 2929209
Lactiplantibacillus plantarum ZFM55	CP032359.1	1	1	1	1	1	1	552529 to 545387
Lactiplantibacillus plantarum CAUH2	CP015126.1	1	1	1	1	1	1	2851737 to 2858879
Lactiplantibacillus plantarum LZ95	CP012122.1	1	1	1	1	1	1	552495 to 545353
Lactiplantibacillus plantarum HC-2	CP046935.1	1	1	1	1	1	1	1518269 to 1525411
Lactiplantibacillus plantarum 202195	CP040858.1	1	1	1	1	1	1	2991611 to 2984469
Lactiplantibacillus plantarum 8P-A3	CP046726.1	1	1	1	1	1	1	2918626 to 2925768
Lactiplantibacillus plantarum BDGP2	CP023174.1	1	1	1	1	1	1	2222688 to 2229830
Lactiplantibacillus plantarum DF	CP013753.1	1	1	1	1	1	1	1481057 to 1473915
Lactiplantibacillus plantarum KP	CP013749.1	1	1	1	1	1	1	1105954 to 1098812
Lactiplantibacillus plantarum ATCC 202195	CP063750.1	1	1	1	1	1	1	2888015 to 2895157
Lactiplantibacillus plantarum PMO08	CP062059.1	1	1	1	1	1	1	2025788 to 2018646
Lactiplantibacillus plantarum CNEI-KCA5	CP059294.1	1	1	1	1	1	1	2890827 to 2897969
Lactiplantibacillus plantarum AMT74419	CP052869.1	1	1	1	1	1	1	2839478 to 2846620
Lactiplantibacillus plantarum SK151	CP030105.1	1	1	1	1	1	1	2471349 to 2478491
Lactiplantibacillus plantarum KC28	CP026743.1	1	1	1	1	1	1	2332875 to 2340017
Lactiplantibacillus plantarum dm	CP022373.1	1	1	1	1	1	1	2644816 to 2637674
Lactiplantibacillus plantarum JBE245	CP014780.1	1	1	1	1	1	1	2856282 to 2863424
Lactiplantibacillus plantarum LRCC5314	CP072452.1	1	1	1	1	1	1	1650085 to 1657227
Lactiplantibacillus plantarum SK156	CP059473.1	1	1	1	1	1	1	1624141 to 1631283
Lactiplantibacillus plantarum LLY-606	CP023306.1	1	1	1	1	1	1	2819402 to 2826544
Lactiplantibacillus plantarum subsp. plantarum BNH17	CP040374.1	1	1	1	1	1	1	2818756 to 2825898
Lactiplantibacillus plantarum LM1004	CP025988.1	1	1	1	1	1	1	1677099 to 1684241
Lactiplantibacillus plantarum ZDY2013	CP065160.1	1	1	1	1	1	1	2891215 to 2898357
Lactiplantibacillus plantarum TCI507	CP054259.1	1	1	1	1	1	1	811781 to 804639
Lactiplantibacillus plantarum LQ80	CP028977.1	1	1	1	1	1	1	2825375 to 2832517
Lactiplantibacillus plantarum LP3	CP017066.1	1	1	1	1	1	1	2858433 to 2865575
Lactiplantibacillus plantarum BLS41	CP018209.1	1	1	1	1	1	1	1588892 to 1596034
Lactiplantibacillus plantarum KM2	CP069282.1	1	1	1	1	1	1	2829036 to 2836178
Lactiplantibacillus plantarum subsp. plantarum G1	CP053912.1	1	1	1	1	1	1	66179 to 59037
Lactiplantibacillus plantarum ATG-K6	CP032464.1	1	1	1	1	1	1	62268 to 55126
Lactiplantibacillus plantarum ATG-K8	CP032466.1	1	1	1	1	1	1	2634266 to 2627124
Lactiplantibacillus plantarum DR7	CP031318.1	1	1	1	1	1	1	1912780 to 1905638
Lactiplantibacillus plantarum HAC01	CP029349.1	1	1	1	1	1	1	2132422 to 2125280
Lactiplantibacillus plantarum subsp. plantarum CGMCC 1.557	CP016270.1	1	1	1	1	1	1	2009292 to 2016434
Lactiplantibacillus plantarum CLP0611	CP019722.1	1	1	1	1	1	1	2865950 to 2873092
Lactiplantibacillus plantarum subsp. plantarum GR1187	CP078132.1	1	1	1	1	1	1	2800821 to 2807963
Lactiplantibacillus plantarum subsp. plantarum GR1184	CP078129.1	1	1	1	1	1	1	2800820 to 2807962
Lactiplantibacillus plantarum GR0128	CP070847.1	1	1	1	1	1	1	1649420 to 1656562
Lactiplantibacillus plantarum B21	CP010528.1	1	1	1	1	1	1	2873931 to 2881073
Lactiplantibacillus plantarum KLDS1.0386	CP071892.1	1	1	1	1	1	1	2695130 to 2702272
Lactiplantibacillus plantarum GR0512	CP070851.1	1	1	1	1	pseudo	1	2615422 to 2622562
Lactiplantibacillus plantarum pc-26	CP023301.1	1	1	1	1	1	1	2780485 to 2787627
Lactiplantibacillus plantarum SN35N	AP018405.1	1	1	1	1	1	1	2006730 to 1999588
Lactiplantibacillus plantarum LY-78	CP015308.1	1	1	1	1	1	1	2281878 to 2274736
Lactiplantibacillus plantarum AS-8	CP028422.1	1	1	1	1	1	1	3063092 to 3070234
Lactiplantibacillus plantarum K25	CP020093.1	1	1	1	1	1	1	2844809 to 2851951
Lactiplantibacillus plantarum SRCM103473	CP035224.1	1	1	1	1	1	1	2895601 to 2902743
Lactiplantibacillus plantarum SRCM103472	CP035223.1	1	1	1	1	1	1	406174 to 399032
Lactiplantibacillus plantarum SRCM103362	CP035156.1	1	1	1	1	1	1	2709676 to 2716818
Lactiplantibacillus plantarum LMT1-48	CP033888.1	1	1	1	1	1	1	1828437 to 1835579
Lactiplantibacillus plantarum BCC9546	CP044500.1	1	1	1	1	1	1	2858415 to 2865557
Lactiplantibacillus plantarum KCCP11226	CP046262.1	1	1	1	1	1	1	2853653 to 2860795
Lactiplantibacillus plantarum WLPL04	CP023771.1	1	1	1	1	1	1	2788239 to 2795381
Lactiplantibacillus plantarum IDCC3501	CP031702.1	1	1	1	1	1	1	2436739 to 2429597
Lactiplantibacillus plantarum subsp. plantarum LB1-2	CP025991.1	1	1	1	1	1	1	2695118 to 2687976
Lactiplantibacillus plantarum TMW 1.1623	CP017379.1	1	1	1	1	1	1	2787894 to 2795036
Lactiplantibacillus plantarum KLDS1.0391	CP019348.1	1	1	1	1	1	1	1164999 to 1172141
Lactiplantibacillus plantarum XJ25	CP068448.1	1	1	1	1	1	1	2781227 to 2788369
Lactiplantibacillus plantarum DSM 20174	CP039121.1	1	1	1	1	1	1	409126 to 401984
Lactiplantibacillus plantarum SPC-SNU 72-2	CP050805.1	1	1	1	1	1	1	1459322 to 1452180
Lactiplantibacillus plantarum SRCM101511	CP028235.1	1	1	1	1	1	1	1410411 to 1403269
Lactiplantibacillus plantarum TMW 1.1308	CP021929.1	1	1	1	1	1	1	2828927 to 2836069
Lactiplantibacillus plantarum J26	CP033616.1	1	1	1	1	1	1	366108 to 358966
Lactiplantibacillus plantarum EM	CP037429.1	1	1	1	1	1	1	2832376 to 2839518
Lactiplantibacillus plantarum SRCM103297	CP035556.1	1	1	1	1	1	1	347916 to 340774
Lactiplantibacillus plantarum SRCM103357	CP035143.1	1	1	1	1	1	1	2863180 to 2870322
Lactiplantibacillus plantarum nF1	CP030881.1	1	1	1	1	1	1	78757 to 71615
Lactiplantibacillus plantarum AS-9	CP028421.1	1	1	1	1	1	1	2717902 to 2725044
Lactiplantibacillus plantarum ATCC 8014	CP024413.1	1	1	1	1	1	1	2789916 to 2797058
Lactiplantibacillus plantarum C410L1	CP017954.1	1	1	1	1	1	1	2823748 to 2816606
Lactiplantibacillus plantarum DOMLa	CP004406.1	1	1	1	1	1	1	2790580 to 2797722
Lactiplantibacillus plantarum TK-P2A	CP045593.1	1	1	1	1	1	1	2791309 to 2798451
Lactiplantibacillus plantarum BK-021	CP044233.1	1	1	1	1	1	1	1744799 to 1737657
Lactiplantibacillus plantarum JDM1	CP001617.1	1	1	1	1	1	1	2789544 to 2796686
Lactiplantibacillus plantarum RI-113	CP017406.1	1	1	1	1	1	1	3173271 to 3166130
Lactiplantibacillus plantarum DSR_M2	CP022294.1	1	1	1	1	1	1	2851945 to 2859087
Lactiplantibacillus plantarum 16	CP006033.1	1	1	1	1	1	1	2718864 to 2726006
Lactiplantibacillus plantarum PC518	CP066817.1	1	1	1	1	1	1	448720 to 441578
Lactiplantibacillus plantarum PC518	CP065802.1	1	1	1	1	1	1	448720 to 441578
Lactiplantibacillus plantarum subsp. plantarum nF1-FD	CP025285.1	1	1	1	pseudo	1	1	2769635 to 2776776
Lactiplantibacillus plantarum CNEI-KCA4	CP053571.1	1	1	1	1	1	1	3103941 to 3111083
Lactiplantibacillus plantarum X7022	CP048921.1	1	1	1	1	1	1	2715674 to 2722816
Lactiplantibacillus plantarum b-2	CP027349.1	1	1	1	1	1	1	2825661 to 2832803
Lactiplantibacillus plantarum LPL-1	CP021997.1	1	1	1	1	1	1	314538 to 307396
Lactiplantibacillus plantarum subsp. plantarum P-8	CP005942.2	1	1	1	1	1	1	2701986 to 2709128
Lactiplantibacillus plantarum 41P	CP075330.1	1	1	1	1	1	1	2825296 to 2832438
Lactiplantibacillus plantarum S58	CP068767.1	1	1	1	1	1	1	2825162 to 2832304
Lactiplantibacillus plantarum IRG1	CP025690.1	1	1	1	1	1	1	2813051 to 2820193
Lactiplantibacillus plantarum KACC 92189	CP024058.1	1	1	1	1	1	1	1972142 to 1965000
Lactiplantibacillus plantarum YW11	CP035031.1	1	1	1	1	1	1	339874 to 332732
Lactiplantibacillus plantarum 13_3	CP035020.1	1	1	1	1	1	1	339850 to 332708
Lactiplantibacillus plantarum AS-6	CP028424.1	1	1	1	1	1	pseudo	2832101 to 2839242
Lactiplantibacillus plantarum AS-10	CP028420.1	1	1	1	1	1	pseudo	2796434 to 2803575

## Sheet: fruRKA
Supplementary Table S3-4-4 Fructose metabolism gene clusters in L. plantarum strains
Description	Accession	fruR	fruK	fruA	Location		Gene	Function
Lactiplantibacillus plantarum LP-F1	CP051192	1	1	1	592492 to 596168		fruR	DeoR/GlpR transcriptional regulator
Lactiplantibacillus plantarum LP3	CP017066.1	1	1	1	1894215 to 1897873		fruK	1-phosphofructokinase
Lactiplantibacillus plantarum BLS41	CP018209.1	1	1	1	684011 to 687669		fruA	PTS fructose transporter subunit IIC
Lactiplantibacillus plantarum KM2	CP069282.1	1	1	1	1924155 to 1927813
Lactiplantibacillus plantarum WCFS1	AL935263.2	1	1	1	1888094 to 1891752
Lactiplantibacillus plantarum NCIMB8826	CP037961.1	1	1	1	1888004 to 1891660
Lactiplantibacillus plantarum Heal19	CP055123.1	1	1	1	706739 to 703081
Lactiplantibacillus plantarum DSR_M2	CP022294.1	1	1	1	1832551 to 1836209
Lactiplantibacillus plantarum subsp. plantarum LB1-2	CP025991.1	1	1	1	346785 to 343127
Lactiplantibacillus plantarum XJ25	CP068448.1	1	1	1	1837055 to 1840713
Lactiplantibacillus plantarum LQ80	CP028977.1	1	1	1	1902552 to 1906210
Lactiplantibacillus plantarum ZS2058	CP012343.1	1	1	1	1067667 to 1071325
Lactiplantibacillus plantarum ZDY2013	CP065160.1	1	1	1	1944555 to 1948213
Lactiplantibacillus plantarum SRCM102737	CP028261.1	1	1	1	1288358 to 1292016
Lactiplantibacillus plantarum SRCM101105	CP028222.1	1	1	1	589658 to 593316
Lactiplantibacillus plantarum SRCM100995	CP028275.1	1	1	1	3090981 to 3094639
Lactiplantibacillus plantarum 123-17	CP046656.1	1	1	1	1764917 to 1768575
Lactiplantibacillus plantarum subsp. plantarum BNH17	CP040374.1	1	1	1	1825130 to 1828788
Lactiplantibacillus plantarum subsp. plantarum E1	CP031771.1	1	1	1	1809178 to 1812836
Lactiplantibacillus plantarum SRCM103473	CP035224.1	1	1	1	1864926 to 1868584
Lactiplantibacillus plantarum SRCM103472	CP035223.1	1	1	1	1436856 to 1433198
Lactiplantibacillus plantarum AS-8	CP028422.1	1	1	1	2062229 to 2065887
Lactiplantibacillus plantarum MF1298	CP013149.1	1	1	1	1809178 to 1812836
Lactiplantibacillus plantarum B21	CP010528.1	1	1	1	1911987 to 1915645
Lactiplantibacillus plantarum subsp. plantarum GR1187	CP078132.1	1	1	1	1843040 to 1846698
Lactiplantibacillus plantarum subsp. plantarum GR1184	CP078129.1	1	1	1	1843040 to 1846698
Lactiplantibacillus plantarum GR0128	CP070847.1	1	1	1	691741 to 695399
Lactiplantibacillus plantarum Lp900	CP059168.1	1	1	1	1774293 to 1777951
Lactiplantibacillus plantarum plantarum	CP021086.1	1	1	1	775231 to 771573
Lactiplantibacillus plantarum SRCM103418	CP035168.1	1	1	1	1387686 to 1384028
Lactiplantibacillus plantarum TMW 1.708	CP017374.1	1	1	1	1843353 to 1847011
Lactiplantibacillus plantarum BCC9546	CP044500.1	1	1	1	1897617 to 1901275
Lactiplantibacillus plantarum SRCM103357	CP035143.1	1	1	1	1871265 to 1874923
Lactiplantibacillus plantarum 5-2	CP009236.1	1	1	1	1872428 to 1876086
Lactiplantibacillus plantarum K25	CP020093.1	1	1	1	1849618 to 1853276
Lactiplantibacillus plantarum subsp. plantarum CGMCC 1.557	CP016270.1	1	1	1	1031744 to 1035402
Lactiplantibacillus plantarum LY-78	CP015308.1	1	1	1	147841 to 144183
Lactiplantibacillus plantarum TCI507	CP054259.1	1	1	1	1745691 to 1742033
Lactiplantibacillus plantarum SPC-SNU 72-2	CP050805.1	1	1	1	2424395 to 2420737
Lactiplantibacillus plantarum SRCM100442	CP028221.1	1	1	1	27169 to 30827
Lactiplantibacillus plantarum SRCM100440	CP028220.1	1	1	1	3205109 to 3201451
Lactiplantibacillus plantarum SRCM100438	CP028219.1	1	1	1	27929 to 31587
Lactiplantibacillus plantarum SRCM103361	CP035150.1	1	1	1	1332382 to 1328724
Lactiplantibacillus plantarum 12_3	CP035012.1	1	1	1	1859877 to 1856219
Lactiplantibacillus plantarum SN35N DNA	AP018405.1	1	1	1	2990081 to 2986423
Lactiplantibacillus plantarum b-2	CP027349.1	1	1	1	1856812 to 1860470
Lactiplantibacillus plantarum KC3	CP025586.1	1	1	1	2549185 to 2545527
Lactiplantibacillus plantarum X7021	CP025412.1	1	1	1	1811898 to 1815556
Lactiplantibacillus plantarum GB-LP1	CP020564.1	1	1	1	1784501 to 1788159
Lactiplantibacillus plantarum LPL-1	CP021997.1	1	1	1	1270404 to 1266746
Lactiplantibacillus plantarum subsp. plantarum SRCM100434	CP021528.1	1	1	1	1309135 to 1305477
Lactiplantibacillus plantarum KLDS1.0391	CP019348.1	1	1	1	217299 to 220957
Lactiplantibacillus plantarum C410L1	CP017954.1	1	1	1	714905 to 711247
Lactiplantibacillus plantarum LZ227	CP015857.1	1	1	1	619678 to 616020
Lactiplantibacillus plantarum MSD1	CP050257.1	1	1	1	1756849 to 1760507
Lactiplantibacillus plantarum 41P	CP075330.1	1	1	1	1856917 to 1860575
Lactiplantibacillus plantarum 16	CP006033.1	1	1	1	1755060 to 1758718
Lactiplantibacillus plantarum KLDS1.0386	CP071892.1	1	1	1	1754498 to 1758156
Lactiplantibacillus plantarum CXG9	CP069168.1	1	1	1	1822756 to 1826414
Lactiplantibacillus plantarum ZJ316	CP004082.1	1	1	1	2130543 to 2134201
Lactiplantibacillus plantarum subsp. plantarum G1	CP053912.1	1	1	1	1109910 to 1106252
Lactiplantibacillus plantarum ATG-K6	CP032464.1	1	1	1	1105998 to 1102340
Lactiplantibacillus plantarum ATG-K8	CP032466.1	1	1	1	480260 to 476602
Lactiplantibacillus plantarum DR7	CP031318.1	1	1	1	2956510 to 2952852
Lactiplantibacillus plantarum SRCM103297	CP035556.1	1	1	1	1307780 to 1304122
Lactiplantibacillus plantarum YW11	CP035031.1	1	1	1	1292953 to 1289295
Lactiplantibacillus plantarum HAC01	CP029349.1	1	1	1	3176151 to 3172493
Lactiplantibacillus plantarum 10CH	CP023728.1	1	1	1	1885718 to 1889376
Lactiplantibacillus plantarum CLP0611	CP019722.1	1	1	1	1822231 to 1825889
Lactiplantibacillus plantarum 2025	CP076824.1	1	1	1	1940347 to 1944005
Lactiplantibacillus plantarum SRCM103362	CP035156.1	1	1	1	1759995 to 1763652
Lactiplantibacillus plantarum ZFM4	CP032648.1	1	1	1	2785850 to 2782192
Lactiplantibacillus plantarum 13_3	CP035020.1	1	1	1	1292790 to 1289132
Lactiplantibacillus plantarum subsp. plantarum TS12	CP018324.1	1	1	1	312473 to 308815
Lactiplantibacillus plantarum LZ206	CP015966.1	1	1	1	644802 to 641144
Lactiplantibacillus plantarum subsp. plantarum P-8	CP005942.2	1	1	1	1748155 to 1751813
Lactiplantibacillus plantarum GR0512	CP070851.1	1	1	1	1635587 to 1639243
Lactiplantibacillus plantarum SRCM101167	CP028334.1	1	1	1	2564242 to 2560584
Lactiplantibacillus plantarum SRCM103300	CP035566.1	1	1	1	1327666 to 1324008
Lactiplantibacillus plantarum SRCM103426	CP035174.1	1	1	1	1854242 to 1857900
Lactiplantibacillus plantarum SRCM103311	CP035131.1	1	1	1	1340175 to 1336517
Lactiplantibacillus plantarum Q7	CP019712.1	1	1	1	1243350 to 1239692
Lactiplantibacillus plantarum JBE490	CP020861.1	1	1	1	1850918 to 1854576
Lactiplantibacillus plantarum LS/07	CP034997.1	1	1	1	1825054 to 1828711
Lactiplantibacillus plantarum S58	CP068767.1	1	1	1	1849649 to 1853310
Lactiplantibacillus plantarum TMW 1.1308	CP021929.1	1	1	1	1841050 to 1844708
Lactiplantibacillus plantarum Zhang-LL	CP011769.1	1	1	1	1708105 to 1711764
Lactiplantibacillus plantarum UNQLp11	CP031140.1	1	1	1	1561001 to 1557343
Lactiplantibacillus plantarum SRCM102022	CP021501.1	1	1	1	1869802 to 1873460
Lactiplantibacillus plantarum NCU116	CP016071.1	1	1	1	2566178 to 2562520
Lactiplantibacillus plantarum FBL-3a	CP034694.1	1	1	1	715736 to 712078
Lactiplantibacillus plantarum LLY-606	CP023306.1	1	1	1	1829446 to 1833104
Lactiplantibacillus plantarum pc-26	CP023301.1	1	1	1	1780002 to 1783660
Lactiplantibacillus plantarum K259	CP025590.1	1	1	1	1610699 to 1614357
Lactiplantibacillus plantarum MK55	CP065019.1	1	1	1	1888337 to 1891995
Lactiplantibacillus plantarum CNEI-KCA4	CP053571.1	1	1	1	2157961 to 2161619
Lactiplantibacillus plantarum SRCM101511	CP028235.1	1	1	1	2364193 to 2360535
Lactiplantibacillus plantarum KCCP11226	CP046262.1	1	1	1	1839344 to 1843002
Lactiplantibacillus plantarum Y44	CP030244.1	1	1	1	1852799 to 1856457
Lactiplantibacillus plantarum subsp. plantarum nF1-FD	CP025285.1	1	1	1	1817684 to 1821342
Lactiplantibacillus plantarum WLPL04	CP023771.1	1	1	1	1797601 to 1801259
Lactiplantibacillus plantarum ZFM9	CP032642.1	1	1	1	1887678 to 1891336
Lactiplantibacillus plantarum ZFM55	CP032359.1	1	1	1	1586918 to 1583260
Lactiplantibacillus plantarum IDCC3501	CP031702.1	1	1	1	714179 to 717837
Lactiplantibacillus plantarum SRCM103295	CP035113.1	1	1	1	1794580 to 1798238
Lactiplantibacillus plantarum nF1	CP030881.1	1	1	1	1030741 to 1027083
Lactiplantibacillus plantarum LM1004	CP025988.1	1	1	1	677033 to 680691
Lactiplantibacillus plantarum PC520	CP023772.1	1	1	1	2298052 to 2301710
Lactiplantibacillus plantarum BDGP2	CP023174.1	1	1	1	574316 to 570658
Lactiplantibacillus plantarum dm	CP022373.1	1	1	1	864971 to 868629
Lactiplantibacillus plantarum TMW 1.1623	CP017379.1	1	1	1	1797265 to 1800923
Lactiplantibacillus plantarum LP2	CP020816.1	1	1	1	1881666 to 1885324
Lactiplantibacillus plantarum RI-113	CP017406.1	1	1	1	864521 to 860863
Lactiplantibacillus plantarum DF	CP013753.1	1	1	1	2557258 to 2553600
Lactiplantibacillus plantarum KP	CP013749.1	1	1	1	2182119 to 2178461
Lactiplantibacillus plantarum CAUH2	CP015126.1	1	1	1	1856463 to 1860121
Lactiplantibacillus plantarum LZ95	CP012122.1	1	1	1	1586870 to 1583212
Lactiplantibacillus plantarum 12	CP046593.1	1	1	1	409244 to 412902
Lactiplantibacillus plantarum PMO08	CP062059.1	1	1	1	2999408 to 2995750
Lactiplantibacillus plantarum DSM 20174	CP039121.1	1	1	1	1930192 to 1933850
Lactiplantibacillus plantarum CNEI-KCA5	CP059294.1	1	1	1	1911549 to 1915207
Lactiplantibacillus plantarum subsp. plantarum ST-III	CP002222.1	1	1	1	1853498 to 1857156
Lactiplantibacillus plantarum AMT74419	CP052869.1	1	1	1	1854040 to 1857698
Lactiplantibacillus plantarum J26	CP033616.1	1	1	1	1359541 to 1355883
Lactiplantibacillus plantarum EM	CP037429.1	1	1	1	1831876 to 1835534
Lactiplantibacillus plantarum SRCM103303	CP035571.1	1	1	1	1284349 to 1280691
Lactiplantibacillus plantarum AS-9	CP028421.1	1	1	1	1808406 to 1812064
Lactiplantibacillus plantarum AS-10	CP028420.1	1	1	1	1836875 to 1840533
Lactiplantibacillus plantarum ATCC 8014	CP024413.1	1	1	1	1856169 to 1859827
Lactiplantibacillus plantarum DOMLa	CP004406.1	1	1	1	1856960 to 1860618
Lactiplantibacillus plantarum TK-P2A	CP045593.1	1	1	1	1857516 to 1861174
Lactiplantibacillus plantarum BK-021	CP044233.1	1	1	1	2714551 to 2710893
Lactiplantibacillus plantarum JDM1	CP001617.1	1	1	1	1855897 to 1859555
Lactiplantibacillus plantarum X7022	CP048921.1	1	1	1	1812720 to 1816378
Lactiplantibacillus plantarum CACC 558	CP048022.1	1	1	1	1454215 to 1457873
Lactiplantibacillus plantarum IRG1	CP025690.1	1	1	1	1879442 to 1883100
Lactiplantibacillus plantarum KACC 92189	CP024058.1	1	1	1	2905730 to 2902072
Lactiplantibacillus plantarum AS-6	CP028424.1	1	1	1	1860743 to 1864401
Lactiplantibacillus plantarum KC28	CP026743.1	1	1	1	1348099 to 1351757
Lactiplantibacillus plantarum TMW 1.277	CP017363.1	1	1	1	1763645 to 1767303
Lactiplantibacillus plantarum TMW 1.25	CP017354.1	1	1	1	1809095 to 1812753
Lactiplantibacillus plantarum DW12	CP058967.1	1	1	1	1881933 to 1885591
Lactiplantibacillus plantarum L75a	CP074419.1	1	1	1	1050983 to 1054641
Lactiplantibacillus plantarum SHY 21-2	CP066547.1	1	1	1	1372309 to 1368651
Lactiplantibacillus plantarum 202195	CP040858.1	1	1	1	689732 to 686074
Lactiplantibacillus plantarum 8P-A3	CP046726.1	1	1	1	1933790 to 1937448
Lactiplantibacillus plantarum LMT1-48	CP033888.1	1	1	1	832458 to 836116
Lactiplantibacillus plantarum JBE245	CP014780.1	1	1	1	1908681 to 1912339
Lactiplantibacillus plantarum ATCC 202195	CP063750.1	1	1	1	1894226 to 1897884
Lactiplantibacillus plantarum AR195	CP071449.1	1	1	1	1872374 to 1876032
Lactiplantibacillus plantarum PC518	CP066817.1	1	1	1	1366535 to 1362877
Lactiplantibacillus plantarum PC518	CP065802.1	1	1	1	1366535 to 1362877
Lactiplantibacillus plantarum SRCM101518	CP028241.1	1	1	1	300613 to 296955
Lactiplantibacillus plantarum SRCM101222	CP028229.1	1	1	1	2449437 to 2445779
Lactiplantibacillus plantarum SK151	CP030105.1	1	1	1	1525839 to 1529497
Lactiplantibacillus plantarum LRCC5314	CP072452.1	1	1	1	700731 to 704389
Lactiplantibacillus plantarum SK156	CP059473.1	1	1	1	678622 to 682280
Lactiplantibacillus plantarum HC-2	CP046935.1	1	1	1	522226 to 525884
Lactiplantibacillus plantarum NCIMB700965.EF.A	CP026505.1	1	1	1	1315264 to 1318922
Lactiplantibacillus plantarum NCIMB 700965	CP023490.1	1	1	1	360084 to 363742
Lactiplantibacillus plantarum TMW 1.1478	CP021932.1	1	1	1	1930124 to 1933782
Lactiplantibacillus plantarum 83-18	CP046669.1	1	1	1	1766538 to 1770196
Lactiplantibacillus plantarum HFC8	CP012650.1	1	1	1	565305 to 568963
Lactiplantibacillus plantarum SRCM101187	CP028226.1	1	1	1	2823190 to 2826848
Lactiplantibacillus plantarum SN13T DNA	AP019815.1	1	1	1	3368306 to 3364662
Lactiplantibacillus plantarum ATG-K2	CP032460.1	1	1	1	1054783 to 1058441
Supplementary Table S4-4-5 Fructose metabolism gene clusters in other lactic acid bacteria strains
							Gene	Function
Description	Accession	fruR	fruK	fruA	Location		fruR	DeoR/GlpR transcriptional regulator
Lactiplantibacillus argentoratensis DSM 16365	CP032751.1	1	1	1	1752850 to 1756508		fruK	1-phosphofructokinase
Lactiplantibacillus paraplantarum CK401	CP053337.1	1	1	1	3135806 to 3132148		fruA	PTS fructose transporter subunit IIC
Lactiplantibacillus paraplantarum AS-7	CP028423.1	1	1	1	1808179 to 1811837
Lactiplantibacillus paraplantarum L-ZS9	CP013130.1	1	1	1	1947686 to 1951344
Lactiplantibacillus pentosus BGM48	CP016491.1	1	1	1	1542413 to 1538767
Lactiplantibacillus pentosus ZFM222	CP032654.1	1	1	1	1449421 to 1453067
Lactiplantibacillus pentosus ZFM94	CP032659.1	1	1	1	831762 to 835408
Lactiplantibacillus pentosus SLC13	CP022130.1	1	1	1	3277725 to 3274079
Lactiplantibacillus pentosus IG1	FR874854.1	1	1	1	3330829 to 3334475
Lactiplantibacillus pentosus MS031	CP043671.1	1	1	1	682070 to 685715
Lactiplantibacillus pentosus MP-10	FR871761.1	1	1	1	20293 to 16648
Lactiplantibacillus pentosus DSM 20314	CP032757.1	1	1	1	2128609 to 2132242
Lactiplantibacillus paraplantarum DSM 10667	CP032744.1	1	1	1	1867123 to 1870748
