# Supplementary material for: The Carbohydrate Metabolism of Lactiplantibacillus plantarum
Source: Int J Mol Sci. 2021 Dec 15;22(24):13452. doi: 10.3390/ijms222413452 (PMC8704671; doi:10.3390/ijms222413452)
Supplement: Supplementary file 1 [file ijms-22-13452-s001.zip › Supplementary Table S3-5 Sucrose and FOS metabolism.xlsx]

## Sheet: pts1BCA
Supplementary Table S3-5-1 Sucrose and FOS metabolism gene cluster pts1BCA in L. plantarum strains*
Description	Accession	ddp	mp	sacK	melA	pts1BCA	sacA	sacR1	agl2	odd	Location		Gene	Function
Lactiplantibacillus plantarum LP-F1	CP051192	1	1	1	0	1	1	1	1	1	2156396 to 2168099		ddp	discoidin domain-containing protein	mannosyl-glycoprotein endo-beta-N-acetylglucosaminidase
Lactiplantibacillus plantarum BLS41	CP018209.1	1	1	1	0	1	1	1	1	1	2155122 to 2167350		mp	membrane protein
Lactiplantibacillus plantarum KP	CP013749.1	pseudo	1	1	0	1	1	1	1	1	512263 to 524492		sacK1	ROK family protein
Lactiplantibacillus plantarum LZ95	CP012122.1	1	1	1	0	1	1	1	1	1	159865 to 172093		melA	alpha-galactosidase
Lactiplantibacillus plantarum subsp. plantarum ST-III	CP002222.1	1	1	1	0	1	1	1	1	1	160929 to 173157		pts1BCA	sucrose-specific PTS transporter subunit IIBC
Lactiplantibacillus plantarum WCFS1	AL935263.2	1	1	1	0	1	1	1	1	1	160696 to 172924		sacA	sucrose-6-phosphate hydrolase
Lactiplantibacillus plantarum ZS2058	CP012343.1	1	1	1	0	1	1	1	1	1	2615889..2628117		sacR1	LacI family DNA-binding transcriptional regulator
Lactiplantibacillus plantarum 10CH	CP023728.1	pseudo	1	1	0	1	1	1	pseudo	1	162619 to 178430		agl2	alpha-glucosidase
Lactiplantibacillus plantarum 12	CP046593.1	1	1	1	0	1	1	1	1	pseudo	1973048 to 1985276		odd	NADP-dependent oxidoreductase
Lactiplantibacillus plantarum 12_3	CP035012.1	1	1	1	0	1	1	1	pseudo	1	363045 to 370482
Lactiplantibacillus plantarum 13_3	CP035020.1	1	1	1	0	1	1	1	1	1	2816010 to 2823446
Lactiplantibacillus plantarum 202195	CP040858.1	1	1	1	0	1	1	1	1	1	2412971 to 2425199
Lactiplantibacillus plantarum 2025	CP076824.1	1	1	1	0	1	1	1	1	1	189669 to 197105
Lactiplantibacillus plantarum 8P-A3	CP046726.1	1	1	1	0	1	1	1	1	1	174579 to 186807
Lactiplantibacillus plantarum AS-10	CP028420.1	pseudo	1	1	0	1	1	1	1	1	220154 to 232380
Lactiplantibacillus plantarum AS-6	CP028424.1	pseudo	1	1	0	1	1	1	1	1	211759 to 223985
Lactiplantibacillus plantarum AS-8	CP028422.1	1	1	1	0	1	1	1	1	1	414052 to 426280
Lactiplantibacillus plantarum ATCC 202195	CP063750.1	1	1	1	0	1	1	1	1	1	159031 to 171259
Lactiplantibacillus plantarum BCC9546	CP044500.1	1	1	1	0	1	1	1	1	1	165802 to 173238
Lactiplantibacillus plantarum BDGP2	CP023174.1	pseudo	1	1	0	1	1	1	1	1	2802923 to 2815152
Lactiplantibacillus plantarum CNEI-KCA4	CP053571.1	1	1	1	0	1	1	1	1	1	463671 to 475899
Lactiplantibacillus plantarum CNEI-KCA5	CP059294.1	pseudo	1	1	0	1	1	1	1	1	233646 to 245875
Lactiplantibacillus plantarum DF	CP013753.1	pseudo	1	1	0	1	1	1	1	1	887384 to 899613
Lactiplantibacillus plantarum dm	CP022373.1	pseudo	1	1	0	1	1	1	1	1	2050942 to 2063171
Lactiplantibacillus plantarum DSM 20174	CP039121.1	pseudo	1	1	0	1	1	1	1	1	3073200 to 3085428
Lactiplantibacillus plantarum DSR_M2	CP022294.1	1	1	1	0	1	1	1	1	1	159896 to 172124
Lactiplantibacillus plantarum EM	CP037429.1	pseudo	1	1	0	1	1	1	1	1	161844 to 174071
Lactiplantibacillus plantarum HC-2	CP046935.1	1	1	1	0	1	1	1	1	1	2117990 to 2130218
Lactiplantibacillus plantarum Heal19	CP055123.1	1	1	1	0	1	1	1	1	1	2367904 to 2380132
Lactiplantibacillus plantarum IDCC3501	CP031702.1	pseudo	1	1	0	1	1	1	1	1	1857181 to 1869409
Lactiplantibacillus plantarum JBE245	CP014780.1	1	1	1	0	1	1	1	1	1	173685 to 185914
Lactiplantibacillus plantarum KCCP11226	CP046262.1	1	1	1	0	1	1	1	1	1	159010 to 171238
Lactiplantibacillus plantarum KLDS1.0391	CP019348.1	1	1	1	0	1	1	1	1	1	1405203 to 1412639
Lactiplantibacillus plantarum KM2	CP069282.1	1	1	1	0	1	1	1	1	1	162232..174460
Lactiplantibacillus plantarum LLY-606	CP023306.1	1	1	1	0	1	1	1	1	1	168587..179863
Lactiplantibacillus plantarum LP2	CP020816.1	1	1	1	0	1	1	1	1	1	160929 to 173157
Lactiplantibacillus plantarum LP3	CP017066.1	1	1	1	0	1	1	1	1	1	162230..174458
Lactiplantibacillus plantarum LRCC5314	CP072452.1	1	1	1	0	1	1	pseudo	1	1	2215428 to 2227655
Lactiplantibacillus plantarum LZ206	CP015966.1	1	1	1	0	1	1	1	1	1	2350543 to 2357979
Lactiplantibacillus plantarum LZ227	CP015857.1	1	1	1	0	1	1	1	1	1	2247600 to 2255036
Lactiplantibacillus plantarum MK55	CP065019.1	1	1	1	0	1	1	1	1	1	160709 to 172937
Lactiplantibacillus plantarum NCIMB8826	CP037961.1	1	1	1	0	1	1	1	1	1	160655 to 172883
Lactiplantibacillus plantarum nF1	CP030881.1	1	1	1	0	1	1	1	1	1	2675460 to 2687688
Lactiplantibacillus plantarum PC518	CP065802.1	1	1	1	0	1	1	1	1	1	169469..181697
Lactiplantibacillus plantarum PC518	CP066817.1	1	1	1	0	1	1	1	1	1	169469..181697
Lactiplantibacillus plantarum PC520	CP023772.1	1	1	1	0	1	1	1	1	pseudo	517924 to 530152
Lactiplantibacillus plantarum PMO08	CP062059.1	1	1	1	0	1	1	1	1	1	1447293..1459521
Lactiplantibacillus plantarum RI-113	CP017406.1	1	1	1	0	1	1	1	1	1	2582467 to 2594695
Lactiplantibacillus plantarum S58	CP068767.1	1	1	1	0	1	1	1	1	1	169068 to 176504
Lactiplantibacillus plantarum SHY 21-2	CP066547.1	1	1	1	0	1	1	1	1	1	160993..173221
Lactiplantibacillus plantarum SK151	CP030105.1	1	1	1	0	1	1	1	1	1	3041673 to 3053901
Lactiplantibacillus plantarum SK156	CP059473.1	1	1	1	0	1	1	1	1	1	2194582 to 2206810
Lactiplantibacillus plantarum SRCM101167	CP028334.1	1	1	1	0	1	1	1	1	1	1051660 to 1059096
Lactiplantibacillus plantarum SRCM101187	CP028226.1	1	1	1	0	1	1	1	1	1	1245767..1258008
Lactiplantibacillus plantarum SRCM101222	CP028229.1	1	1	1	0	1	1	1	1	1	894605..906834
Lactiplantibacillus plantarum SRCM101511	CP028235.1	1	1	1	0	1	1	1	1	1	890820 to 903048
Lactiplantibacillus plantarum SRCM101518	CP028241.1	1	1	1	0	1	1	1	1	1	1952283..1964512
Lactiplantibacillus plantarum SRCM103297	CP035556.1	1	1	1	0	1	1	1	1	1	2925413 to 2932850
Lactiplantibacillus plantarum SRCM103303	CP035571.1	1	1	1	0	1	1	1	1	1	2934056 to 2941492
Lactiplantibacillus plantarum subsp. plantarum LB1-2	CP025991.1	1	1	1	0	1	1	1	1	1	2134526 to 2146754
Lactiplantibacillus plantarum subsp. plantarum nF1-FD	CP025285.1	1	1	1	0	1	pseudo	pseudo	1	1	160846 to 173072
Lactiplantibacillus plantarum subsp. plantarum P-8	CP005942.2	1	1	1	0	1	1	1	1	1	169539 to 176975
Lactiplantibacillus plantarum TMW 1.1623	CP017379.1	1	1	1	0	1	1	1	1	1	159010 to 171238
Lactiplantibacillus plantarum UNQLp11	CP031140.1	pseudo	1	1	0	1	1	1	pseudo	1	3388423..3400644
Lactiplantibacillus plantarum WLPL04	CP023771.1	1	1	1	0	1	1	1	1	1	159338 to 171566
Lactiplantibacillus plantarum X7021	CP025412.1	1	1	1	0	1	1	1	1	1	168501 to 175937
Lactiplantibacillus plantarum XJ25	CP068448.1	1	1	1	0	1	1	1	1	1	159830 to 172058
Lactiplantibacillus plantarum Y44	CP030244.1	1	1	1	0	1	1	1	1	pseudo	161129 to 173357
Lactiplantibacillus plantarum YW11	CP035031.1	1	1	1	0	1	1	1	1	1	2816395 to 2823831
Lactiplantibacillus plantarum ZFM4	CP032648.1	1	1	1	0	1	1	1	1	1	1278576 to 1286012
Lactiplantibacillus plantarum ZFM55	CP032359.1	1	1	1	0	1	1	1	1	1	159823 to 172051
Lactiplantibacillus plantarum ZFM9	CP032642.1	1	1	1	0	1	1	1	1	1	41004 to 53232
Lactiplantibacillus plantarum ZJ316	CP004082.1	1	1	1	0	1	1	1	1	1	419138 to 426574
Lactiplantibacillus plantarum SN13T	AP019815.1	1	1	1	0	1	1	1	1	1	1662397 to 1675499
Lactiplantibacillus plantarum LMT1-48	CP033888.1	1	1	1	0	1	1	1	1	1	2323790 to 2330306
Lactiplantibacillus plantarum NCIMB 700965	CP023490.1	1	1	1	0	pseudo	0	0	0	0	1728834 to 1735264
Lactiplantibacillus plantarum NCIMB700965.EF.A	CP026505.1	1	1	1	0	pseudo	0	0	0	0	2683991 to 2690421
Lactobacillus plantarum CAUH2	CP015126.1	1	1	1	0	1	1	1	1	1	159866 to 172094
Lactiplantibacillus plantarum 123-17	CP046656.1	1	1	1	1	1	1	1	1	1	170011 to 184361
Lactiplantibacillus plantarum 16	CP006033.1	1	1	1	1	1	1	1	1	1	173296 to 187650
Lactiplantibacillus plantarum 2025	CP076824.1	1	pseudo	1	1	1	1	1	1	1	182753 to 197105
Lactiplantibacillus plantarum 5-2	CP009236.1	1	1	1	1	1	1	1	1	1	161079 to 175433
Lactiplantibacillus plantarum 83-18	CP046669.1	1	1	1	1	1	1	1	1	1	162450 to 176798
Lactiplantibacillus plantarum AMT74419	CP052869.1	1	1	1	1	1	1	1	1	1	159095 to 173448
Lactiplantibacillus plantarum AR195	CP071449.1	1	1	1	1	1	1	1	1	1	183426 to 197779
Lactiplantibacillus plantarum AS-9	CP028421.1	1	1	1	1	1	1	1	1	1	196160 to 210513
Lactiplantibacillus plantarum ATCC 8014	CP024413.1	1	1	1	1		1	1	1	1	175793 to 190146
Lactiplantibacillus plantarum ATG-K2	CP032460.1	1	1	1	1	1	1	1	1	1	2442776 to 2457150
Lactiplantibacillus plantarum ATG-K6	CP032464.1	1	1	1	1	1	1	1	1	1	2761373 to 2747020
Lactiplantibacillus plantarum ATG-K8	CP032466.1	1	1	1	1	1	1	1	1	1	2135609 to 2121256
Lactiplantibacillus plantarum b-2	CP027349.1	1	1	1	1	1	1	1	1	1	161044 to 175396
Lactiplantibacillus plantarum B21	CP010528.1	1	1	1	1	1	1	1	1	1	164522 to 178875
Lactiplantibacillus plantarum BCC9546	CP044500.1	1	1	1	1	1	1	1	1	1	158885 to 173238
Lactiplantibacillus plantarum BK-021	CP044233.1	1	pseudo	1	1	1	1	1	1	1	1154437 to 1140084
Lactiplantibacillus plantarum C410L1	CP017954.1	1	1	1	1	1	1	1	1	1	2333052 to 2318699
Lactiplantibacillus plantarum CACC 558	CP048022.1	1	1	1	1	1	1	1	1	1	3007899 to 3022252
Lactiplantibacillus plantarum CLP0611	CP019722.1	1	1	1	1	1	1	1	1	1	166884 to 181237
Lactiplantibacillus plantarum CXG9	CP069168.1	1	1	1	1	1	1	1	1	1	159554 to 173907
Lactiplantibacillus plantarum DOMLa	CP004406.1	1	1	1	1	1	1	1	1	1	175795 to 190148
Lactiplantibacillus plantarum DR7	CP031318.1	1	1	1	1	1	1	1	1	1	1414122 to 1399769
Lactiplantibacillus plantarum FBL-3a	CP034694.1	1	1	1	1	1	1	1	1	1	2395314 to 2380960
Lactiplantibacillus plantarum GB-LP1	CP020564.1	1	1	1	1	1	1	1	1	1	161691 to 176044
Lactiplantibacillus plantarum GR0128	CP070847.1	1	1	1	1	1	1	1	1	1	2224212 to 2238565
Lactiplantibacillus plantarum GR0512	CP070851.1	pseudo	1	1	1	1	1	1	1	1	3218593 to 3232945
Lactiplantibacillus plantarum HAC01	CP029349.1	1	1	1	1	1	1	1	1	1	1633763 to 1619410
Lactiplantibacillus plantarum HFC8	CP012650.1	1	0	1	1	1	1	1	1	1	1973835 to 1988188
Lactiplantibacillus plantarum IRG1	CP025690.1	1	1	1	1	1	1	1	1	1	199509 to 213862
Lactiplantibacillus plantarum JBE490	CP020861.1	1	1	1	1	1	1	1	1	1	176652 to 191006
Lactiplantibacillus plantarum JDM1	CP001617.1	1	1	1	1	1	1	1	1	1	175792 to 190145
Lactiplantibacillus plantarum K25	CP020093.1	1	1	1	1	1	1	1	1	1	182644 to 196997
Lactiplantibacillus plantarum K259	CP025590.1	1	1	1	1	1	1	1	1	1	3145425 to 3159778
Lactiplantibacillus plantarum KACC 92189	CP024058.1	1	1	1	1	1	1	1	1	1	1361602 to 1347249
Lactiplantibacillus plantarum KC28	CP026743.1	pseudo	1	1	1	1	1	1	1	1	2881408 to 2895760
Lactiplantibacillus plantarum KC3	CP025586.1	1	1	1	1	1	1	1	1	1	1102387 to 1088034
Lactiplantibacillus plantarum KLDS1.0386	CP071892.1	1	1	1	1	1	1	1	1	1	167004 to 181357
Lactiplantibacillus plantarum LM1004	CP025988.1	1	1	1	1	1	1	1	1	1	2185397 to 2199751
Lactiplantibacillus plantarum Lp900	CP059168.1	1	1	1	1	1	1	1	1	1	167024 to 181377
Lactiplantibacillus plantarum LPL-1	CP021997.1	1	1	1	1	1	1	1	1	1	2956832 to 2942480
Lactiplantibacillus plantarum LQ80	CP028977.1	1	1	1	1	1	1	1	1	1	174806 to 189159
Lactiplantibacillus plantarum LS/07	CP034997.1	1	pseudo	1	pseudo	1	1	1	1	1	160993 to 175345
Lactiplantibacillus plantarum LY-78	CP015308.1	1	1	1	1	1	1	1	1	1	1771491 to 1757138
Lactiplantibacillus plantarum MF1298	CP013149.1	1	pseudo	1	1	1	1	1	1	1	170015 to 184365
Lactiplantibacillus plantarum NCU116	CP016071.1	1	1	1	1	1	1	1	1	1	1008669 to 994315
Lactiplantibacillus plantarum pc-26	CP023301.1	1	1	1	1	1	1	1	1	1	177089 to 191442
Lactiplantibacillus plantarum plantarum	CP021086.1	1	1	1	1	1	1	1	1	1	2435637 to 2421284
Lactiplantibacillus plantarum Q7	CP019712.1	1	1	1	1	1	1	1	1	1	2790678 to 2776316
Lactiplantibacillus plantarum SN35N	AP018405.1	1	1	1	1	1	1	1	1	1	1501717 to 1487364
Lactiplantibacillus plantarum SPC-SNU 72-2	CP050805.1	1	1	1	1	1	1	1	1	1	971516 to 957162
Lactiplantibacillus plantarum SRCM100438	CP028219.1	1	1	1	1	1	1	1	1	1	1506907 to 1521260
Lactiplantibacillus plantarum SRCM100440	CP028220.1	1	1	1	1	1	1	1	1	1	1726131 to 1711778
Lactiplantibacillus plantarum SRCM100442	CP028221.1	1	1	1	1	1	1	1	1	1	1506148 to 1520501
Lactiplantibacillus plantarum SRCM100995	CP028275.1	1	1	1	1	1	1	1	1	1	1495367 to 1509717
Lactiplantibacillus plantarum SRCM101105	CP028222.1	1	1	1	1	1	1	1	1	1	2195271 to 2209621
Lactiplantibacillus plantarum SRCM102022	CP021501.1	1	1	1	1	1	1	1	1	1	175320 to 189674
Lactiplantibacillus plantarum SRCM102737	CP028261.1	1	1	1	1	1	1	1	1	1	2883121 to 2897471
Lactiplantibacillus plantarum SRCM103295	CP035113.1	1	pseudo	1	1	1	1	1	1	1	159042 to 173395
Lactiplantibacillus plantarum SRCM103300	CP035566.1	1	1	1	1	1	1	1	1	1	3002511 to 2988157
Lactiplantibacillus plantarum SRCM103311	CP035131.1	1	1	1	1	1	1	1	1	1	3015486 to 3001132
Lactiplantibacillus plantarum SRCM103357	CP035143.1	1	pseudo	1	1	1	1	1	pseudo	1	161080 to 175417
Lactiplantibacillus plantarum SRCM103361	CP035150.1	1	pseudo	1	1	1	1	1	1	1	2996112 to 2981760
Lactiplantibacillus plantarum SRCM103362	CP035156.1	1	1	1	1	1	1	1	1	1	181126 to 195478
Lactiplantibacillus plantarum SRCM103418	CP035168.1	1	1	1	1	1	1	1	1	1	3032995 to 3018642
Lactiplantibacillus plantarum SRCM103426	CP035174.1	1	1	1	1	1	1	1	1	1	176660 to 191014
Lactiplantibacillus plantarum SRCM103472	CP035223.1	1	pseudo	1	1	1	1	1	1	1	3132147 to 3117794
Lactiplantibacillus plantarum SRCM103473	CP035224.1	1	pseudo	1	1	1	1	1	1	1	169660 to 184013
Lactiplantibacillus plantarum subsp. plantarum BNH17	CP040374.1	1	pseudo	1	1	1	1	1	1	1	174414 to 188767
Lactiplantibacillus plantarum subsp. plantarum CGMCC 1.557	CP016270.1	1	1	1	1	1	1	1	1	1	2507128 to 2521481
Lactiplantibacillus plantarum subsp. plantarum E1	CP031771.1	1	1	1	1	1	1	1	1	1	170015 to 184365
Lactiplantibacillus plantarum subsp. plantarum G1	CP053912.1	1	1	1	1	1	1	1	1	1	2764161 to 2749808
Lactiplantibacillus plantarum subsp. plantarum GR1184	CP078129.1	1	1	1	1	1	1	1	1	1	166565 to 180918
Lactiplantibacillus plantarum subsp. plantarum GR1187	CP078132.1	1	1	1	1	1	1	1	1	1	166565 to 180918
Lactiplantibacillus plantarum subsp. plantarum SRCM100434	CP021528.1	1	1	1	1	1	1	1	1	1	3053754 to 3039401
Lactiplantibacillus plantarum subsp. plantarum TS12	CP018324.1	pseudo	1	1	1	1	1	1	1	1	2206680 to 2221029
Lactiplantibacillus plantarum TCI507	CP054259.1	1	1	1	1	1	1	1	1	1	208538 to 194185
Lactiplantibacillus plantarum TK-P2A	CP045593.1	1	pseudo	1	1	1	1	1	1	1	175793 to 190146
Lactiplantibacillus plantarum TMW 1.1308	CP021929.1	pseudo	1	1	1	1	1	1	1	1	159372 to 173724
Lactiplantibacillus plantarum TMW 1.1478	CP021932.1	1	1	1	1	1	1	1	1	1	159929 to 174282
Lactiplantibacillus plantarum TMW 1.25	CP017354.1	pseudo	1	1	1	1	1	1	1	1	162014 to 176368
Lactiplantibacillus plantarum TMW 1.277	CP017363.1	pseudo	1	1	1	1	1	1	1	1	162014 to 176368
Lactiplantibacillus plantarum TMW 1.708	CP017374.1	1	1	1	1	1	1	1	1	1	160819 to 175172
Lactiplantibacillus plantarum X7022	CP048921.1	1	1	1	1	1	1	1	1	1	166643 to 180996
Lactiplantibacillus plantarum ZDY2013	CP065160.1	1	1	1	1	1	1	1	1	1	167572 to 181924
Lactiplantibacillus plantarum Zhang-LL	CP011769.1	1	1	1	1	1	1	1	1	1	160772 to 175134
Lactiplantibacillus plantarum J26	CP033616.1	1	1	1	1	1	1	1	1	1	2997894 to 3003522
Lactiplantibacillus plantarum DW12	CP058967.1	1	1	1	1	1	1	1	1	1	166832to 181186
Lactiplantibacillus plantarum L75a	CP074419.1	1	1	1	1	1	1	1	1	1	2534359 to 2548712
Lactiplantibacillus plantarum 41P	CP075330.1	1	1	1	1	1	1	1	1	1	161033 to 175385
Lactiplantibacillus plantarum MSD1	CP050257.1	1	1	1	1	1	1	1	1	1	157500 to 169711
*, the genes shown in red are sucrose metabolism related genes. The genes shown in black are their up-stream and down-stream genes.
Supplementary Table S3-5-2 Sucrose and FOS metabolism gene cluster pts1BCA in other lactic acid bacteria strains*
Description	Accession	ddp	mp	sacK	melA	pts1BCA	sacA	sacR1	agl2	odd	Location
Lactiplantibacillus argentoratensis DSM 16365	CP032751.1	pseudo	1	1	0	1	1	1	1	1	177380 to 187531
Lactiplantibacillus paraplantarum L-ZS9	CP013130.1	1	1	1	0	1	1	1	1	1	770455 to 779318
Lactiplantibacillus pentosus BGM48	CP016491.1	1	0	1	0	1	1	1	1	1	182036 to 195259
Lactiplantibacillus pentosus DSM 20314	CP032757.1	1	1	1	0	1	1	1	1	1	214108 to 226820
Lactiplantibacillus pentosus MS031	CP043671.1	1	1	1	0	1	1	1	1	1	2395196 to 2407908
Lactiplantibacillus pentosus SLC13	CP022130.1	0	0	1	0	1	1	1	1	0	1594984 to 1601275
Lactiplantibacillus pentosus ZFM222	CP032654.1	1	1	1	0	1	1	1	1	1	3123037 to 3135720
Lactiplantibacillus pentosus ZFM94	CP032659.1	1	1	1	0	1	1	1	1	1	2505374 to 2518057
Lactobacillus curvatus FBA2	CP016028.1	1	1	1	0	1	1	1	1	pseudo	228684 to 236115
Lactobacillus paracasei KL1	CP013921.1	0	0	1	0	1	1	1	1	pseudo	1544069 to 1552433
Lactobacillus pentosus MP-10	FR871815.1	1	pseudo	1	0	1	1	1	1	pseudo	48467 to 36669
Latilactobacillus curvatus CBA3617	CP042389.1	1	1	1	0	1	1	1	1	pseudo	784498 to 791918
Latilactobacillus curvatus TMW 1.1928 plasmid p-1.1928_1	CP031004.1	0	0	1	0	1	1	1	1	pseudo	33468 to 41542
Pediococcus acidilactici HN9 plasmid pHN9-1	CP061716.1	0	0	1	1	1	1	1	1	pseudo	13468 to 23445
Pediococcus pentosaceus SRCM102739 plasmid unnamed1	CP028267.1	0	0	1	1	1	1	1	1	0	57091 to 931
Pediococcus pentosaceus wikim20 plasmid pKPP01	CP015919.1	0	0	1	1	1	1	1	1	0	15765 to 25264
Lactiplantibacillus paraplantarum AS-7	CP028423.1	0	0	1	1	1	1	1	1	1	181330 to 191923
Lactiplantibacillus paraplantarum CK401	CP053337.1	0	0	1	1	1	1	1	1	1	1588565 to 1599158
Lactiplantibacillus paraplantarum DSM 10667	CP032744.1	0	0	1	1	1	1	1	1	1	163253 to 173846
*, the genes shown in red are sucrose metabolism related genes. The genes shown in black are their up-stream and down-stream genes.

## Sheet: pts26
Supplementary Table S3-5-3 Sucrose and FOS metabolism gene cluster pts26 in L. plantarum strains*
Description	mp	pts26	agl4	sacR2	ydcF	Accession	Location		Gene	Function
Lactiplantibacillus plantarum LP-F1	1	1	1	1	1	CP051192	1579276 to 1584937		mp	membrane protein
Lactiplantibacillus plantarum SK156	1	1	1	1	1	CP059473.1	1611301 to 1618344		pts26	sucrose PTS, EIIBCA
Lactiplantibacillus plantarum 10CH	1	1	1	1	1	CP023728.1	2869672 to 2876675		agl4	alpha-glucosidase
Lactiplantibacillus plantarum 12	1	1	1	1	1	CP046593.1	1395971 to 1403014		sacR2	transcription regulator
Lactiplantibacillus plantarum 12_3	1	1	1	1	1	CP035012.1	890650 to 897691		ydcF	YdcF family protein
Lactiplantibacillus plantarum 123-17	1	1	1	1	1	CP046656.1	2775109 to 2782111
Lactiplantibacillus plantarum 13_3	1	1	1	1	1	CP035020.1	2698149 to 2705153
Lactiplantibacillus plantarum 16	1	1	1	1	1	CP006033.1	2706064 to 2713067
Lactiplantibacillus plantarum 202195	1	1	1	1	1	CP040858.1	2997408 to 3004411
Lactiplantibacillus plantarum 2025	1	1	1	1	1	CP076824.1	2875184 to 2882187
Lactiplantibacillus plantarum 5-2	1	1	1	1	1	CP009236.1	2837462 to 2844504
Lactiplantibacillus plantarum 83-18	1	1	1	1	1	CP046669.1	2717170 to 2724217
Lactiplantibacillus plantarum 8P-A3	1	pseudo	1	1	1	CP046726.1	2904974 to 2912829
Lactiplantibacillus plantarum AMT74419	1	1	1	1	1	CP052869.1	2230756 to 2227808
Lactiplantibacillus plantarum AR195	1	1	1	1	1	CP071449.1	2782537 to 2789581
Lactiplantibacillus plantarum AS-10	1	1	1	1	1	CP028420.1	2783592 to 2790636
Lactiplantibacillus plantarum AS-6	1	1	1	1	1	CP028424.1	2819259 to 2826303
Lactiplantibacillus plantarum AS-8	1	1	1	1	1	CP028422.1	3050287 to 3057294
Lactiplantibacillus plantarum AS-9	1	1	1	1	1	CP028421.1	2698149 to 2705153
Lactiplantibacillus plantarum ATCC 202195	1	1	1	1	1	CP063750.1	2875215 to 2882218
Lactiplantibacillus plantarum ATCC 8014	1	1	1	1	1	CP024413.1	2770163 to 2777167
Lactiplantibacillus plantarum ATG-K6	1	1	1	1	1	CP032464.1	68098 to 75140
Lactiplantibacillus plantarum ATG-K8	1	1	1	1	1	CP032466.1	2640096 to 2647138
Lactiplantibacillus plantarum b-2	1	1	1	1	1	CP027349.1	2812822 to 2819863
Lactiplantibacillus plantarum B21	1	1	1	1	1	CP010528.1	2860327 to 2868134
Lactiplantibacillus plantarum BCC9546	1	1	1	1	1	CP044500.1	2845542 to 2852585
Lactiplantibacillus plantarum BDGP2	1	1	1	1	1	CP023174.1	2209848 to 2216891
Lactiplantibacillus plantarum BK-021	1	1	1	1	1	CP044233.1	1764552 to 1757548
Lactiplantibacillus plantarum BLS41	1	1	1	1	1	CP018209.1	2766881 to 2767853
Lactiplantibacillus plantarum C410L1	1	1	1	1	1	CP017954.1	2836548 to 2829545
Lactiplantibacillus plantarum CACC 558	1	1	1	1	1	CP048022.1	2420503 to 2427506
Lactiplantibacillus plantarum CAUH2	1	1	1	1	1	CP015126.1	2838897 to 2845940
Lactiplantibacillus plantarum CLP0611	1	1	1	1	1	CP019722.1	2853078 to 2860120
Lactiplantibacillus plantarum CNEI-KCA4	1	1	1	1	1	CP053571.1	3091071 to 3098112
Lactiplantibacillus plantarum CNEI-KCA5	1	1	1	1	1	CP059294.1	2878027 to 2885030
Lactiplantibacillus plantarum CXG9	1	1	1	1	1	CP069168.1	2882485 to 2889488
Lactiplantibacillus plantarum DF	1	1	1	1	1	CP013753.1	1486854 to 1493897
Lactiplantibacillus plantarum dm	1	1	1	1	1	CP022373.1	2650613 to 2657656
Lactiplantibacillus plantarum DOMLa	1	1	1	1	1	CP004406.1	2770827 to 2777831
Lactiplantibacillus plantarum DR7	1	1	1	1	1	CP031318.1	1918610 to 1925652
Lactiplantibacillus plantarum DSM 20174	1	1	1	1	1	CP039121.1	414955 to 421996
Lactiplantibacillus plantarum DSR_M2	1	1	1	1	1	CP022294.1	2839075 to 2846116
Lactiplantibacillus plantarum EM	1	1	1	1	1	CP037429.1	2819506 to 2826547
Lactiplantibacillus plantarum FBL-3a	1	1	1	1	1	CP034694.1	2953221 to 2960263
Lactiplantibacillus plantarum GB-LP1	1	1	1	1	1	CP020564.1	2728298 to 2735301
Lactiplantibacillus plantarum GR0128	1	1	1	1	1	CP070847.1	1635818 to 1643623
Lactiplantibacillus plantarum GR0512	1	1	1	1	1	CP070851.1	2595633 to 2602674
Lactiplantibacillus plantarum HAC01	1	1	1	1	1	CP029349.1	2138252 to 2145294
Lactiplantibacillus plantarum HC-2	1	1	1	1	1	CP046935.1	1505428 to 1512472
Lactiplantibacillus plantarum Heal19	1	1	1	1	1	CP055123.1	2989263 to 2982259
Lactiplantibacillus plantarum HFC8	1	1	1	1	1	CP012650.1	1501607 to 1508655
Lactiplantibacillus plantarum IDCC3501	1	1	1	1	1	CP031702.1	2442568 to 2449609
Lactiplantibacillus plantarum IRG1	1	1	1	1	1	CP025690.1	2800211 to 2807254
Lactiplantibacillus plantarum J26	1	1	1	1	1	CP033616.1	378857 to 385860
Lactiplantibacillus plantarum JBE245	1	1	1	1	1	CP014780.1	2843482 to 2850485
Lactiplantibacillus plantarum JBE490	1	1	1	1	1	CP020861.1	2815743 to 2822786
Lactiplantibacillus plantarum JDM1	1	1	1	1	1	CP001617.1	2769792 to 2776796
Lactiplantibacillus plantarum K25	1	1	1	1	1	CP020093.1	2831937 to 2838979
Lactiplantibacillus plantarum K259	1	1	1	1	1	CP025590.1	2575587 to 2583395
Lactiplantibacillus plantarum KACC 92189	1	1	1	1	1	CP024058.1	1977939 to 1984982
Lactiplantibacillus plantarum KC28	1	1	1	1	1	CP026743.1	2320075 to 2327078
Lactiplantibacillus plantarum KC3	1	1	1	1	1	CP025586.1	1576554 to 1569551
Lactiplantibacillus plantarum KCCP11226	1	1	1	1	1	CP046262.1	2840783 to 2847824
Lactiplantibacillus plantarum KLDS1.0386	1	1	1	1	1	CP071892.1	2682258 to 2689300
Lactiplantibacillus plantarum KLDS1.0391	1	1	1	1	1	CP019348.1	1152198 to 1159201
Lactiplantibacillus plantarum KM2	1	1	1	1	1	CP069282.1	2815432 to 2823239
Lactiplantibacillus plantarum KP	1	1	1	1	1	CP013749.1	1111751 to 1118794
Lactiplantibacillus plantarum LLY-606	1	1	1	1	1	CP023306.1	2799612 to 2806653
Lactiplantibacillus plantarum LM1004	1	1	1	1	1	CP025988.1	1657309 to 1664350
Lactiplantibacillus plantarum LMT1-48	1	1	1	1	1	CP033888.1	1815606 to 1822608
Lactiplantibacillus plantarum LP2	1	1	1	1	1	CP020816.1	2868431 to 2875474
Lactiplantibacillus plantarum LP3	1	1	1	1	1	CP017066.1	2844829 to 2852636
Lactiplantibacillus plantarum Lp900	1	1	1	1	1	CP059168.1	2747536 to 2754538
Lactiplantibacillus plantarum LPL-1	1	1	1	1	1	CP021997.1	320336 to 327377
Lactiplantibacillus plantarum LQ80	1	1	1	1	1	CP028977.1	2812575 to 2819578
Lactiplantibacillus plantarum LRCC5314	1	1	1	1	1	CP072452.1	1637285 to 1644288
Lactiplantibacillus plantarum LS/07	1	1	1	1	1	CP034997.1	2814342 to 2821385
Lactiplantibacillus plantarum LY-78	1	1	1	1	1	CP015308.1	2287708 to 2294750
Lactiplantibacillus plantarum LZ206	1	1	1	1	1	CP015966.1	2894561 to 2887558
Lactiplantibacillus plantarum LZ227	1	1	1	1	1	CP015857.1	2797350 to 2790347
Lactiplantibacillus plantarum LZ95	1	1	1	1	1	CP012122.1	558292 to 565336
Lactiplantibacillus plantarum MF1298	1	1	1	1	1	CP013149.1	2819656 to 2826658
Lactiplantibacillus plantarum MK55	1	1	1	1	1	CP065019.1	2866098 to 2873141
Lactiplantibacillus plantarum NCIMB 700965	1	1	1	1	1	CP023490.1	1278143 to 1285147
Lactiplantibacillus plantarum NCIMB700965.EF.A	1	1	1	1	1	CP026505.1	2233307 to 2240311
Lactiplantibacillus plantarum NCIMB8826	1	1	1	1	1	CP037961.1	2865748 to 2872757
Lactiplantibacillus plantarum NCU116	1	pseudo	1	1	1	CP016071.1	1607003 to 1600151
Lactiplantibacillus plantarum nF1	1	1	1	1	1	CP030881.1	84586 to 91627
Lactiplantibacillus plantarum pc-26	1	1	1	1	1	CP023301.1	2768614 to 2774688
Lactiplantibacillus plantarum PC518	1	1	1	1	1	CP066817.1	454549 to 461590
Lactiplantibacillus plantarum PC518	1	1	1	1	1	CP065802.1	454549 to 461590
Lactiplantibacillus plantarum PC520	1	1	1	1	1	CP023772.1	3284500 to 3291543
Lactiplantibacillus plantarum plantarum	1	1	1	1	1	CP021086.1	2950676 to 2943673
Lactiplantibacillus plantarum PMO08	1	1	1	1	1	CP062059.1	2031585 to 2038588
Lactiplantibacillus plantarum Q7	1	1	1	1	1	CP019712.1	308312 to 315354
Lactiplantibacillus plantarum RI-113	1	1	1	1	1	CP017406.1	3179100 to 3186140
Lactiplantibacillus plantarum S58	1	1	1	1	1	CP068767.1	2812323 to 2819364
Lactiplantibacillus plantarum SHY 21-2	1	1	1	1	1	CP066547.1	2773705 to 2780703
Lactiplantibacillus plantarum SK151	1	1	1	1	1	CP030105.1	2458509 to 2465552
Lactiplantibacillus plantarum SN35N DNA	1	1	1	1	1	AP018405.1	2012560 to 2021378
Lactiplantibacillus plantarum SPC-SNU 72-2	1	1	1	1	1	CP050805.1	1472122 to 1465119
Lactiplantibacillus plantarum SRCM100438	1	1	1	1	1	CP028219.1	941345 to 948386
Lactiplantibacillus plantarum SRCM100440	1	1	1	1	1	CP028220.1	2284651 to 2291692
Lactiplantibacillus plantarum SRCM100442	1	1	1	1	1	CP028221.1	940586 to 947627
Lactiplantibacillus plantarum SRCM100995	1	1	1	1	1	CP028275.1	907716 to 914718
Lactiplantibacillus plantarum SRCM101105	1	1	1	1	1	CP028222.1	1598605 to 1605607
Lactiplantibacillus plantarum SRCM101167	1	1	1	1	1	CP028334.1	1590664 to 1583661
Lactiplantibacillus plantarum SRCM101222	1	1	1	1	1	CP028229.1	1501538 to 1508581
Lactiplantibacillus plantarum SRCM101511	1	1	1	1	1	CP028235.1	1416240 to 1423281
Lactiplantibacillus plantarum SRCM101518	1	1	1	1	1	CP028241.1	2558020 to 2565063
Lactiplantibacillus plantarum SRCM102022	1	1	1	1	1	CP021501.1	2832695 to 2839740
Lactiplantibacillus plantarum SRCM102737	1	1	1	1	1	CP028261.1	2296451 to 2303453
Lactiplantibacillus plantarum SRCM103295	1	1	1	1	1	CP035113.1	2728969 to 2735972
Lactiplantibacillus plantarum SRCM103297	1	1	pseudo	1	1	CP035556.1	360716 to 353714
Lactiplantibacillus plantarum SRCM103300	1	1	1	1	1	CP035566.1	366551 to 373594
Lactiplantibacillus plantarum SRCM103303	1	1	1	1	pseudo	CP035571.1	357577 to 350882
Lactiplantibacillus plantarum SRCM103311	1	1	1	1	1	CP035131.1	367435 to 374478
Lactiplantibacillus plantarum SRCM103357	1	1	1	1	1	CP035143.1	2850342 to 2857383
Lactiplantibacillus plantarum SRCM103361	1	1	1	1	1	CP035150.1	359084 to 352081
Lactiplantibacillus plantarum SRCM103362	1	1	1	1	1	CP035156.1	2696805 to 2703846
Lactiplantibacillus plantarum SRCM103418	1	1	1	1	1	CP035168.1	422447 to 415444
Lactiplantibacillus plantarum SRCM103426	1	1	1	1	1	CP035174.1	2808317 to 2815359
Lactiplantibacillus plantarum SRCM103472	1	1	1	1	1	CP035223.1	418923 to 425964
Lactiplantibacillus plantarum SRCM103473	1	1	1	1	1	CP035224.1	2875811 to 2882852
Lactiplantibacillus plantarum subsp. plantarum BNH17	1	1	1	1	1	CP040374.1	2799062 to 2806007
Lactiplantibacillus plantarum subsp. plantarum CGMCC 1.557	1	1	1	1	1	CP016270.1	1996420 to 2003462
Lactiplantibacillus plantarum subsp. plantarum E1	1	1	1	1	1	CP031771.1	2819656 to 2826658
Lactiplantibacillus plantarum subsp. plantarum G1	1	1	1	1	1	CP053912.1	72009 to 79051
Lactiplantibacillus plantarum subsp. plantarum GR1184	1	1	1	1	1	CP078129.1	27872216 to 2795023
Lactiplantibacillus plantarum subsp. plantarum GR1187	1	1	1	1	1	CP078132.1	2787217 to 2795024
Lactiplantibacillus plantarum subsp. plantarum LB1-2	1	1	1	1	1	CP025991.1	2700947 to 2707988
Lactiplantibacillus plantarum subsp. plantarum nF1-FD	1	1	1	1	1	CP025285.1	2756765 to 2763806
Lactiplantibacillus plantarum subsp. plantarum P-8	1	1	1	1	1	CP005942.2	2689185 to 2696188
Lactiplantibacillus plantarum subsp. plantarum SRCM100434	1	1	1	1	1	CP021528.1	388679 to 395720
Lactiplantibacillus plantarum subsp. plantarum ST-III	1	1	1	1	1	CP002222.1	2839936 to 2846979
Lactiplantibacillus plantarum subsp. plantarum TS12	1	1	1	1	1	CP018324.1	1674372 to 1681377
Lactiplantibacillus plantarum TCI507	1	1	1	1	1	CP054259.1	824530 to 831571
Lactiplantibacillus plantarum TK-P2A	1	1	1	1	1	CP045593.1	2771556 to 2778560
Lactiplantibacillus plantarum TMW 1.1308	1	1	1	1	1	CP021929.1	2809175 to 816178
Lactiplantibacillus plantarum TMW 1.1478	1	1	1	1	1	CP021932.1	2914801 to 2921804
Lactiplantibacillus plantarum TMW 1.1623	1	1	1	1	1	CP017379.1	2775024 to 2782065
Lactiplantibacillus plantarum TMW 1.25	1	pseudo	1	1	1	CP017354.1	2797198 to 2804201
Lactiplantibacillus plantarum TMW 1.277	1	pseudo	1	1	1	CP017363.1	2751751 to 2758754
Lactiplantibacillus plantarum TMW 1.708	1	1	1	1	1	CP017374.1	2782401 to 2789404
Lactiplantibacillus plantarum UNQLp11	1	1	1	1	1	CP031140.1	547932 to 539881
Lactiplantibacillus plantarum WCFS1	1	1	1	1	1	AL935263.2	2865822 to 2872831
Lactiplantibacillus plantarum WLPL04	1	1	1	1	1	CP023771.1	2775369 to 2782410
Lactiplantibacillus plantarum X7021	1	pseudo	1	1	1	CP025412.1	2778483 to 2785504
Lactiplantibacillus plantarum X7022	1	1	1	1	1	CP048921.1	2695922 to 2702925
Lactiplantibacillus plantarum XJ25	1	1	1	1	1	CP068448.1	2768357 to 2775398
Lactiplantibacillus plantarum Y44	1	1	1	1	1	CP030244.1	2839564 to 2846607
Lactiplantibacillus plantarum YW11	1	1	1	1	1	CP035031.1	352675 to 345672
Lactiplantibacillus plantarum ZDY2013	1	1	1	1	1	CP065160.1	2878415 to 2885418
Lactiplantibacillus plantarum ZFM4	1	1	1	1	1	CP032648.1	1822616 to 1815613
Lactiplantibacillus plantarum ZFM55	1	1	1	1	1	CP032359.1	558326 to 565370
Lactiplantibacillus plantarum ZFM9	1	1	1	1	1	CP032642.1	2909226 to 2916270
Lactiplantibacillus plantarum Zhang-LL	1	1	1	1	1	CP011769.1	2636115 to 2643157
Lactiplantibacillus plantarum ZJ316	1	1	1	1	1	CP004082.1	3094800 to 3101803
Lactiplantibacillus plantarum ZS2058	1	1	1	1	1	CP012343.1	2047377 to 2054381
Lactiplantibacillus plantarum DW12	1	1	1	1	1	CP058967.1	2808318 to 2815360
Lactiplantibacillus plantarum L75a	1	1	1	1	1	CP074419.1	2025076 to 2032079
Lactiplantibacillus plantarum 41P	1	1	1	1	1	CP075330.1	2812457 to 2819498
Lactiplantibacillus plantarum MSD1	1	1	1	1	1	CP050257.1	2670463 to 2677459
Lactiplantibacillus plantarum SN13T	0	1	1	1	0	AP019815.1	2286454 to 2291108/2282328 to 2283393
Lactiplantibacillus plantarum ATG-K2	1	0	0	0	1	CP032460.1	1957346 to 1958281/1959934 to 1961105
Lactiplantibacillus plantarum SRCM101187	1	0	0	0	1	CP028226.1	762422 to 763592/ 759834 to 760769
*, the genes shown in red are sucrose metabolism related genes. The genes shown in black are their up-stream and down-stream genes.
Supplementary Table S4-5-4 Sucrose and FOS metabolism gene cluster pts26 in other lactic acid bacteria strains*
Description	mp	pts26	agl4	sacR2	ydcF	Accession	Location
Lactiplantibacillus argentoratensis DSM 16365	1	0	0	0	1	CP032751.1	2798540 to 2799475/2801128 to 2802299
Lactiplantibacillus paraplantarum AS-7	0	1	1	1	0	CP028423.1	2706574 to 2711225
Lactiplantibacillus paraplantarum CK401	0	1	1	1	0	CP053337.1	2158656 to 2163307
Lactiplantibacillus paraplantarum DSM 10667	0	1	1	1	0	CP032744.1	2843518 to 2848169
Lactiplantibacillus paraplantarum L-ZS9	0	1	1	1	0	CP013130.1	2784823 to 2789475
Lactiplantibacillus pentosus SLC13	0	1	1	1	0	CP022130.1	2230756 to 2235396/2226743 to 2227808
*, the genes shown in red are sucrose metabolism related genes. The genes shown in black are their up-stream and down-stream genes.
