# Supplementary material for: The Carbohydrate Metabolism of Lactiplantibacillus plantarum
Source: Int J Mol Sci. 2021 Dec 15;22(24):13452. doi: 10.3390/ijms222413452 (PMC8704671; doi:10.3390/ijms222413452)
Supplement: Supplementary file 1 [file ijms-22-13452-s001.zip › Supplementary Table S3-6 Arabinose metabolism.xlsx]

## Sheet: Sheet1
Supplementary Table S3-6-1 Arabinose metabolism gene clusters in L. plantarum strains*
Description	Accession	tr	xfp	hp	araO	araA	araD	araB	araP	araR	Location			Gene	Function
Lactiplantibacillus plantarum LP-F1	CP051192	1	1	1	1	1	1	1	1	1	1856782 to 1867908			tr	DeoR/GlpR family DNA-binding transcription regulator
Lactiplantibacillus plantarum 8P-A3	CP046726.1	pseudo	1	1	1	1	1	1	1	1	3195393 to 3206530			xfp	xylulose-5-phosphate phosphoketolase
Lactiplantibacillus plantarum GR0512	CP070851.1	1	1	pseudo	1	pseudo	1	1	1	1	2936272 to 2947398			hp	hypothetical protein
Lactiplantibacillus plantarum Y44	CP030244.1	1	1	pseudo	1	1	1	1	1	1	3117070 to 3128196			araO	arabinose O-acetyltransferase
Lactiplantibacillus plantarum PC520	CP023772.1	1	1	pseudo	1	1	1	1	1	1	218279 to 229405			araA	L-arabinose isomerase
Lactiplantibacillus plantarum CAUH2	CP015126.1	1	1	pseudo	1	1	1	1	1	1	3117160 to 3128286			araD	L-ribulose 5-phosphate 4-epimerase
Lactiplantibacillus plantarum CACC 558	CP048022.1	1	1	pseudo	1	1	1	1	1	1	2695990 to 2707116			araB	L-ribulokinase
Lactiplantibacillus plantarum ZFM9	CP032642.1	1	1	pseudo	1	1	1	1	1	1	341634 to 352760			araP	arabinose (promiscuous) transporter, major facilitator superfamily (MFS)
Lactiplantibacillus plantarum ZFM55	CP032359.1	1	1	pseudo	1	1	1	1	1	1	3121838 to 3132964			araR	transcription regulator, GntR family
Lactiplantibacillus plantarum LZ95	CP012122.1	1	1	pseudo	1	1	1	1	1	1	3121781 to 3132907
Lactiplantibacillus plantarum DF	CP013753.1	1	1	pseudo	1	1	1	1	1	1	1200265 to 1211391
Lactiplantibacillus plantarum KP	CP013749.1	1	1	pseudo	1	1	1	1	1	1	825162 to 836288
Lactiplantibacillus plantarum dm	CP022373.1	1	1	pseudo	1	1	1	1	1	1	2364014 to 2375140
Lactiplantibacillus plantarum BDGP2	CP023174.1	1	1	pseudo	1	1	1	1	1	pseudo	2490537 to 2501662
Lactiplantibacillus plantarum TCI507	CP054259.1	1	1	pseudo	1	1	1	1	1	1	479748 to 490875
Lactiplantibacillus plantarum HC-2	CP046935.1	1	1	pseudo	1	1	1	1	1	1	1826617 to 1837744
Lactiplantibacillus plantarum DW12	CP058967.1	1	1	pseudo	1	1	1	1	1	1	3085742 to 3096868
Lactiplantibacillus plantarum 12	CP046593.1	1	1	pseudo	1	1	1	1	1	1	1673462 to 1684588
Lactiplantibacillus plantarum SRCM103362	CP035156.1	1	1	1	1	pseudo	1	1	1	1	2976970 to 2988107
Lactiplantibacillus plantarum WCFS1	AL935263.2	1	1	1	1	1	1	1	1	1	3168151 to 3179289
Lactiplantibacillus plantarum SRCM103473	CP035224.1	1	1	1	1	1	1	1	1	1	3155329 to 3166468
Lactiplantibacillus plantarum SRCM103472	CP035223.1	1	1	1	1	1	1	1	1	1	135303 to 146442
Lactiplantibacillus plantarum subsp. plantarum G1	CP053912.1	1	1	1	1	1	1	1	1	1	2981603 to 2992741
Lactiplantibacillus plantarum KCCP11226	CP046262.1	1	1	1	1	1	1	1	1	1	3140772 to 3151910
Lactiplantibacillus plantarum WLPL04	CP023771.1	1	1	1	1	1	1	1	1	1	3076426 to 3087564
Lactiplantibacillus plantarum ATG-K6	CP032464.1	1	1	1	1	1	1	1	1	1	2978815 to 2989953
Lactiplantibacillus plantarum ATG-K8	CP032466.1	1	1	1	1	1	1	1	1	1	2353050 to 2364188
Lactiplantibacillus plantarum DR7	CP031318.1	1	1	1	1	1	1	1	1	1	1631564 to 1642702
Lactiplantibacillus plantarum IDCC3501	CP031702.1	1	1	1	1	1	1	1	1	1	2147132 to 2158270
Lactiplantibacillus plantarum HAC01	CP029349.1	1	1	1	1	1	1	1	1	1	1851205 to 1862343
Lactiplantibacillus plantarum K25	CP020093.1	1	1	1	1	1	1	1	1	1	3114152 to 3125290
Lactiplantibacillus plantarum LP3	CP017066.1	1	1	1	1	1	1	1	1	1	3127443 to 3138581
Lactiplantibacillus plantarum TMW 1.1623	CP017379.1	1	1	1	1	1	1	1	1	1	3076081 to 3087219
Lactiplantibacillus plantarum BLS41	CP018209.1	1	1	1	1	1	1	1	1	1	1860478 to 1871616
Lactiplantibacillus plantarum B21	CP010528.1	1	1	1	1	1	1	1	1	1	3150752 to 3161890
Lactiplantibacillus plantarum KM2	CP069282.1	1	1	1	1	1	1	1	1	1	3100622 to 3111760
Lactiplantibacillus plantarum DSM 20174	CP039121.1	1	1	1	1	1	1	1	1	1	119519 to 130657
Lactiplantibacillus plantarum pc-26	CP023301.1	1	1	1	1	1	1	1	1	1	3053440 to 3064578
Lactiplantibacillus plantarum subsp. plantarum CGMCC 1.557	CP016270.1	1	1	1	1	1	1	1	1	1	2277581 to 2288719
Lactiplantibacillus plantarum LY-78	CP015308.1	1	1	1	1	1	1	1	1	1	1992113 to 2003251
Lactiplantibacillus plantarum PMO08	CP062059.1	1	1	1	1	1	1	1	1	1	1737881 to 1749019
Lactiplantibacillus plantarum CLP0611	CP019722.1	1	1	1	1	1	1	1	1	1	3136028 to 3147165
Lactiplantibacillus plantarum SRCM101511	CP028235.1	1	1	1	1	1	1	1	1	1	1122778 to 1133916
Lactiplantibacillus plantarum subsp. plantarum nF1-FD	CP025285.1	1	1	1	1	1	1	1	1	1	3047471 to 3058609
Lactiplantibacillus plantarum SRCM103418	CP035168.1	1	1	1	1	1	1	1	1	1	141656 to 152794
Lactiplantibacillus plantarum nF1	CP030881.1	1	1	1	1	1	1	1	1	1	2912057 to 2923195
Lactiplantibacillus plantarum K259	CP025590.1	1	1	1	1	1	1	1	1	1	2852717 to 2863855
Lactiplantibacillus plantarum RI-113	CP017406.1	1	1	1	1	1	1	1	1	1	2873352 to 2884490
Lactiplantibacillus plantarum ZS2058	CP012343.1	1	1	1	1	1	1	1	1	1	2316886 to 2328024
Lactiplantibacillus plantarum Heal19	CP055123.1	1	1	1	1	1	1	1	1	1	2665306 to 2676444
Lactiplantibacillus plantarum SN35N	AP018405.1	1	1	1	1	1	1	1	1	1	1722015 to 1733153
Lactiplantibacillus plantarum EM	CP037429.1	1	1	1	1	1	1	1	1	1	3108873 to 3120011
Lactiplantibacillus plantarum AS-8	CP028422.1	1	1	1	1	1	1	1	1	1	176536 to 187674
Lactiplantibacillus plantarum TMW 1.708	CP017374.1	1	1	1	1	1	1	1	1	1	3047205 to 3058343
Lactiplantibacillus plantarum SRCM100442	CP028221.1	1	1	1	1	1	1	1	1	1	1211713 to 1222851
Lactiplantibacillus plantarum SRCM100440	CP028220.1	1	1	1	1	1	1	1	1	1	2009428 to 2020566
Lactiplantibacillus plantarum SRCM100438	CP028219.1	1	1	1	1	1	1	1	1	1	1212472 to 1223610
Lactiplantibacillus plantarum subsp. plantarum SRCM100434	CP021528.1	1	1	1	1	1	1	1	1	1	113455 to 124593
Lactiplantibacillus plantarum SRCM101518	CP028241.1	1	1	1	1	1	1	1	1	1	2258732 to 2269870
Lactiplantibacillus plantarum SRCM101222	CP028229.1	1	1	1	1	1	1	1	1	1	1202427 to 1213565
Lactiplantibacillus plantarum BK-021	CP044233.1	1	1	1	1	1	1	1	1	1	1452220 to 1463359
Lactiplantibacillus plantarum 83-18	CP046669.1	1	1	1	1	1	1	1	1	1	3008578 to 3019717
Lactiplantibacillus plantarum ATCC 8014	CP024413.1	1	1	1	1	1	1	1	1	1	3067404 to 3078543
Lactiplantibacillus plantarum AS-9	CP028421.1	1	1	1	1	1	1	1	1	1	2990959 to 3002098
Lactiplantibacillus plantarum DOMLa	CP004406.1	1	1	1	1	1	1	1	1	1	3063393 to 3074532
Lactiplantibacillus plantarum TK-P2A	CP045593.1	1	1	1	1	1	1	1	1	1	3064122 to 3075261
Lactiplantibacillus plantarum JDM1	CP001617.1	1	1	1	1	1	1	1	1	1	3062356 to 3073495
Lactiplantibacillus plantarum CNEI-KCA4	CP053571.1	1	1	1	1	1	1	1	1	1	170350 to 181488
Lactiplantibacillus plantarum PC518	CP066817.1	1	1	1	1	1	1	1	1	1	3057131 to 3068269
Lactiplantibacillus plantarum PC518	CP065802.1	1	1	1	1	1	1	1	1	1	3057392 to 3068530
Lactiplantibacillus plantarum LP2	CP020816.1	1	1	1	1	1	1	1	1	1	3145937 to 3157063
Lactiplantibacillus plantarum subsp. plantarum ST-III	CP002222.1	1	1	1	1	1	1	1	1	1	3117443 to 3128569
Lactiplantibacillus plantarum SK151	CP030105.1	1	1	1	1	1	1	1	1	1	2737643 to 2748769
Lactiplantibacillus plantarum SK156	CP059473.1	1	1	1	1	1	1	1	1	1	1890552 to 1901678
Lactiplantibacillus plantarum plantarum	CP021086.1	1	1	1	1	1	1	1	1	1	2672657 to 2683795
Lactiplantibacillus plantarum MK55	CP065019.1	1	1	1	1	1	1	1	1	1	3168605 to 3179731
Lactiplantibacillus plantarum SRCM103357	CP035143.1	1	1	1	1	1	1	1	1	1	3136211 to 3147347
Lactiplantibacillus plantarum LLY-606	CP023306.1	1	1	1	1	1	1	1	1	1	3109669 to 3120807
Lactiplantibacillus plantarum 202195	CP040858.1	1	1	1	1	1	1	1	1	1	2703705 to 2714843
Lactiplantibacillus plantarum UNQLp11	CP031140.1	1	1	1	1	1	1	1	1	1	202320 to 213458
Lactiplantibacillus plantarum JBE245	CP014780.1	1	1	1	1	1	1	1	1	1	3133040 to 3144178
Lactiplantibacillus plantarum X7022	CP048921.1	1	1	1	1	1	1	1	1	1	2984469 to 2995608
Lactiplantibacillus plantarum DSR_M2	CP022294.1	1	1	1	1	1	1	1	1	1	3111340 to 3122478
Lactiplantibacillus plantarum subsp. plantarum LB1-2	CP025991.1	1	1	1	1	1	1	1	1	1	2424818 to 2435956
Lactiplantibacillus plantarum TMW 1.1308	CP021929.1	1	1	1	1	1	1	1	1	1	3092366 to 3103505
Lactiplantibacillus plantarum J26	CP033616.1	1	1	1	1	1	1	1	1	1	123683 to 134822
Lactiplantibacillus plantarum CXG9	CP069168.1	1	1	1	1	1	1	1	1	1	3160558 to 3171696
Lactiplantibacillus plantarum CNEI-KCA5	CP059294.1	1	1	1	1	1	1	1	1	1	3145495 to 3156633
Lactiplantibacillus plantarum subsp. plantarum BNH17	CP040374.1	1	1	1	1	1	1	1	1	1	3122684 to 3133822
Lactiplantibacillus plantarum 5-2	CP009236.1	1	1	1	1	1	1	1	1	1	3131136 to 3142274
Lactiplantibacillus plantarum IRG1	CP025690.1	1	1	1	1	1	1	1	1	1	3090703 to 3101841
Lactiplantibacillus plantarum KACC 92189	CP024058.1	1	1	1	1	1	1	1	1	1	1683356 to 1694494
Lactiplantibacillus plantarum FBL-3a	CP034694.1	1	1	1	1	1	1	1	1	1	2658965 to 2670103
Lactiplantibacillus plantarum LM1004	CP025988.1	1	1	1	1	1	1	1	1	1	1940004 to 1951142
Lactiplantibacillus plantarum LQ80	CP028977.1	1	1	1	1	1	1	1	1	1	3103110 to 3114248
Lactiplantibacillus plantarum BCC9546	CP044500.1	1	1	1	1	1	1	1	1	1	3124636 to 3135774
Lactiplantibacillus plantarum SRCM102022	CP021501.1	1	1	1	1	1	1	1	1	1	3113001 to 3124139
Lactiplantibacillus plantarum NCU116	CP016071.1	1	1	1	1	1	1	1	1	1	1313165 to 1324303
Lactiplantibacillus plantarum 10CH	CP023728.1	1	1	1	1	1	1	1	1	1	3169191 to 3179465
Lactiplantibacillus plantarum KLDS1.0386	CP071892.1	1	1	1	1	1	1	1	1	1	2961845 to 2972983
Lactiplantibacillus plantarum subsp. plantarum GR1184	CP078129.1	1	1	1	1	1	1	1	1	1	3076582 to 3087720
Lactiplantibacillus plantarum subsp. plantarum GR1187	CP078132.1	1	1	1	1	1	1	1	1	1	3076583 to 3087721
Lactiplantibacillus plantarum XJ25	CP068448.1	1	1	1	1	1	1	1	1	1	3039925 to 3051063
Lactiplantibacillus plantarum ATCC 202195	CP063750.1	1	1	1	1	1	1	1	1	1	3164784 to 3175922
Lactiplantibacillus plantarum LRCC5314	CP072452.1	1	1	1	1	1	1	1	1	1	1926784 to 1937922
Lactiplantibacillus plantarum AR195	CP071449.1	1	1	1	1	1	1	1	1	1	3084594 to 3095732
Lactiplantibacillus plantarum NCIMB8826	CP037961.1	1	1	1	1	1	1	1	1	1	3168078 to 3179216
Lactiplantibacillus plantarum GR0128	CP070847.1	1	1	1	1	1	1	1	1	1	1925168 to 1936306
Lactiplantibacillus plantarum MSD1	CP050257.1	1	1	1	1	1	1	1	1	1	2940644 to 2951782
Lactiplantibacillus plantarum L75a	CP074419.1	1	1	1	1	1	1	1	1	1	2293102 to 2304228
Lactiplantibacillus plantarum AMT74419	CP052869.1	1	1	0	0	0	0	0	0	0	3100774 to 3104099
Lactiplantibacillus plantarum AS-10	CP028420.1	1	1	0	0	0	0	0	0	0	3712 to 7037
Lactiplantibacillus plantarum KC28	CP026743.1	1	1	0	0	0	0	0	0	0	2595937 to 2599262
Lactiplantibacillus plantarum ZDY2013	CP065160.1	1	1	0	0	0	0	0	0	0	3172974 to 3176299
Lactiplantibacillus plantarum TMW 1.1478	CP021932.1	1	1	0	0	0	0	0	0	0	3197662 to 3200987
Lactiplantibacillus plantarum SHY 21-2	CP066547.1	1	1	0	0	0	0	0	0	0	3033315 to 3036627
Lactiplantibacillus plantarum SRCM103303	CP035571.1	1	1	0	0	0	0	0	0	0	59698 to 63010
Lactiplantibacillus plantarum SRCM103300	CP035566.1	1	1	0	0	0	0	0	0	0	63253 to 66565
Lactiplantibacillus plantarum SRCM103426	CP035174.1	1	1	0	0	0	0	0	0	0	3116060 to 3119372
Lactiplantibacillus plantarum SRCM103311	CP035131.1	1	1	0	0	0	0	0	0	0	64108 to 67420
Lactiplantibacillus plantarum JBE490	CP020861.1	1	1	0	0	0	0	0	0	0	3122802 to 3126114
Lactiplantibacillus plantarum LMT1-48	CP033888.1	1	1	0	0	0	0	0	0	0	2092801 to 2096113
Lactiplantibacillus plantarum Q7	CP019712.1	1	1	0	0	0	0	0	0	0	53171 to 56483
Lactiplantibacillus plantarum Zhang-LL	CP011769.1	1	1	0	0	0	0	0	0	0	2894986 to 2898298
Lactiplantibacillus plantarum 13_3	CP035020.1	1	1	0	0	0	0	0	0	0	75292 to 78617
Lactiplantibacillus plantarum SRCM103295	CP035113.1	1	1	0	0	0	0	0	0	0	3011891 to 3015216
Lactiplantibacillus plantarum SRCM101187	CP028226.1	1	1	0	0	0	0	0	0	0	1036625 to 1039950
Lactiplantibacillus plantarum ATG-K2	CP032460.1	1	1	0	0	0	0	0	0	0	2227283 to 2230608
Lactiplantibacillus plantarum b-2	CP027349.1	1	1	0	0	0	0	0	0	0	3113795 to 3117120
Lactiplantibacillus plantarum LPL-1	CP021997.1	1	1	0	0	0	0	0	0	0	24119 to 27444
Lactiplantibacillus plantarum S58	CP068767.1	1	1	0	0	0	0	0	0	0	3075102 to 3078427
Lactiplantibacillus plantarum SPC-SNU 72-2	CP050805.1	1	1	0	0	0	0	0	0	0	1203494 to 1206819
Lactiplantibacillus plantarum SRCM103297	CP035556.1	1	1	0	0	0	0	0	0	0	71519 to 74844
Lactiplantibacillus plantarum SRCM103361	CP035150.1	1	1	0	0	0	0	0	0	0	65036 to 68361
Lactiplantibacillus plantarum X7021	CP025412.1	1	1	0	0	0	0	0	0	0	3091745 to 3095070
Lactiplantibacillus plantarum KLDS1.0391	CP019348.1	1	1	0	0	0	0	0	0	0	1662944 to 1666269
Lactiplantibacillus plantarum C410L1	CP017954.1	1	1	0	0	0	0	0	0	0	2563652 to 2566977
Lactiplantibacillus plantarum 12_3	CP035012.1	1	1	0	0	0	0	0	0	0	630059 to 633384
Lactiplantibacillus plantarum YW11	CP035031.1	1	1	0	0	0	0	0	0	0	75326 to 78651
Lactiplantibacillus plantarum subsp. plantarum P-8	CP005942.2	1	1	0	0	0	0	0	0	0	2958537 to 2961862
Lactiplantibacillus plantarum 16	CP006033.1	1	1	0	0	0	0	0	0	0	2970898 to 2974223
Lactiplantibacillus plantarum SRCM101167	CP028334.1	1	1	0	0	0	0	0	0	0	1300153 to 1303478
Lactiplantibacillus plantarum ZJ316	CP004082.1	1	1	0	0	0	0	0	0	0	177896 to 181221
Lactiplantibacillus plantarum LZ227	CP015857.1	1	1	0	0	0	0	0	0	0	2505323 to 2508648
Lactiplantibacillus plantarum LZ206	CP015966.1	1	1	0	0	0	0	0	0	0	2595959 to 2599283
Lactiplantibacillus plantarum ZFM4	CP032648.1	1	1	0	0	0	0	0	0	0	1524001 to 1527326
Lactiplantibacillus plantarum 41P	CP075330.1	1	1	0	0	0	0	0	0	0	3113432 to 3116757
Lactiplantibacillus plantarum subsp. plantarum TS12	CP018324.1	0	1	pseudo	1	1	1	1	1	1	1965049 to 1975321
Lactiplantibacillus plantarum TMW 1.277	CP017363.1	0	1	1	1	1	1	pseudo	1	1	3038547 to 3048830
Lactiplantibacillus plantarum TMW 1.25	CP017354.1	0	1	1	1	1	1	pseudo	1	1	3083994 to 3094277
Lactiplantibacillus plantarum SRCM102737	CP028261.1	0	1	1	1	1	1	1	1	1	2577054 to 2587337
Lactiplantibacillus plantarum SRCM100995	CP028275.1	0	1	1	1	1	1	1	1	1	1187057 to 1197340
Lactiplantibacillus plantarum 123-17	CP046656.1	0	1	1	1	1	1	1	1	1	3067548 to 3077831
Lactiplantibacillus plantarum SRCM101105	CP028222.1	0	1	1	1	1	1	1	1	1	1872516 to 1882799
Lactiplantibacillus plantarum subsp. plantarum E1	CP031771.1	0	1	1	1	1	1	1	1	1	3112086 to 3122369
Lactiplantibacillus plantarum MF1298	CP013149.1	0	1	1	1	1	1	1	1	1	3112086 to 3122369
Lactiplantibacillus plantarum SN13T	AP019815.1	0	1	1	1	1	1	1	1	1	1981450 to 1991746
Lactiplantibacillus plantarum Lp900	CP059168.1	0	1	1	1	1	1	1	1	1	3070001 to 3080284
Lactiplantibacillus plantarum LS/07	CP034997.1	0	1	0	0	0	0	0	0	0	3100443 to 3102931
*, the genes shown in red are arabinose metabolism related genes. The genes shown in black are their up-stream and down-stream genes.
Supplementary Table S3-6-2 Arabinose metabolism gene clusters in other lactic acid bacteria strains*
Description	Accession	tr	xfp	hp	araO	araA	araD	araB	araP	araR	Location
Lactiplantibacillus paraplantarum CK401	CP053337.1	1	1	1	1	1	1	1	1	1	1827023 to 1838164
Lactiplantibacillus pentosus DSM 20314	CP032757.1	1	1	1	1	1	1	1	1	1	3481652 to 3492805
Lactiplantibacillus pentosus MP-10	FR871824.1	1	1	1	1	1	1	1	1	1	41858 to 53002
Lactiplantibacillus pentosus IG1	FR874854.1	1	1	1	1	1	1	1	1	1	2030720 to 2040675
Lactiplantibacillus paraplantarum L-ZS9	CP013130.1	0	1	1	1	1	1	1	1	1	3076905 to 3088044
Lactiplantibacillus pentosus ZFM222	CP032654.1	0	1	1	1	1	1	1	1	0	2775162 to 2784259
Lactiplantibacillus pentosus ZFM94	CP032659.1	0	1	1	1	1	1	1	1	0	2157499 to 2166596
Lactiplantibacillus pentosus SLC13	CP022130.1	0	0	0	1	1	1	1	1	0	1843021 to 1849077
Lactiplantibacillus argentoratensis DSM 16365	CP032751.1	1	1	0	0	0	0	0	0	0	3083850 to 3087175
*, the genes shown in red are arabinose metabolism related genes. The genes shown in black are their up-stream and down-stream genes.
