# Supplementary material for: The Carbohydrate Metabolism of Lactiplantibacillus plantarum
Source: Int J Mol Sci. 2021 Dec 15;22(24):13452. doi: 10.3390/ijms222413452 (PMC8704671; doi:10.3390/ijms222413452)
Supplement: Supplementary file 1 [file ijms-22-13452-s001.zip › Supplementary Table S3-7 Rhamnose metabolism.xlsx]

## Sheet: Sheet1
Supplementary Table S3-7-1 Rhamnose metabolism gene clusters in L. plantarum strains
Description	Accession	rhaD	rhaA	rhaM	rhaB	rhaT	rhaR	Location		Gene	Function
Lactiplantibacillus plantarum LP-F1	CP051192	1	pseudo	1	1	1	1	1897432 to 1903854		rhaD	rhamnulose-1-phosphate aldolase
Lactiplantibacillus plantarum XJ25	CP068448.1	1	1	1	1	1	1	3071781 to 3079066		rhaA	L-rhamnose isomerase
Lactiplantibacillus plantarum 10CH	CP023728.1	1	1	1	1	1	1	3208990 to 3215413		rhaM	L-rhamnose mutarotase
Lactiplantibacillus plantarum 12	CP046593.1	1	pseudo	1	1	1	1	1714106 to 1721391		rhaB	rhamnulokinase
Lactiplantibacillus plantarum 12_3	CP035012.1	1	1	1	1	1	1	594317 to 600731		rhaT	beta-rhamnose transporter, major facilitator superfamily (MFS)
Lactiplantibacillus plantarum 123-17	CP046656.1	1	1	1	1	1	1	3031603 to 3038026		rhaR	transcription regulator, AraC family, GlcNAc-like induced
Lactiplantibacillus plantarum 202195	CP040858.1	1	1	1	1	1	1	2676567 to 2682990
Lactiplantibacillus plantarum 5-2	CP009236.1	1	1	1	1	1	1	3162991 to 3169414
Lactiplantibacillus plantarum 8P-A3	CP046726.1	1	1	1	1	1	1	3227239 to 3233662
Lactiplantibacillus plantarum AMT74419	CP052869.1	1	1	1	pseudo	1	1	3127510 to 3133920
Lactiplantibacillus plantarum AR195	CP071449.1	1	1	1	1	1	1	3125255 to 3132532
Lactiplantibacillus plantarum AS-9	CP028421.1	1	1	1	1	1	1	3030232 to 3036646
Lactiplantibacillus plantarum ATCC 202195	CP063750.1	1	1	1	1	1	1	3196637 to 3203923
Lactiplantibacillus plantarum ATCC 8014	CP024413.1	1	1	1	1	1	1	3108069 to 3114483
Lactiplantibacillus plantarum b-2	CP027349.1	1	1	1	1	1	1	3146464 to 3152878
Lactiplantibacillus plantarum B21	CP010528.1	1	1	1	1	1	pseudo	3182619 to 3188220
Lactiplantibacillus plantarum BCC9546	CP044500.1	1	1	1	1	1	1	3156488 to 3162911
Lactiplantibacillus plantarum BDGP2	CP023174.1	1	1	1	1	1	1	2531187 to 2537610
Lactiplantibacillus plantarum BK-021	CP044233.1	1	1	1	1	1	1	1415429 to 1421843
Lactiplantibacillus plantarum BLS41	CP018209.1	1	1	1	1	1	1	1892332 to 1898755
Lactiplantibacillus plantarum CACC 558	CP048022.1	1	1	1	1	1	1	2736643 to 2743066
Lactiplantibacillus plantarum CAUH2	CP015126.1	1	1	1	1	pseudo	1	3157810 to 3164233
Lactiplantibacillus plantarum CNEI-KCA4	CP053571.1	1	1	1	1	1	1	211017 to 217440
Lactiplantibacillus plantarum CNEI-KCA5	CP059294.1	1	1	1	1	1	1	3177359 to 3183782
Lactiplantibacillus plantarum CXG9	CP069168.1	1	1	1	1	1	1	3201211 to 3207634
Lactiplantibacillus plantarum DF	CP013753.1	1	1	1	1	1	1	1164317 to 1170740
Lactiplantibacillus plantarum dm	CP022373.1	1	1	1	1	1	1	2328066 to 2334489
Lactiplantibacillus plantarum DOMLa	CP004406.1	1	1	1	1	1	1	3104057 to 3110471
Lactiplantibacillus plantarum DSM 20174	CP039121.1	1	1	1	1	1	1	92380 to 98803
Lactiplantibacillus plantarum EM	CP037429.1	1	pseudo	1	1	1	pseudo	3140727 to 3147108
Lactiplantibacillus plantarum FBL-3a	CP034694.1	1	1	1	1	1	1	2631824 to 2638247
Lactiplantibacillus plantarum GR0128	CP070847.1	1	1	1	1	1	1	1957035 to 1964311
Lactiplantibacillus plantarum GR0512	CP070851.1	1	1	1	1	1	1	2968115 to 2975400
Lactiplantibacillus plantarum HC-2	CP046935.1	1	1	1	1	1	1	1858462 to 1864885
Lactiplantibacillus plantarum Heal19	CP055123.1	1	1	1	1	1	1	2638165 to 2644588
Lactiplantibacillus plantarum IDCC3501	CP031702.1	1	1	1	1	1	1	2119993 to 2126416
Lactiplantibacillus plantarum IRG1	CP025690.1	1	1	1	1	1	1	3131357 to 3137771
Lactiplantibacillus plantarum JBE245	CP014780.1	1	1	1	1	1	1	3164894 to 3171317
Lactiplantibacillus plantarum JBE490	CP020861.1	1	1	1	1	1	pseudo	3149527 to 3155730
Lactiplantibacillus plantarum JDM1	CP001617.1	1	1	1	1	1	1	3103020 to 3109434
Lactiplantibacillus plantarum K259	CP025590.1	1	1	1	1	1	1	2884571 to 2890994
Lactiplantibacillus plantarum KACC 92189	CP024058.1	1	1	1	1	1	1	1647429 to 1653843
Lactiplantibacillus plantarum KC28	CP026743.1	1	1	1	pseudo	1	1	2622672 to 2629082
Lactiplantibacillus plantarum KM2	CP069282.1	1	1	1	1	1	1	3132476 to 3138899
Lactiplantibacillus plantarum KP	CP013749.1	1	1	1	1	1	1	789214 to 795637
Lactiplantibacillus plantarum LLY-606	CP023306.1	1	1	1	1	1	1	3150332 to 3156746
Lactiplantibacillus plantarum LM1004	CP025988.1	1	1	1	1	1	1	1971864 to 1978278
Lactiplantibacillus plantarum LP2	CP020816.1	1	1	1	1	1	1	3186587 to 3193009
Lactiplantibacillus plantarum LP3	CP017066.1	1	1	1	1	1	1	3159297 to 3165720
Lactiplantibacillus plantarum Lp900	CP059168.1	1	1	1	1	1	1	3109960 to 3117245
Lactiplantibacillus plantarum LPL-1	CP021997.1	1	1	1	1	1	1	3175220 to 3181634
Lactiplantibacillus plantarum LQ80	CP028977.1	1	1	1	1	1	1	3135849 to 3142272
Lactiplantibacillus plantarum LRCC5314	CP072452.1	1	1	1	1	1	1	1958638 to 1965924
Lactiplantibacillus plantarum LZ95	CP012122.1	1	1	1	1	1	1	3162431 to 3168854
Lactiplantibacillus plantarum MF1298	CP013149.1	1	1	1	1	1	1	3076141 to 3082564
Lactiplantibacillus plantarum MK55	CP065019.1	1	1	1	1	1	1	3210113 to 3216536
Lactiplantibacillus plantarum MSD1	CP050257.1	1	1	1	1	1	1	2979904 to 2988378
Lactiplantibacillus plantarum NCIMB8826	CP037961.1	1	1	1	1	1	1	3209595 to 3216880
Lactiplantibacillus plantarum NCU116	CP016071.1	1	1	1	1	1	1	1277219 to 1283642
Lactiplantibacillus plantarum nF1	CP030881.1	1	1	1	1	1	1	2884960 to 2891341
Lactiplantibacillus plantarum pc-26	CP023301.1	1	1	1	1	1	1	3085294 to 3091717
Lactiplantibacillus plantarum PC518	CP066817.1	1	1	1	1	1	1	3097794 to 3104208
Lactiplantibacillus plantarum PC518	CP065802.1	1	1	1	1	1	1	3098055 to 3104469
Lactiplantibacillus plantarum PC520	CP023772.1	1	1	1	1	1	1	258918 to 265341
Lactiplantibacillus plantarum PMO08	CP062059.1	1	1	1	1	1	1	1710741 to 1717164
Lactiplantibacillus plantarum RI-113	CP017406.1	1	1	1	1	1	1	2846213 to 2852636
Lactiplantibacillus plantarum S58	CP068767.1	1	1	1	1	1	pseudo	3108611 to 3114211
Lactiplantibacillus plantarum SK151	CP030105.1	1	1	1	1	1	1	2778293 to 2784716
Lactiplantibacillus plantarum SK156	CP059473.1	1	1	1	1	1	1	1931202 to 1937625
Lactiplantibacillus plantarum SN13T	AP019815.1	1	1	1	1	1	1	1959611 to 1966006
Lactiplantibacillus plantarum SRCM100438	CP028219.1	1	1	1	1	1	1	1244327 to 1250750
Lactiplantibacillus plantarum SRCM100440	CP028220.1	1	1	1	1	1	1	1982288 to 1988711
Lactiplantibacillus plantarum SRCM100442	CP028221.1	1	1	1	1	1	1	1243568 to 1249991
Lactiplantibacillus plantarum SRCM100995	CP028275.1	1	1	1	1	1	1	1226854 to 1233277
Lactiplantibacillus plantarum SRCM101105	CP028222.1	1	1	1	1	1	1	1912321 to 1918744
Lactiplantibacillus plantarum SRCM101222	CP028229.1	1	1	1	1	1	1	1166472 to 1172895
Lactiplantibacillus plantarum SRCM101518	CP028241.1	1	1	1	1	1	1	2222777 to 2229200
Lactiplantibacillus plantarum SRCM102022	CP021501.1	1	1	1	1	1	1	3153662 to 3160085
Lactiplantibacillus plantarum SRCM102737	CP028261.1	1	1	1	1	1	1	2616652 to 2623075
Lactiplantibacillus plantarum SRCM103295	CP035113.1	1	1	1	1	1	1	3044546 to 3050969
Lactiplantibacillus plantarum SRCM103300	CP035566.1	1	1	1	1	1	pseudo	33628 to 39840
Lactiplantibacillus plantarum SRCM103311	CP035131.1	1	1	1	1	1	pseudo	33628 to 39840
Lactiplantibacillus plantarum SRCM103357	CP035143.1	1	1	1	1	1	1	3176873 to 3183287
Lactiplantibacillus plantarum SRCM103418	CP035168.1	pseudo	1	1	1	1	1	119752 to 119899
Lactiplantibacillus plantarum SRCM103426	CP035174.1	1	1	1	1	1	pseudo	3142785 to 3148988
Lactiplantibacillus plantarum SRCM103472	CP035223.1	1	1	1	1	1	1	108162 to 114585
Lactiplantibacillus plantarum SRCM103473	CP035224.1	1	1	1	1	1	1	3187186 to 3193609
Lactiplantibacillus plantarum subsp. plantarum BNH17	CP040374.1	1	1	1	1	1	1	3154545 to 3160959
Lactiplantibacillus plantarum subsp. plantarum E1	CP031771.1	1	1	1	1	1	1	3076141 to 3082564
Lactiplantibacillus plantarum subsp. plantarum LB1-2	CP025991.1	1	1	1	1	1	1	2397677 to 2404100
Lactiplantibacillus plantarum subsp. plantarum nF1-FD	CP025285.1	1	pseudo	1	1	1	pseudo	3079323 to 3085704
Lactiplantibacillus plantarum subsp. plantarum SRCM100434	CP021528.1	1	1	1	1	1	1	86315 to 92738
Lactiplantibacillus plantarum subsp. plantarum ST-III	CP002222.1	1	pseudo	1	1	1	1	3158093 to 3164515
Lactiplantibacillus plantarum TCI507	CP054259.1	1	1	1	1	1	1	452607 to 459030
Lactiplantibacillus plantarum TK-P2A	CP045593.1	1	1	1	1	1	1	3104786 to 3111200
Lactiplantibacillus plantarum TMW 1.1308	CP021929.1	1	1	1	1	1	1	3124222 to 3130663
Lactiplantibacillus plantarum TMW 1.1478	CP021932.1	1	1	1	1	1	1	3224398 to 3230821
Lactiplantibacillus plantarum UNQLp11	CP031140.1	1	1	1	1	1	1	166381 to 172795
Lactiplantibacillus plantarum WCFS1	AL935263.2	1	1	1	1	1	1	3209668 to 3216091
Lactiplantibacillus plantarum X7021	CP025412.1	1	1	1	1	1	1	3125998 to 3132412
Lactiplantibacillus plantarum Y44	CP030244.1	1	pseudo	1	1	1	1	3157720 to 3164142
Lactiplantibacillus plantarum ZDY2013	CP065160.1	1	1	1	1	1	1	3199702 to 3206125
Lactiplantibacillus plantarum ZFM55	CP032359.1	1	1	1	1	1	1	3162488 to 3168911
Lactiplantibacillus plantarum ZFM9	CP032642.1	1	1	1	1	1	1	305687 to 312110
Lactiplantibacillus plantarum ZS2058	CP012343.1	1	1	1	1	1	1	2349598 to 2356021
Lactiplantibacillus plantarum SRCM101511	CP028235.1	1	1	0	0	0	0	1099920 to 1102062
Supplementary Table S3-7-2 Rhamnose metabolism gene clusters in other lactic acid bacteria strains
Description	Accession	rhaD	rhaA	rhaM	rhaB	rhaT	rhaR	Location
Lactiplantibacillus pentosus DSM 20314	CP032757.1	1	1	1	1	1	1	3507273 to 3514550
Lactiplantibacillus pentosus MS031	CP043671.1	1	1	1	1	1	1	2065194 to 2072471
Lactiplantibacillus pentosus ZFM222	CP032654.1	1	1	1	1	1	1	2799912 to 2806299
Lactiplantibacillus pentosus ZFM94	CP032659.1	1	1	1	1	1	1	2182249 to 2188636
Lactiplantibacillus pentosus IG1	FR874854.1	1	1	1	1	1	1	2007790 to 2015067
Lactiplantibacillus pentosus MP-10	FR871824.1	1	1	1	1	1	1	20113 to 27390
Latilactobacillus sakei subsp. sakei DSM 20017 = JCM 1157	AP017929.1	1	1	1	1	1	1	414353 to 420679
Ligilactobacillus salivarius CECT 5713 plasmid pHN3	CP002037.1	1	1	1	1	1	1	16281 to 22819
Ligilactobacillus salivarius CICC23174 plasmid pLS_1	CP017108.1	1	1	1	1	pseudo	1	143334 to 149870
Ligilactobacillus salivarius JCM 1046 plasmid pMP1046A	CP007647.1	1	1	1	1	1	1	39133 to 45672
Ligilactobacillus salivarius UCC118 plasmid pMP118	CP000234.1	1	1	1	1	1	1	16070 to 22608
Latilactobacillus sakeiCBA3635	CP059697.1	1	1	1	1	1	1	305842 to 312169
Latilactobacillus sakei ye2	CP064817.1	1	1	1	1	1	1	107409 to 113736
Ligilactobacillus salivarius 2D plasmid unnamed1	CP047413.1	1	1	1	1	1	1	42546 to 49082
Ligilactobacillus salivarius BCRC 14759 plasmid unnamed1	CP024068.1	1	1	1	1	1	1	276912 to 283448
Ligilactobacillus salivarius ZLS006 plasmid unnamed1	CP020859.1	1	1	1	1	1	1	191359 to 197895
Pediococcus acidilactici BCC1	CP018763.1	1	1	pseudo	1	1	1	787633 to 793942
Pediococcus acidilactici FDAARGOS_1007	CP066046.1	1	1	1	1	1	1	1032322 to 1038631
Pediococcus acidilactici FDAARGOS_1008	CP066066.1	1	1	1	1	1	1	1349448 to 1355757
Pediococcus acidilactici HN9	CP061715.1	1	1	1	1	1	1	758078 to 764387
Pediococcus acidilactici JQII-5	CP023654.1	1	1	1	1	1	1	750703 to 757012
Pediococcus acidilactici SRCM103444	CP035266.1	1	1	1	1	1	1	1237935 to 1244244
Pediococcus pentosaceus FDAARGOS_1011	CP065967.1	1	1	1	1	1	1	1491580 to 1497895
Pediococcus pentosaceus SL001	CP039378.1	1	1	1	1	1	1	700899 to 707214
Pediococcus pentosaceus SRCM102736	CP028259.1	1	1	1	1	1	1	1160463 to 1166778
Pediococcus pentosaceus GDIAS001	CP046938.1	1	1	1	1	1	pseudo	183417 to 189730
Pediococcus pentosaceus JQI-7	CP023655.1	1	1	1	1	1	pseudo	196710 to 203025
Pediococcus pentosaceus SS1-3	CP023008.1	1	1	1	1	1	pseudo	191048 to 197363
Liquorilactobacillus hordei TMW 1.1822	CP018176.1	1	1	1	1	1	0	2229927 to 2235148
Lactiplantibacillus paraplantarum CK401	CP053337.1	1	1	1	1	0	0	1903117 to 1906966
Lactiplantibacillus paraplantarum DSM 10667	CP032744.1	1	1	1	1	0	0	3101846 to 3105695
Lactiplantibacillus pentosus SLC13	CP022130.1	1	1	1	1	0	0	1937822 to 1941724
Pediococcus acidilactici ZPA017	CP015206.1	1	1	1	1	0	0	57637 to 61562
Ligilactobacillus salivarius ZLp4b plasmid unnamed1	CP062072.1	1	pseudo	0	0	pseudo	1	69226 to 69870
Liquorilactobacillus cacaonum DSM 21116	KM886861.1	0	1	0	0	0	0	7846 to 9041
Latilactobacillus sakeiJ64	LT960781.1	0	1	0	0	0	0	118034 to 119193
Latilactobacillus sakei MFPB16A1401	LT960788.1	0	1	0	0	0	0	110600 to 111759
Latilactobacillus sakei Probio65 g	CP020806.1	0	1	0	0	0	0	1233030 to 1234189
Companilactobacillus futsaii Chongqingii CQ16Z1	CP064761.1	1	1	0	0	0	0	1390517 to 1392540
Companilactobacillus futsaii CQ16Z11	CP064860.1	1	1	0	0	0	0	1390517 to 1392540
