# Supplementary material for: The Carbohydrate Metabolism of Lactiplantibacillus plantarum
Source: Int J Mol Sci. 2021 Dec 15;22(24):13452. doi: 10.3390/ijms222413452 (PMC8704671; doi:10.3390/ijms222413452)
Supplement: Supplementary file 1 [file ijms-22-13452-s001.zip › Supplementary Table S3-8 Galactitol metabolism.xlsx]

## Sheet: Galactitol 1
Supplementary Table S3-8-1 Galactitol metabolism gene clusters in L. plantarum strains*
											Gene	Function
Description	Accession	gph3	deh	pts35C	pts35B	pts35A	tr	xfp	Location		gph3	HAD family hydrolase
Lactiplantibacillus plantarum LP-F1	CP051192	1	1	1	1	1	1	1	1852483 to 1860108		deh	zinc-binding dehydrogenase
Lactiplantibacillus plantarum NCIMB8826	CP037961.1	1	1	1	1	1	1	1	3163779 to 3171404		pts35C	PTS galactitol transporter subunit IIC
Lactiplantibacillus plantarum WCFS1	AL935263.2	1	1	1	1	1	1	1	3163852 to 3171477		pts35B	PTS sugar transporter subunit IIB
Lactiplantibacillus plantarum KLDS1.0386	CP071892.1	1	1	1	1	1	1	1	2957546 to 2965171		pts35A	PTS sugar transporter subunit IIA
Lactiplantibacillus plantarum subsp. plantarum G1	CP053912.1	1	1	1	1	1	1	1	2997040 to 2989415		tr	DeoR/GlpR transcriptional regulator
Lactiplantibacillus plantarum ATG-K6	CP032464.1	1	1	1	1	1	1	1	2994252 to 2986627		xfp	xylulose-5-phosphate phosphoketolase
Lactiplantibacillus plantarum ATG-K8	CP032466.1	1	1	1	1	1	1	1	2368487 to 2360862
Lactiplantibacillus plantarum HAC01	CP029349.1	1	1	1	1	1	1	1	1866642 to 1859017
Lactiplantibacillus plantarum CLP0611	CP019722.1	1	1	1	1	1	1	1	3131729 to 3139354
Lactiplantibacillus plantarum LY-78	CP015308.1	1	1	1	1	1	1	1	2007550 to 1999925
Lactiplantibacillus plantarum WLPL04	CP023771.1	1	1	1	1	1	1	1	3072127 to 3079752
Lactiplantibacillus plantarum IDCC3501	CP031702.1	1	1	1	1	1	1	1	2162569 to 2154944
Lactiplantibacillus plantarum K25	CP020093.1	1	1	1	1	1	1	1	3109853 to 3117478
Lactiplantibacillus plantarum TMW 1.1623	CP017379.1	1	1	1	1	1	1	1	3071782 to 3079407
Lactiplantibacillus plantarum RI-113	CP017406.1	1	1	1	1	1	1	1	2888789 to 2881164
Lactiplantibacillus plantarum PMO08	CP062059.1	1	1	1	1	1	1	1	1753318 to 1745693
Lactiplantibacillus plantarum DSM 20174	CP039121.1	1	1	1	1	1	1	1	134956 to 127331
Lactiplantibacillus plantarum KCCP11226	CP046262.1	1	1	1	1	1	1	1	3136474 to 3144098
Lactiplantibacillus plantarum DR7	CP031318.1	1	1	1	1	1	1	1	1647000 to 1639376
Lactiplantibacillus plantarum SRCM103362	CP035156.1	1	1	1	1	1	1	1	2972672 to 2980296
Lactiplantibacillus plantarum SRCM101511	CP028235.1	1	1	1	1	1	1	1	1138215 to 1130590
Lactiplantibacillus plantarum EM	CP037429.1	1	1	1	1	1	1	1	3104574 to 3112199
Lactiplantibacillus plantarum nF1	CP030881.1	1	1	1	1	1	1	1	2927494 to 2919869
Lactiplantibacillus plantarum subsp. plantarum CGMCC 1.557	CP016270.1	1	1	1	1	1	1	1	2273282 to 2280907
Lactiplantibacillus plantarum 8P-A3	CP046726.1	1	1	1	1	1	pseudo	1	3191095 to 3198718
Lactiplantibacillus plantarum Heal19	CP055123.1	1	1	1	1	1	1	1	2680742 to 2673118
Lactiplantibacillus plantarum subsp. plantarum nF1-FD	CP025285.1	1	1	1	pseudo	1	1	1	3043174 to 3050797
Lactiplantibacillus plantarum ZS2058	CP012343.1	1	1	1	1	1	1	1	2312588 to 2320212
Lactiplantibacillus plantarum SRCM103472	CP035223.1	1	1	1	1	1	1	1	150741 to 143116
Lactiplantibacillus plantarum SRCM103473	CP035224.1	1	1	1	1	1	1	1	3151031 to 3158655
Lactiplantibacillus plantarum TMW 1.1308	CP021929.1	1	1	1	1	1	1	1	3088067 to 3095692
Lactiplantibacillus plantarum B21	CP010528.1	1	1	1	1	1	1	1	3146453 to 3154078
Lactiplantibacillus plantarum CNEI-KCA4	CP053571.1	1	1	1	1	1	1	1	166051 to 173676
Lactiplantibacillus plantarum subsp. plantarum GR1187	CP078132.1	1	1	1	1	1	1	1	3072284 to 3079909
Lactiplantibacillus plantarum subsp. plantarum GR1184	CP078129.1	1	1	1	1	1	1	1	3072283 to 3079908
Lactiplantibacillus plantarum GR0128	CP070847.1	1	1	1	1	1	1	1	1920869 to 1928494
Lactiplantibacillus plantarum X7022	CP048921.1	1	1	1	1	1	1	1	2980170 to 2987795
Lactiplantibacillus plantarum J26	CP033616.1	1	1	1	1	1	1	1	139121 to 131496
Lactiplantibacillus plantarum ATCC 8014	CP024413.1	1	1	1	1	1	1	1	3063105 to 3070730
Lactiplantibacillus plantarum BK-021	CP044233.1	1	1	1	1	1	1	1	1467658 to 1460033
Lactiplantibacillus plantarum AS-9	CP028421.1	1	1	1	1	1	1	1	2986659 to 2994285
Lactiplantibacillus plantarum DOMLa	CP004406.1	1	1	1	1	1	1	1	3059094 to 3066719
Lactiplantibacillus plantarum TK-P2A	CP045593.1	1	1	1	1	1	1	1	3059823 to 3067448
Lactiplantibacillus plantarum JDM1	CP001617.1	1	1	1	1	1	1	1	3058057 to 3065682
Lactiplantibacillus plantarum TCI507	CP054259.1	1	1	1	1	1	1	1	495174 to 487549
Lactiplantibacillus plantarum SK151	CP030105.1	1	1	1	1	1	1	1	2733344 to 2740969
Lactiplantibacillus plantarum DW12	CP058967.1	1	1	1	1	1	1	1	3081443 to 3089068
Lactiplantibacillus plantarum SK156	CP059473.1	1	1	1	1	1	1	1	1886253 to 1893878
Lactiplantibacillus plantarum HC-2	CP046935.1	1	1	1	1	1	1	1	1822318 to 1829943
Lactiplantibacillus plantarum CACC 558	CP048022.1	1	1	1	1	1	1	1	2691691 to 2699316
Lactiplantibacillus plantarum CAUH2	CP015126.1	1	1	1	1	1	1	1	3112861 to 3120486
Lactiplantibacillus plantarum GR0512	CP070851.1	1	1	1	1	1	1	1	2931973 to 2939598
Lactiplantibacillus plantarum Y44	CP030244.1	1	1	1	1	1	1	1	3112771 to 3120396
Lactiplantibacillus plantarum ZFM9	CP032642.1	1	1	1	1	1	1	1	357059 to 349434
Lactiplantibacillus plantarum ZFM55	CP032359.1	1	1	1	1	1	1	1	3117539 to 3125164
Lactiplantibacillus plantarum PC520	CP023772.1	1	1	1	1	1	1	1	213980 to 221605
Lactiplantibacillus plantarum BDGP2	CP023174.1	1	1	1	1	1	1	1	2486238 to 2493863
Lactiplantibacillus plantarum dm	CP022373.1	1	1	1	1	1	1	1	2379439 to 2371814
Lactiplantibacillus plantarum LP2	CP020816.1	1	1	1	1	1	1	1	3141638 to 3149263
Lactiplantibacillus plantarum LZ95	CP012122.1	1	1	1	1	1	1	1	3117482 to 3125107
Lactiplantibacillus plantarum subsp. plantarum ST-III	CP002222.1	1	1	1	1	1	1	1	3113144 to 3120769
Lactiplantibacillus plantarum DF	CP013753.1	1	1	1	1	1	1	1	1215690 to 1208065
Lactiplantibacillus plantarum KP	CP013749.1	1	1	1	1	1	1	1	840587 to 832962
Lactiplantibacillus plantarum 12	CP046593.1	1	1	1	1	1	1	1	1669164 to 1676788
Lactiplantibacillus plantarum MK55	CP065019.1	1	1	1	1	1	1	1	3164306 to 3171931
Lactiplantibacillus plantarum TMW 1.1478	CP021932.1	1	1	1	1	1	1	1	3193363 to 3200987
Lactiplantibacillus plantarum SRCM103357	CP035143.1	1	1	1	1	1	1	1	3131912 to 3139537
Lactiplantibacillus plantarum ZDY2013	CP065160.1	1	1	1	1	1	1	1	3168675 to 3176299
Lactiplantibacillus plantarum 202195	CP040858.1	1	1	1	1	1	1	1	2719142 to 2711517
Lactiplantibacillus plantarum ATCC 202195	CP063750.1	1	1	1	1	1	1	1	3160485 to 3168110
Lactiplantibacillus plantarum LRCC5314	CP072452.1	1	1	1	1	1	1	1	1922485 to 1930110
Lactiplantibacillus plantarum JBE245	CP014780.1	1	1	1	1	1	1	1	3128741 to 3136366
Lactiplantibacillus plantarum IRG1	CP025690.1	1	1	1	1	1	1	1	3086404 to 3094029
Lactiplantibacillus plantarum AR195	CP071449.1	1	1	1	1	1	1	1	3080295 to 3087920
Lactiplantibacillus plantarum LQ80	CP028977.1	1	1	1	1	1	1	1	3098811 to 3106436
Lactiplantibacillus plantarum KACC 92189	CP024058.1	1	1	1	1	1	1	1	1698792 to 1691168
Lactiplantibacillus plantarum SRCM102022	CP021501.1	1	1	1	1	1	1	1	3108702 to 3116327
Lactiplantibacillus plantarum NCU116	CP016071.1	1	1	1	1	1	1	1	1328602 to 1320977
Lactiplantibacillus plantarum 5-2	CP009236.1	1	1	1	1	1	1	1	3126837 to 3134462
Lactiplantibacillus plantarum FBL-3a	CP034694.1	1	1	1	pseudo	1	1	1	2674403 to 2666777
Lactiplantibacillus plantarum LLY-606	CP023306.1	1	1	1	1	1	1	1	3105370 to 3112995
Lactiplantibacillus plantarum SRCM103295	CP035113.1	1	1	1	1	1	1	1	3007589 to 3015215
Lactiplantibacillus plantarum b-2	CP027349.1	1	1	1	1	1	1	1	3109494 to 3117119
Lactiplantibacillus plantarum LPL-1	CP021997.1	1	1	1	1	1	1	1	31745 to 24120
Lactiplantibacillus plantarum 41P	CP075330.1	1	1	1	1	1	1	1	3109131 to 3116756
Lactiplantibacillus plantarum SRCM103297	CP035556.1	1	1	1	1	1	1	1	79145 to 71520
Lactiplantibacillus plantarum SRCM103361	CP035150.1	1	1	1	1	1	1	1	72662 to 65037
Lactiplantibacillus plantarum S58	CP068767.1	1	1	1	1	1	1	1	3070801 to 3078426
Lactiplantibacillus plantarum X7021	CP025412.1	1	1	1	1	1	1	1	3087444 to 3095069
Lactiplantibacillus plantarum SPC-SNU 72-2	CP050805.1	1	1	1	1	1	1	1	1211120 to 1203495
Lactiplantibacillus plantarum SRCM101167	CP028334.1	1	1	1	1	1	1	1	1307779 to 1300154
Lactiplantibacillus plantarum YW11	CP035031.1	1	1	1	1	1	1	1	82952 to 75327
Lactiplantibacillus plantarum C410L1	CP017954.1	1	1	1	1	1	1	1	2571278 to 2563653
Lactiplantibacillus plantarum subsp. plantarum P-8	CP005942.2	1	1	1	1	1	1	1	2954236 to 2961861
Lactiplantibacillus plantarum ZJ316	CP004082.1	1	1	1	1	1	1	1	173595 to 181220
Lactiplantibacillus plantarum KLDS1.0391	CP019348.1	1	1	1	1	1	1	1	1670570 to 1662945
Lactiplantibacillus plantarum 12_3	CP035012.1	1	1	1	1	1	1	1	637685 to 630060
Lactiplantibacillus plantarum LZ227	CP015857.1	1	1	1	1	1	1	1	2512949 to 2505324
Lactiplantibacillus plantarum 16	CP006033.1	1	1	1	1	1	1	1	2966597 to 2974222
Lactiplantibacillus plantarum LZ206	CP015966.1	1	1	1	1	1	1	1	2603584 to 2595960
Lactiplantibacillus plantarum ZFM4	CP032648.1	1	1	1	1	1	1	1	1531627 to 1524002
Lactiplantibacillus paraplantarum L-ZS9	CP013130.1	1	1	1	1	1	1	1	3072604 to 3080231
Lactiplantibacillus plantarum 13_3	CP035020.1	1	1	1	1	1	1	1	82919 to 75293
Lactiplantibacillus paraplantarum CK401	CP053337.1	1	1	1	1	1	1	1	1842111 to 1834838
Lactiplantibacillus plantarum SRCM101187	CP028226.1	1	1	1	1	1	1	1	1032329 to 1039949
Lactiplantibacillus plantarum SN35N	AP018405.1	1	1	1	1	1	1	1	1738703 to 1729827
Lactiplantibacillus plantarum ATG-K2	CP032460.1	1	1	1	1	1	1	1	2221795 to 2230607
Lactiplantibacillus plantarum MSD1	CP050257.1	1	1	1	1	1	1	1	2936989 to 2943970
Lactiplantibacillus plantarum SRCM103303	CP035571.1	0	1	1	1	1	1	1	66678 to 59698
Lactiplantibacillus plantarum SHY 21-2	CP066547.1	0	1	1	1	1	1	1	3029647 to 3036627
Lactiplantibacillus plantarum SRCM103426	CP035174.1	0	1	1	1	1	1	1	3112394 to 3119372
Lactiplantibacillus plantarum SRCM103311	CP035131.1	0	1	1	1	1	1	1	71086 to 64108
Lactiplantibacillus plantarum JBE490	CP020861.1	0	1	1	1	1	1	1	3119136 to 3126114
Lactiplantibacillus plantarum SRCM103300	CP035566.1	0	1	1	1	1	1	1	70231 to 63253
Lactiplantibacillus plantarum Q7	CP019712.1	0	1	1	1	1	1	1	60154 to 53171
Lactiplantibacillus plantarum Zhang-LL	CP011769.1	0	1	1	1	1	1	1	2891315 to 2898298
Lactiplantibacillus plantarum LMT1-48	CP033888.1	0	1	1	1	1	1	1	2089133 to 2096113
Lactiplantibacillus plantarum LS/07	CP034997.1	0	1	1	1	1	1	1	3094899 to 3102931
Lactiplantibacillus plantarum AS-8	CP028422.1	0	1	1	1	1	1	1	172881 to 179862
Lactiplantibacillus plantarum BLS41	CP018209.1	0	1	1	1	1	1	1	1856823 to 1863804
Lactiplantibacillus plantarum KM2	CP069282.1	0	1	1	1	1	1	1	3096967 to 3103948
Lactiplantibacillus plantarum SRCM103418	CP035168.1	0	1	1	1	1	1	1	156449 to 149468
Lactiplantibacillus plantarum K259	CP025590.1	0	1	1	1	1	1	1	2849062 to 2856043
Lactiplantibacillus plantarum LP3	CP017066.1	0	1	1	1	1	1	1	3123788 to 3130769
Lactiplantibacillus plantarum pc-26	CP023301.1	0	1	1	1	1	1	1	3049785 to 3056766
Lactiplantibacillus plantarum TMW 1.708	CP017374.1	0	1	1	1	1	1	1	3043550 to 3050531
Lactiplantibacillus plantarum L75a	CP074419.1	0	1	1	1	1	1	1	2289447 to 2296428
Lactiplantibacillus plantarum 83-18	CP046669.1	0	1	1	1	1	1	1	3004923 to 3011904
Lactiplantibacillus plantarum SRCM101518	CP028241.1	0	1	1	1	1	1	1	2273525 to 2266544
Lactiplantibacillus plantarum SRCM101222	CP028229.1	0	1	1	1	1	1	1	1217220 to 1210239
Lactiplantibacillus plantarum SRCM100442	CP028221.1	0	1	1	1	1	1	1	1208058 to 1215039
Lactiplantibacillus plantarum SRCM100440	CP028220.1	0	1	1	1	1	1	1	2024221 to 2017240
Lactiplantibacillus plantarum SRCM100438	CP028219.1	0	1	1	1	1	1	1	1208817 to 1215798
Lactiplantibacillus plantarum subsp. plantarum SRCM100434	CP021528.1	0	1	1	1	1	1	1	128248 to 121267
Lactiplantibacillus plantarum AMT74419	CP052869.1	0	1	1	1	1	1	1	3097119 to 3104099
Lactiplantibacillus plantarum KC28	CP026743.1	0	1	1	1	1	1	1	2592282 to 2599262
Lactiplantibacillus plantarum PC518	CP066817.1	0	1	1	1	1	1	1	3053476 to 3060457
Lactiplantibacillus plantarum PC518	CP065802.1	0	1	1	1	1	1	1	3053737 to 3060718
Lactiplantibacillus plantarum UNQLp11	CP031140.1	0	1	1	1	1	1	1	217113 to 210132
Lactiplantibacillus plantarum DSR_M2	CP022294.1	0	1	1	1	1	1	1	3107685 to 3114666
Lactiplantibacillus plantarum XJ25	CP068448.1	0	1	1	1	1	1	1	3036270 to 3043251
Lactiplantibacillus plantarum CXG9	CP069168.1	0	1	1	1	1	1	1	3156903 to 3163884
Lactiplantibacillus plantarum plantarum	CP021086.1	0	1	1	1	1	1	1	2687450 to 2680469
Lactiplantibacillus plantarum subsp. plantarum LB1-2	CP025991.1	0	1	1	1	1	1	1	2439611 to 2432630
Lactiplantibacillus plantarum LM1004	CP025988.1	0	1	1	1	1	1	1	1936349 to 1943330
Lactiplantibacillus plantarum subsp. plantarum BNH17	CP040374.1	0	1	1	1	1	1	1	3119029 to 3126010
Lactiplantibacillus plantarum CNEI-KCA5	CP059294.1	0	1	1	1	1	1	1	3141840 to 3148821
Lactiplantibacillus plantarum AS-10	CP028420.1	0	1	1	1	1	1	1	77 to 7037
Lactiplantibacillus plantarum BCC9546	CP044500.1	0	1	1	1	1	1	1	3120981 to 3127962
Lactiplantibacillus plantarum subsp. plantarum TS12	CP018324.1	1	1	0	0	0	0	1	1965049 to 1967520/1958910 to 1960705
Lactiplantibacillus plantarum TMW 1.277	CP017363.1	1	1	0	0	0	0	1	3038547 to 3041018/3032409 to 3034203
Lactiplantibacillus plantarum TMW 1.25	CP017354.1	1	1	0	0	0	0	1	3083994 to 3086465/3077856 to 3079650
Lactiplantibacillus plantarum SRCM102737	CP028261.1	1	1	0	0	0	0	1	2577054 to 2579525/2570915 to 2572710
Lactiplantibacillus plantarum SRCM100995	CP028275.1	1	1	0	0	0	0	1	1187057 to 1189528/1180918 to 1182713
Lactiplantibacillus plantarum 123-17	CP046656.1	1	1	0	0	0	0	1	3077831 to 3075360/3083970 to 3082175
Lactiplantibacillus plantarum subsp. plantarum E1	CP031771.1	1	1	0	0	0	0	1	3122369 to 3119898/3128508 to 3126713
Lactiplantibacillus plantarum MF1298	CP013149.1	1	1	0	0	0	0	1	3122369 to 3119898/3128508 to 3126713
Lactiplantibacillus plantarum Lp900	CP059168.1	1	1	0	0	0	0	1	3070001 to 3072472/3063862 to 3065657
Lactiplantibacillus plantarum SRCM101105	CP028222.1	1	1	0	0	0	0	1	1872516 to 1874987/1866377 to 1868172
Lactiplantibacillus plantarum 10CH	CP023728.1	0	1	0	0	0	0	1	3169191 to 3171662/3163696 to 3164847
Lactiplantibacillus plantarum SN13T	AP019815.1	1	1	0	0	0	0	1	1991746 to 1989276/1997877 to 1996099
*, the genes shown in red are galactitol metabolism related genes. The genes shown in black are their up-stream and down-stream genes.
Supplementary Table S3-8-2 Galactitol metabolism gene clusters in other lactic acid bacteria strains*
Description	Accession	gph3	deh	pts35C	pts35B	pts35A	tr	xfp	Location
Lactiplantibacillus pentosus IG1	FR874854.1	0	1	1	1	1	1	1	2044244 to 2037348
Lactiplantibacillus pentosus DSM 20314	CP032757.1	0	1	1	1	1	1	1	3478084 to 3484979
Lactiplantibacillus pentosus MP-10	FR871824.1	0	1	1	1	1	1	1	56569 to 49684
Lactiplantibacillus pentosus ZFM222	CP032654.1	1	1	0	0	0	0	1	2775162 to 2777632/2769029 to 2770808
Lactiplantibacillus pentosus ZFM94	CP032659.1	1	1	0	0	0	0	1	2157499 to 2159969/2151366 to 2153145
Lactiplantibacillus paraplantarum AS-7	CP028423.1	0	1	0	0	0	0	1	2957827 to 2960269/2952249 to 2953408
Lactiplantibacillus pentosus SLC13	CP022130.1	0	0	0	0	0	0	1	1855359 to 1857780
Lactiplantibacillus argentoratensis DSM 16365	CP032751.1	1	1	1	1	1	1	1	3079554 to 3087174
*, the genes shown in red are galactitol metabolism related genes. The genes shown in black are their up-stream and down-stream genes.

## Sheet: Galactitol 2
Supplementary Table S3-8-3 Galactitol metabolism gene clusters in L. plantarum strains*
Description	Accession	tr	pts36A	pts36B	pts36C	hp	ald	Location			Gene	Function
Lactiplantibacillus plantarum LP-F1	CP051192	1	0	0	0	0	0	1903938 to 1904552			tr	DeoR/GlpR transcriptional regulator
Lactiplantibacillus plantarum LQ80	CP028977.1	1	1	1	1	1	1	3142355 to 3146816			pts36A	PTS sugar transporter subunit IIA
Lactiplantibacillus plantarum NCIMB8826	CP037961.1	1	1	1	1	1	1	3216101 to 3220562			pts36B	PTS sugar transporter subunit IIB
Lactiplantibacillus plantarum WCFS1	AL935263.2	1	1	1	1	1	1	3216174 to 3220635			pts36C	PTS galactitol transporter subunit IIC
Lactiplantibacillus plantarum IRG1	CP025690.1	1	1	1	1	1	1	3137854 to 3142315			hp	hypothetical protein
Lactiplantibacillus plantarum KACC 92189	CP024058.1	1	1	1	1	1	1	1647346 to 1642885			ald	class II aldolase/adducin family protein
Lactiplantibacillus plantarum SRCM102022	CP021501.1	1	1	1	1	1	1	3160168 to 3164629
Lactiplantibacillus plantarum NCU116	CP016071.1	1	1	1	1	1	1	1277136 to 1272675
Lactiplantibacillus plantarum B21	CP010528.1	1	1	1	1	1	1	3190156 to 3194617
Lactiplantibacillus plantarum subsp. plantarum GR1187	CP078132.1	1	1	1	1	1	1	3114947 to 3119408
Lactiplantibacillus plantarum subsp. plantarum GR1184	CP078129.1	1	1	1	1	1	1	3114946 to 3119407
Lactiplantibacillus plantarum GR0128	CP070847.1	1	1	1	1	1	1	1963532 to 1967993
Lactiplantibacillus plantarum SRCM101518	CP028241.1	1	1	1	1	1	1	2222694 to 2218233
Lactiplantibacillus plantarum SRCM101222	CP028229.1	1	1	1	1	1	1	1166389 to 1161928
Lactiplantibacillus plantarum AR195	CP071449.1	1	1	1	1	1	1	3131753 to 3136214
Lactiplantibacillus plantarum BLS41	CP018209.1	1	1	1	1	1	1	1898839 to 1903300
Lactiplantibacillus plantarum KM2	CP069282.1	1	1	1	1	1	1	3138983 to 3143444
Lactiplantibacillus plantarum K259	CP025590.1	1	1	1	1	1	1	2891078 to 2895539
Lactiplantibacillus plantarum LP3	CP017066.1	1	1	1	1	1	1	3165804 to 3170265
Lactiplantibacillus plantarum CXG9	CP069168.1	1	1	1	1	1	1	3207717 to 3212169
Lactiplantibacillus plantarum Heal19	CP055123.1	1	1	1	1	1	1	2638082 to 2633630
Lactiplantibacillus plantarum TCI507	CP054259.1	1	1	1	1	1	1	452524 to 448072
Lactiplantibacillus plantarum ZS2058	CP012343.1	1	1	1	1	1	1	2356104 to 2360556
Lactiplantibacillus plantarum GR0512	CP070851.1	1	1	1	1	1	1	2974621 to 2979073
Lactiplantibacillus plantarum SRCM103357	CP035143.1	1	1	1	1	1	1	3183371 to 3187823
Lactiplantibacillus plantarum Lp900	CP059168.1	1	1	1	1	1	1	3116466 to 3120918
Lactiplantibacillus plantarum CNEI-KCA4	CP053571.1	1	1	1	1	1	1	217523 to 221975
Lactiplantibacillus plantarum SRCM101105	CP028222.1	1	1	1	1	1	1	1918827 to 1923279
Lactiplantibacillus plantarum SRCM100995	CP028275.1	1	1	1	1	1	1	1233360 to 1237812
Lactiplantibacillus plantarum 123-17	CP046656.1	1	1	1	1	1	1	3031520 to 3027068
Lactiplantibacillus plantarum subsp. plantarum E1	CP031771.1	1	1	1	1	1	1	3076058 to 3071606
Lactiplantibacillus plantarum 10CH	CP023728.1	1	1	1	pseudo	1	pseudo	3215497 to 3219948
Lactiplantibacillus plantarum MF1298	CP013149.1	1	1	1	1	1	1	3076058 to 3071606
Lactiplantibacillus plantarum SRCM102737	CP028261.1	1	1	1	1	1	1	2623158 to 2627609
Lactiplantibacillus plantarum SRCM100442	CP028221.1	1	1	1	1	1	1	1250074 to 1254526
Lactiplantibacillus plantarum SRCM100440	CP028220.1	1	1	1	1	1	1	1982205 to 1977753
Lactiplantibacillus plantarum SRCM100438	CP028219.1	1	1	1	1	1	1	1250833 to 1255285
Lactiplantibacillus plantarum SRCM103473	CP035224.1	1	1	1	1	1	1	3193692 to 3198144
Lactiplantibacillus plantarum SRCM103472	CP035223.1	1	1	1	1	1	1	108079 to 103627
Lactiplantibacillus plantarum AS-9	CP028421.1	1	1	1	1	1	1	3036730 to 3041182
Lactiplantibacillus plantarum ATCC 8014	CP024413.1	1	1	1	1	1	1	3114567 to 3119019
Lactiplantibacillus plantarum subsp. plantarum SRCM100434	CP021528.1	1	1	1	1	1	1	86232 to 81780
Lactiplantibacillus plantarum DOMLa	CP004406.1	1	1	1	1	1	1	3110555 to 3115007
Lactiplantibacillus plantarum TK-P2A	CP045593.1	1	1	1	1	1	1	3111284 to 3115736
Lactiplantibacillus plantarum BK-021	CP044233.1	1	1	1	1	1	1	1415345 to 1410893
Lactiplantibacillus plantarum JDM1	CP001617.1	1	1	1	1	1	1	3109518 to 3113970
Lactiplantibacillus plantarum TMW 1.1308	CP021929.1	1	1	1	1	1	1	3130747 to 3135199
Lactiplantibacillus plantarum b-2	CP027349.1	1	1	1	1	1	1	3152961 to 3157422
Lactiplantibacillus plantarum LPL-1	CP021997.1	1	1	1	1	1	1	3175137 to 3170676
Lactiplantibacillus plantarum 41P	CP075330.1	1	1	1	1	1	1	3152598 to 3157059
Lactiplantibacillus plantarum 12_3	CP035012.1	1	1	1	1	1	1	594234 to 589773
Lactiplantibacillus plantarum X7021	CP025412.1	1	1	1	1	1	1	3132495 to 3136956
Lactiplantibacillus plantarum MSD1	CP050257.1	1	1	1	1	1	1	2987599 to 2992051
Lactiplantibacillus plantarum SRCM103295	CP035113.1	1	1	1	pseudo	1	1	3051052 to 3055513
Lactiplantibacillus plantarum PC518	CP066817.1	1	1	1	1	0	0	3104292 to 3107991
Lactiplantibacillus plantarum PC518	CP065802.1	1	1	1	1	0	0	3104553 to 3108252
Lactiplantibacillus plantarum UNQLp11	CP031140.1	1	1	1	1	1	1	166297 to 160649
Lactiplantibacillus plantarum LLY-606	CP023306.1	1	1	pseudo	0	0	0	3156829 to 3158467
Lactiplantibacillus plantarum subsp. plantarum BNH17	CP040374.1	1	1	pseudo	0	0	0	3161043 to 3162698
Lactiplantibacillus plantarum 5-2	CP009236.1	1	1	0	0	0	0	3169497 to 317036
Lactiplantibacillus plantarum FBL-3a	CP034694.1	1	1	0	0	0	0	2630202 to 2631741
Lactiplantibacillus plantarum pc-26	CP023301.1	1	0	0	0	0	0	3091800 to 3092728
Lactiplantibacillus plantarum subsp. plantarum LB1-2	CP025991.1	1	0	0	0	0	0	2397594 to 2396666
Lactiplantibacillus plantarum XJ25	CP068448.1	1	0	0	0	0	0	3078287 to 3079215
Lactiplantibacillus plantarum CNEI-KCA5	CP059294.1	1	0	0	0	0	0	3183865 to 3184793
Lactiplantibacillus plantarum HC-2	CP046935.1	1	0	0	0	0	0	1864968 to 1865896
Lactiplantibacillus plantarum 202195	CP040858.1	1	0	0	0	0	0	2676483 to 2675555
Lactiplantibacillus plantarum CACC 558	CP048022.1	1	0	0	0	0	0	2743150 to 2744078
Lactiplantibacillus plantarum 8P-A3	CP046726.1	1	0	0	0	0	0	3233746 to 3234674
Lactiplantibacillus plantarum Y44	CP030244.1	1	0	0	0	0	0	3164226 to 3165154
Lactiplantibacillus plantarum ZFM9	CP032642.1	1	0	0	0	0	0	305603 to 304675
Lactiplantibacillus plantarum ZFM55	CP032359.1	1	0	0	0	0	0	3168995 to 3169923
Lactiplantibacillus plantarum IDCC3501	CP031702.1	1	0	0	0	0	0	2119909 to 2118981
Lactiplantibacillus plantarum SK151	CP030105.1	1	0	0	0	0	0	2784800 to 2785728
Lactiplantibacillus plantarum PC520	CP023772.1	1	0	0	0	0	0	265425 to 266353
Lactiplantibacillus plantarum BDGP2	CP023174.1	1	0	0	0	0	0	2537694 to 2538622
Lactiplantibacillus plantarum dm	CP022373.1	1	0	0	0	0	0	2327982 to 2327054
Lactiplantibacillus plantarum LP2	CP020816.1	1	0	0	0	0	0	3193093 to 3194021
Lactiplantibacillus plantarum RI-113	CP017406.1	1	0	0	0	0	0	2846129 to 2845201
Lactiplantibacillus plantarum DF	CP013753.1	1	0	0	0	0	0	1164233 to 1163305
Lactiplantibacillus plantarum KP	CP013749.1	1	0	0	0	0	0	789130 to 788202
Lactiplantibacillus plantarum CAUH2	CP015126.1	1	0	0	0	0	0	3164317 to 3165245
Lactiplantibacillus plantarum JBE245	CP014780.1	1	0	0	0	0	0	3171401 to 3172329
Lactiplantibacillus plantarum LZ95	CP012122.1	1	0	0	0	0	0	3168938 to 3169866
Lactiplantibacillus plantarum DW12	CP058967.1	1	0	0	0	0	0	3132901 to 3133829
Lactiplantibacillus plantarum ATCC 202195	CP063750.1	1	0	0	0	0	0	3203144 to 3204072
Lactiplantibacillus plantarum LRCC5314	CP072452.1	1	0	0	0	0	0	1965145 to 1966073
Lactiplantibacillus plantarum 12	CP046593.1	1	0	0	0	0	0	1720612 to 1721540
Lactiplantibacillus plantarum ZDY2013	CP065160.1	1	0	0	0	0	0	3206209 to 3207137
Lactiplantibacillus plantarum PMO08	CP062059.1	1	0	0	0	0	0	1710657 to 1709729
Lactiplantibacillus plantarum DSM 20174	CP039121.1	1	0	0	0	0	0	92296 to 91368
Lactiplantibacillus plantarum SK156	CP059473.1	1	0	0	0	0	0	1937709 to 1938637
Lactiplantibacillus plantarum subsp. plantarum ST-III	CP002222.1	1	0	0	0	0	0	3164599 to 3165527
Lactiplantibacillus plantarum AMT74419	CP052869.1	1	0	0	0	0	0	3134004 to 3134932
Lactiplantibacillus plantarum TMW 1.1478	CP021932.1	pseudo	0	0	0	0	0	3230905 to 3231833
Lactiplantibacillus plantarum BCC9546	CP044500.1	1	0	0	0	0	0	3162995 to 3163923
Lactiplantibacillus plantarum KC28	CP026743.1	1	0	0	0	0	0	2629166 to 2630094
Lactiplantibacillus plantarum MK55	CP065019.1	1	0	0	0	0	0	3216620 to 3217102
*, the genes shown in red are galactitol metabolism related genes. The genes shown in black are their up-stream and down-stream genes.
Supplementary Table S3-8-4 Galactitol metabolism gene clusters in other lactic acid bacteria strains*
Description	Accession	tr	pts36A	pts36B	pts36C	hp	ald	Location
Lacticaseibacillus chiayiensis FBL7	CP074378.1	1	1	1	1	1	1	2561790 to 2566239
Lacticaseibacillus casei N	CP077759.1	1	1	1	1	1	1	2090741 to 2095189
Lacticaseibacillus casei FBL6	CP074377.1	1	1	1	1	1	1	2274187 to 2278635
Lacticaseibacilluscasei LC5	CP017065.1	1	1	1	1	1	1	2803846 to 2808294
Lacticaseibacilluscasei DSM 20011 = JCM 1134 = ATCC 393	AP012544.1	1	1	1	1	1	1	2672241 to 2677967
Lactiplantibacillus pentosus IG1	FR874854.1	1	1	1	1	0	0	2005104 to 2008569
Lactiplantibacillus pentosus DSM 20314	CP032757.1	1	1	1	1	0	0	3513771 to 3517236
Lactiplantibacillus pentosus MP-10	FR871824.1	1	1	1	1	0	0	17427 to 20892
*, the genes shown in red are galactitol metabolism related genes. The genes shown in black are their up-stream and down-stream genes.
