# Supplementary material for: The Carbohydrate Metabolism of Lactiplantibacillus plantarum
Source: Int J Mol Sci. 2021 Dec 15;22(24):13452. doi: 10.3390/ijms222413452 (PMC8704671; doi:10.3390/ijms222413452)
Supplement: Supplementary file 1 [file ijms-22-13452-s001.zip › Supplementary Table S3-9 Sorbitol metabolism.xlsx]

## Sheet: sor1
Supplementary Table S3-9-1 Sorbitol metabolism gene clusters sor1 in L. plantarum strains
Description	Accession	pts38A	pts38BC	pts38C	srlM2	srlR2	srlD2	Location		Gene	Function
Lactiplantibacillus plantarum LP-F1	CP051192	1	1	1	1	1	1	1960652 to 1965864		pts38A	PTS
Lactiplantibacillus plantarum NCIMB8826	CP037961.1	1	1	1	1	1	1	3273426 to 3278638		pts38BC	PTS
Lactiplantibacillus plantarum WCFS1	AL935263.2	1	1	1	1	1	1	3273499 to 3278711		pts38C	PTS
Lactiplantibacillus plantarum AMT74419	CP052869.1	1	1	1	1	1	1	3190256 to 3195468		srlM2	sorbitol operon activator
Lactiplantibacillus plantarum KC28	CP026743.1	1	1	1	1	1	1	2685375 to 2690587		srlR2	sorbitol operon transcription antiterminator
Lactiplantibacillus plantarum 202195	CP040858.1	1	1	1	1	1	1	2619026 to 2613814		srlD2	sorbitol-6-phosphate 2-dehydrogenase
Lactiplantibacillus plantarum 8P-A3	CP046726.1	1	1	1	1	1	1	3288827 to 3294039
Lactiplantibacillus plantarum ZFM9	CP032642.1	1	1	1	1	1	1	247912 to 242700
Lactiplantibacillus plantarum ZFM55	CP032359.1	1	1	1	1	1	1	3226687 to 3231899
Lactiplantibacillus plantarum IDCC3501	CP031702.1	1	1	1	1	1	1	2063282 to 2058070
Lactiplantibacillus plantarum FBL-3a	CP034694.1	1	1	1	1	1	1	2601110 to 2595898
Lactiplantibacillus plantarum BDGP2	CP023174.1	1	1	1	1	1	1	2593806 to 2599018
Lactiplantibacillus plantarum dm	CP022373.1	1	1	1	1	1	1	2273069 to 2267857
Lactiplantibacillus plantarum DF	CP013753.1	1	1	1	1	1	1	1109511 to 1104299
Lactiplantibacillus plantarum KP	CP013749.1	1	1	1	1	1	1	734408 to 729196
Lactiplantibacillus plantarum CAUH2	CP015126.1	1	1	1	1	1	1	3220095 to 3225307
Lactiplantibacillus plantarum JBE245	CP014780.1	1	1	1	1	1	1	3227815 to 3233027
Lactiplantibacillus plantarum LZ95	CP012122.1	1	1	1	1	1	1	3226603 to 3231815
Lactiplantibacillus plantarum ATCC 202195	CP063750.1	1	1	1	1	1	1	3260601 to 3265813
Lactiplantibacillus plantarum LRCC5314	CP072452.1	1	1	1	1	1	1	2021587 to 2026799
Lactiplantibacillus plantarum MK55	CP065019.1	1	1	1	1	1	1	3273942 to 3279154
Lactiplantibacillus plantarum DSM 20174	CP039121.1	1	1	1	1	1	1	36365 to 31153
Lactiplantibacillus plantarum SRCM102737	CP028261.1	1	1	1	1	1	1	2677629 to 2682841
Lactiplantibacillus plantarum SRCM101105	CP028222.1	1	1	1	1	1	1	1973298 to 1978510
Lactiplantibacillus plantarum SRCM100995	CP028275.1	1	1	1	1	1	1	1287831 to 1293043
Lactiplantibacillus plantarum 123-17	CP046656.1	1	1	1	1	1	1	3155135 to 3160347
Lactiplantibacillus plantarum Y44	CP030244.1	1	1	1	1	1	1	3220940 to 3226152
Lactiplantibacillus plantarum pc-26	CP023301.1	1	1	1	1	1	1	3147014 to 3152226
Lactiplantibacillus plantarum subsp. plantarum E1	CP031771.1	1	1	1	1	1	1	3199679 to 3204891
Lactiplantibacillus plantarum SK151	CP030105.1	1	1	1	1	1	1	2841644 to 2846856
Lactiplantibacillus plantarum K259	CP025590.1	1	1	1	1	1	1	2950334 to 2955546
Lactiplantibacillus plantarum 10CH	CP023728.1	1	1	1	1	1	1	3276257 to 3281469
Lactiplantibacillus plantarum LP2	CP020816.1	1	1	1	1	1	1	3249807 to 3255019
Lactiplantibacillus plantarum RI-113	CP017406.1	1	1	1	1	1	1	2788568 to 2783356
Lactiplantibacillus plantarum MF1298	CP013149.1	1	1	1	1	1	1	3199679 to 3204891
Lactiplantibacillus plantarum 12	CP046593.1	1	1	1	1	1	1	1777306 to 1782518
Lactiplantibacillus plantarum PMO08	CP062059.1	1	1	1	1	1	1	1655161 to 1649949
Lactiplantibacillus plantarum SK156	CP059473.1	1	1	1	1	1	1	1994553 to 1999765
Lactiplantibacillus plantarum HC-2	CP046935.1	1	1	1	1	1	1	1921574 to 1926786
Lactiplantibacillus plantarum subsp. plantarum ST-III	CP002222.1	1	1	1	1	1	1	3219561 to 3224773
Lactiplantibacillus plantarum CACC 558	CP048022.1	1	1	1	1	1	1	2799270 to 2804482
Lactiplantibacillus plantarum SRCM101511	CP028235.1	1	1	1	1	1	1	1098292 to 1093080
Lactiplantibacillus plantarum SRCM101518	CP028241.1	1	1	1	1	1	1	2169244 to 2164032
Lactiplantibacillus plantarum SRCM101222	CP028229.1	1	1	1	1	1	1	1111172 to 1105960
Lactiplantibacillus plantarum subsp. plantarum nF1-FD	CP025285.1	1	1	1	1	1	1	3087331 to 3092543
Lactiplantibacillus plantarum nF1	CP030881.1	1	1	1	1	1	1	2883333 to 2878121
Lactiplantibacillus plantarum plantarum	CP021086.1	1	1	1	1	1	1	2632315 to 2627103
Lactiplantibacillus plantarum PC520	CP023772.1	1	1	1	1	1	1	322163 to 327375
Lactiplantibacillus plantarum LP3	CP017066.1	1	1	1	1	1	1	3225061 to 3230273
Lactiplantibacillus plantarum SRCM102022	CP021501.1	1	1	1	1	1	1	3219497 to 3224709
Lactiplantibacillus plantarum TMW 1.708	CP017374.1	1	1	1	1	1	1	3097334 to 3102546
Lactiplantibacillus plantarum NCU116	CP016071.1	1	1	1	1	1	1	1217808 to 1212596
Lactiplantibacillus plantarum B21	CP010528.1	1	1	1	1	1	1	3249481 to 3254693
Lactiplantibacillus plantarum subsp. plantarum GR1187	CP078132.1	1	1	1	1	1	1	3174272 to 3179484
Lactiplantibacillus plantarum subsp. plantarum GR1184	CP078129.1	1	1	1	1	1	1	3174271 to 3179483
Lactiplantibacillus plantarum GR0128	CP070847.1	1	1	1	1	1	1	2022857 to 2028069
Lactiplantibacillus plantarum LQ80	CP028977.1	1	1	1	1	1	1	3195393 to 3200605
Lactiplantibacillus plantarum BLS41	CP018209.1	1	1	1	1	1	1	1958096 to 1963308
Lactiplantibacillus plantarum KM2	CP069282.1	1	1	1	1	1	1	3198240 to 3203452
Lactiplantibacillus plantarum Lp900	CP059168.1	1	1	1	1	1	1	3170763 to 3175974
Lactiplantibacillus plantarum WLPL04	CP023771.1	1	1	1	1	1	1	3107122 to 3112334
Lactiplantibacillus plantarum TMW 1.1623	CP017379.1	1	1	1	1	1	1	3106777 to 3111989
Lactiplantibacillus plantarum CXG9	CP069168.1	1	1	1	1	1	1	3260746 to 3265958
Lactiplantibacillus plantarum TCI507	CP054259.1	1	1	1	1	1	1	399494 to 394282
Lactiplantibacillus plantarum KCCP11226	CP046262.1	1	1	1	1	1	1	3171468 to 3176680
Lactiplantibacillus plantarum TMW 1.1478	CP021932.1	1	1	1	1	1	1	3286709 to 3291921
Lactiplantibacillus plantarum GR0512	CP070851.1	1	1	1	1	1	1	3027646 to 3032858
Lactiplantibacillus plantarum SRCM103473	CP035224.1	1	1	1	1	1	1	3258588 to 3263800
Lactiplantibacillus plantarum SRCM103472	CP035223.1	1	1	1	1	1	1	43182 to 37970
Lactiplantibacillus plantarum SRCM103357	CP035143.1	1	1	1	1	1	1	3242689 to 3247901
Lactiplantibacillus plantarum 5-2	CP009236.1	1	1	1	1	1	1	3201808 to 3207020
Lactiplantibacillus plantarum BCC9546	CP044500.1	1	1	1	1	1	1	3183773 to 3188985
Lactiplantibacillus plantarum AS-9	CP028421.1	1	1	1	1	1	1	3080885 to 3086097
Lactiplantibacillus plantarum ATCC 8014	CP024413.1	1	1	1	1	1	1	3168011 to 3173223
Lactiplantibacillus plantarum DOMLa	CP004406.1	1	1	1	1	1	1	3163999 to 3169211
Lactiplantibacillus plantarum TK-P2A	CP045593.1	1	1	1	1	1	1	3164728 to 3169940
Lactiplantibacillus plantarum JDM1	CP001617.1	1	1	1	1	1	1	3162962 to 3168174
Lactiplantibacillus plantarum LS/07	CP034997.1	1	1	1	1	1	1	3145153 to 3150365
Lactiplantibacillus plantarum TMW 1.1308	CP021929.1	1	1	1	1	1	1	3187008 to 3192220
Lactiplantibacillus plantarum IRG1	CP025690.1	1	1	1	1	1	1	3189299 to 3194511
Lactiplantibacillus plantarum KACC 92189	CP024058.1	1	1	1	1	1	1	1595903 to 1590691
Lactiplantibacillus plantarum BK-021	CP044233.1	1	1	1	1	1	1	1361999 to 1356787
Lactiplantibacillus plantarum X7022	CP048921.1	1	1	1	1	1	1	3049360 to 3054572
Lactiplantibacillus plantarum subsp. plantarum G1	CP053912.1	1	1	1	1	1	1	2962046 to 2956834
Lactiplantibacillus plantarum 83-18	CP046669.1	1	1	1	1	1	1	3048937 to 3054149
Lactiplantibacillus plantarum ATG-K6	CP032464.1	1	1	1	1	1	1	2959258 to 2954046
Lactiplantibacillus plantarum ATG-K8	CP032466.1	1	1	1	1	1	1	2333493 to 2328281
Lactiplantibacillus plantarum DR7	CP031318.1	1	1	1	1	1	1	1612007 to 1606795
Lactiplantibacillus plantarum SN35N DNA	AP018405.1	1	1	1	1	1	1	1701603 to 1696391
Lactiplantibacillus plantarum HAC01	CP029349.1	1	1	1	1	1	1	1831648 to 1826436
Lactiplantibacillus plantarum K25	CP020093.1	1	1	1	1	1	1	3144847 to 3150059
Lactiplantibacillus plantarum TMW 1.277	CP017363.1	1	1	1	1	1	1	3068387 to 3073599
Lactiplantibacillus plantarum TMW 1.25	CP017354.1	1	1	1	1	1	1	3113834 to 3119046
Lactiplantibacillus plantarum CLP0611	CP019722.1	1	1	1	1	1	1	3166721 to 3171933
Lactiplantibacillus plantarum LY-78	CP015308.1	1	1	1	1	1	1	1971509 to 1966297
Lactiplantibacillus plantarum subsp. plantarum CGMCC 1.557	CP016270.1	1	1	1	1	1	1	2308276 to 2313488
Lactiplantibacillus plantarum LMT1-48	CP033888.1	1	1	1	1	1	1	2118361 to 2123573
Lactiplantibacillus plantarum SRCM103362	CP035156.1	1	1	1	1	1	1	3007662 to 3012874
Lactiplantibacillus plantarum KLDS1.0386	CP071892.1	1	1	1	1	1	1	2992539 to 2997751
Lactiplantibacillus plantarum Heal19	CP055123.1	1	1	1	1	1	1	2585047 to 2579835
Lactiplantibacillus plantarum CNEI-KCA4	CP053571.1	1	1	1	1	1	1	268957 to 274169
Lactiplantibacillus plantarum SRCM100442	CP028221.1	1	1	1	1	1	1	1301508 to 1306720
Lactiplantibacillus plantarum SRCM100440	CP028220.1	1	1	1	1	1	1	1930771 to 1925559
Lactiplantibacillus plantarum SRCM100438	CP028219.1	1	1	1	1	1	1	1302267 to 1307479
Lactiplantibacillus plantarum DSR_M2	CP022294.1	1	1	1	1	1	1	3147763 to 3152975
Lactiplantibacillus plantarum AS-8	CP028422.1	1	1	1	1	1	1	216039 to 221251
Lactiplantibacillus plantarum subsp. plantarum LB1-2	CP025991.1	1	1	1	1	1	1	2341439 to 2336227
Lactiplantibacillus plantarum subsp. plantarum SRCM100434	CP021528.1	1	1	1	1	1	1	34798 to 29586
Lactiplantibacillus plantarum ZS2058	CP012343.1	1	1	1	1	1	1	2410909 to 2416121
Lactiplantibacillus plantarum XJ25	CP068448.1	1	1	1	1	1	1	3135138 to 3140350
Lactiplantibacillus plantarum CNEI-KCA5	CP059294.1	1	1	1	1	1	1	38961 to 44173
Lactiplantibacillus plantarum SRCM103303	CP035571.1	1	1	1	1	1	1	37447 to 32235
Lactiplantibacillus plantarum SRCM103297	CP035556.1	1	1	1	1	1	1	41281 to 36069
Lactiplantibacillus plantarum b-2	CP027349.1	1	1	1	1	1	1	3170020 to 3175232
Lactiplantibacillus plantarum LPL-1	CP021997.1	1	1	1	1	1	1	3158078 to 3152866
Lactiplantibacillus plantarum C410L1	CP017954.1	1	1	1	1	1	1	2534444 to 2529232
Lactiplantibacillus plantarum LZ227	CP015857.1	1	1	1	1	1	1	2477184 to 2471972
Lactiplantibacillus plantarum SHY 21-2	CP066547.1	1	1	1	1	1	1	3061276 to 3066488
Lactiplantibacillus plantarum 12_3	CP035012.1	1	1	1	1	1	1	577175 to 571963
Lactiplantibacillus plantarum YW11	CP035031.1	1	1	1	1	1	1	44624 to 39412
Lactiplantibacillus plantarum KLDS1.0391	CP019348.1	1	1	1	1	1	1	1628460 to 1623248
Lactiplantibacillus plantarum subsp. plantarum P-8	CP005942.2	1	1	1	1	1	1	2992564 to 2997776
Lactiplantibacillus plantarum 2025	CP076824.1	1	1	1	1	1	1	3154169 to 3159381
Lactiplantibacillus plantarum 16	CP006033.1	1	1	1	1	1	1	3003431 to 3008643
Lactiplantibacillus plantarum SPC-SNU 72-2	CP050805.1	1	1	1	1	1	1	1174286 to 1169074
Lactiplantibacillus plantarum ZFM4	CP032648.1	1	1	1	1	1	1	1495850 to 1490638
Lactiplantibacillus plantarum KC3	CP025586.1	1	1	1	1	1	1	1299359 to 1294147
Lactiplantibacillus plantarum X7021	CP025412.1	1	1	1	1	1	1	3149334 to 3154546
Lactiplantibacillus plantarum LZ206	CP015966.1	1	1	1	1	1	1	2567811 to 2562599
Lactiplantibacillus plantarum SRCM101167	CP028334.1	1	1	1	1	1	1	1271828 to 1266616
Lactiplantibacillus plantarum 13_3	CP035020.1	1	1	1	1	1	1	44582 to 39370
Lactiplantibacillus plantarum SRCM103295	CP035113.1	1	1	1	1	1	1	3068110 to 3073322
Lactiplantibacillus plantarum GB-LP1	CP020564.1	1	1	1	1	1	1	3005590 to 3010802
Lactiplantibacillus plantarum ZJ316	CP004082.1	1	1	1	1	1	1	209372 to 214584
Lactiplantibacillus plantarum AS-10	CP028420.1	1	1	1	1	1	1	29287 to 34488
Lactiplantibacillus plantarum AS-6	CP028424.1	1	1	1	1	1	1	20866 to 26067
Lactiplantibacillus plantarum MSD1	CP050257.1	1	1	1	1	1	1	3044899 to 3050111
Lactiplantibacillus plantarum L75a	CP074419.1	1	1	1	1	1	1	2325177 to 2330389
Lactiplantibacillus plantarum DW12	CP058967.1	1	1	1	1	1	1	3182774 to 3187986
Lactiplantibacillus plantarum 41P	CP075330.1	1	1	1	1	1	1	3169657 to 3174869
Lactiplantibacillus plantarum SRCM101187	CP028226.1	1	1	1	1	1	1	1052805 to 1057992
Lactiplantibacillus plantarum ATG-K2	CP032460.1	1	1	1	1	1	1	2243448 to 2248635
Lactiplantibacillus plantarum UNQLp11	CP031140.1	1	1	1	1	1	1	104735 to 98476
Lactiplantibacillus plantarum HFC8	CP012650.1	1	1	1	1	1	1	1776448 to 1782982
Lactiplantibacillus plantarum AR195	CP071449.1	1	1	1	1	pseudo	1	3183196 to 3189659
Lactiplantibacillus plantarum SRCM103361	CP035150.1	1	1	1	1	pseudo	1	35835 to 29585
Lactiplantibacillus plantarum EM	CP037429.1	1	1	1	1	pseudo	1	3148735 to 3155224
Lactiplantibacillus plantarum NCIMB700965.EF.A	CP026505.1	0	0	0	0	pseudo	1	2502796 to 2505425
Lactiplantibacillus plantarum NCIMB 700965	CP023490.1	0	0	0	0	pseudo	1	1547637 to 1550266
Lactiplantibacillus plantarum SRCM103426	CP035174.1	0	0	0	0	pseudo	1	3151015 to 3153035
Lactiplantibacillus plantarum SRCM103311	CP035131.1	0	0	0	0	pseudo	1	31610 to 29590
Lactiplantibacillus plantarum JBE490	CP020861.1	0	0	0	0	pseudo	1	3157757 to 3159777
Lactiplantibacillus plantarum SRCM103300	CP035566.1	0	0	0	0	pseudo	1	31610 to 29590
Lactiplantibacillus plantarum Q7	CP019712.1	0	0	0	0	pseudo	1	33219 to 31218
Lactiplantibacillus plantarum Zhang-LL	CP011769.1	0	0	0	0	pseudo	1	2918250 to 2920251
Lactiplantibacillus plantarum J26	CP033616.1	0	0	0	0	pseudo	1	107282 to 104072
Lactiplantibacillus plantarum S58	CP068767.1	0	0	0	0	pseudo	1	3115248 to 3116268
Supplementary Table S3-9-2 Sorbitol metabolism gene clusters sor1 in other lactic acid bacteria strains
										Gene	Function
Description	Accession	pts38A	pts38BC	pts38C	srlM2	srlR2	srlD2	Location		pts38A	PTS
Lactiplantibacillus argentoratensis DSM 16365	CP032751.1	1	1	1	1	1	1	3100030 to 3105217		pts38BC	PTS
Lactiplantibacillus paraplantarum AS-7	CP028423.1	1	1	1	1	pseudo	1	2982233 to 2987721		pts38C	PTS
Lactiplantibacillus paraplantarum CK401	CP053337.1	1	1	1	1	1	1	1803493 to 1798281		srlM2	sorbitol operon activator
Lactiplantibacillus paraplantarum L-ZS9	CP013130.1	1	1	1	1	1	1	3108900 to 3114116		srlR2	sorbitol operon transcription antiterminator
Lactiplantibacillus pentosus SLC13	CP022130.1	1	1	1	1	1	1	1833543 to 1828363		srlD2	sorbitol-6-phosphate 2-dehydrogenase
Pediococcus parvulus 2.6 plasmid pPP1	MF766019.1	1	1	1	1	1	1	6020 to 808

## Sheet: sor2
Supplementary Table S3-9-3 Sorbitol metabolism gene clusters sor2 in L. plantarum strains*
Description	Accession	tal3	pts37A	pts37BC	pts37C	srlM1	srlR1	srlD1	tr	Location		Gene	Function
Lactiplantibacillus plantarum NCIMB8826	CP037961.1	1	1	1	1	1	1	1	1	3232305 to 3239555		tal3	transaldolase
Lactiplantibacillus plantarum WCFS1	AL935263.2	1	1	1	1	1	1	1	1	3232378 to 3239628		pts37A	PTS
Lactiplantibacillus plantarum 10CH	CP023728.1	1	1	1	1	1	1	1	1	3233132 to 3240382		pts37BC	PTS
Lactiplantibacillus plantarum UNQLp11	CP031140.1	1	1	1	1	1	1	1	1	148906 to 141656		pts37C	PTS
Lactiplantibacillus plantarum SRCM103357	CP035143.1	1	1	1	1	1	1	1	pseudo	3199566 to 3206815		srlM1	sorbitol operon activator
Lactiplantibacillus plantarum SRCM102022	CP021501.1	1	1	1	1	1	1	1	1	3176372 to 3183623		srlR1	sorbitol operon transcription antiterminator
Lactiplantibacillus plantarum NCU116	CP016071.1	pseudo	1	1	1	1	1	1	1	1260933 to 1253682		srlD1	sorbitol-6-phosphate 2-dehydrogenase
Lactiplantibacillus plantarum B21	CP010528.1	1	1	1	1	1	1	1	1	3206360 to 3213611		tr	transcription regulator, LacI family
Lactiplantibacillus plantarum subsp. plantarum GR1187	CP078132.1	1	1	1	1	1	1	1	1	3131151 to 3138402
Lactiplantibacillus plantarum subsp. plantarum GR1184	CP078129.1	1	1	1	1	1	1	1	1	3131150 to 3138401
Lactiplantibacillus plantarum GR0128	CP070847.1	1	1	1	1	1	1	1	1	1979736 to 1986987
Lactiplantibacillus plantarum K259	CP025590.1	1	1	1	1	1	1	1	1	2907281 to 2914532
Lactiplantibacillus plantarum LP3	CP017066.1	1	1	1	1	1	1	1	1	3182008 to 3189259
Lactiplantibacillus plantarum BLS41	CP018209.1	1	1	1	1	1	1	1	1	1915043 to 1922294
Lactiplantibacillus plantarum KM2	CP069282.1	1	1	1	1	1	1	1	1	3155187 to 3162438
Lactiplantibacillus plantarum MSD1	CP050257.1	1	1	1	1	1	1	1	1	3003795 to 3011045
Lactiplantibacillus plantarum LQ80	CP028977.1	1	1	1	1	1	1	1	0	3158560 to 3164669
Lactiplantibacillus plantarum Heal19	CP055123.1	1	1	1	1	1	1	1	0	2621887 to 2615775
Lactiplantibacillus plantarum CXG9	CP069168.1	1	1	1	1	1	1	1	0	3223912 to 3230021
Lactiplantibacillus plantarum TCI507	CP054259.1	1	1	1	1	1	1	1	0	436329 to 430217
Lactiplantibacillus plantarum ZS2058	CP012343.1	1	1	1	1	1	1	1	0	2372299 to 2378408
Lactiplantibacillus plantarum GR0512	CP070851.1	1	1	1	1	1	1	1	0	2990816 to 2996925
Lactiplantibacillus plantarum SRCM101105	CP028222.1	1	1	1	1	1	1	1	0	1936718 to 1942573
Lactiplantibacillus plantarum SRCM100995	CP028275.1	1	1	1	1	1	1	1	0	1251251 to 1257106
Lactiplantibacillus plantarum 123-17	CP046656.1	1	1	1	1	1	1	1	0	3118561 to 3124416
Lactiplantibacillus plantarum MF1298	CP013149.1	1	1	1	1	1	1	1	0	3163099 to 3168954
Lactiplantibacillus plantarum Lp900	CP059168.1	1	1	1	1	1	1	1	0	3134183 to 3140038
Lactiplantibacillus plantarum SRCM102737	CP028261.1	1	1	1	1	1	1	1	0	2641049 to 2646904
Lactiplantibacillus plantarum subsp. plantarum E1	CP031771.1	1	1	1	1	1	1	1	0	3163099 to 3168954
Lactiplantibacillus plantarum SRCM103473	CP035224.1	0	0	0	0	0	0	0	1	3223621 to 3224717
Lactiplantibacillus plantarum SRCM103472	CP035223.1	0	0	0	0	0	0	0	1	78146 to 77053
Lactiplantibacillus plantarum CNEI-KCA4	CP053571.1	0	0	0	0	0	0	0	1	234036 to 235090
Lactiplantibacillus plantarum SRCM101518	CP028241.1	0	0	0	0	0	0	0	1	2206171 to 2205117
Lactiplantibacillus plantarum SRCM101222	CP028229.1	0	0	0	0	0	0	0	1	1149866 to 1148812
Lactiplantibacillus plantarum SRCM100442	CP028221.1	0	0	0	0	0	0	0	1	1266587 to 1267641
Lactiplantibacillus plantarum SRCM100440	CP028220.1	0	0	0	0	0	0	0	1	1965692 to 1964638
Lactiplantibacillus plantarum SRCM100438	CP028219.1	0	0	0	0	0	0	0	1	1267346 to 1268400
Lactiplantibacillus plantarum IRG1	CP025690.1	0	0	0	0	0	0	0	1	3154377 to 3155431
Lactiplantibacillus plantarum KACC 92189	CP024058.1	0	0	0	0	0	0	0	1	1630824 to 1629770
Lactiplantibacillus plantarum AS-9	CP028421.1	0	0	0	0	0	0	0	1	3043907 to 3044961
Lactiplantibacillus plantarum ATCC 8014	CP024413.1	0	0	0	0	0	0	0	1	3131081 to 3132135
Lactiplantibacillus plantarum subsp. plantarum SRCM100434	CP021528.1	0	0	0	0	0	0	0	1	69719 to 68665
Lactiplantibacillus plantarum DOMLa	CP004406.1	0	0	0	0	0	0	0	1	3127069 to 3128123
Lactiplantibacillus plantarum AR195	CP071449.1	0	0	0	0	0	0	0	1	3148277 to 3149331
Lactiplantibacillus plantarum TK-P2A	CP045593.1	0	0	0	0	0	0	0	1	3127798 to 3128852
Lactiplantibacillus plantarum BK-021	CP044233.1	0	0	0	0	0	0	0	1	1398831 to 1397777
Lactiplantibacillus plantarum JDM1	CP001617.1	0	0	0	0	0	0	0	1	3126032 to 3127086
Lactiplantibacillus plantarum X7022	CP048921.1	0	0	0	0	0	0	0	1	3011374 to 3012428
Lactiplantibacillus plantarum TMW 1.1308	CP021929.1	0	0	0	0	0	0	0	1	3147261 to 3148315
*, the genes shown in red are sorbitol metabolism related genes. The genes shown in black are their up-stream and down-stream genes.
Supplementary Table S3-9-4 Sorbitol metabolism gene clusters sor2 in other lactic acid bacteria strains*
Description	Accession	tal3	pts37A	pts37BC	pts37C	srlM1	srlR1	srlD1	tr	Location		Gene	Function
Lactiplantibacillus pentosus MS031	CP043671.1	1	1	1	1	1	1	1	1	2094254 to 2101473		tal3	transaldolase
Lactiplantibacillus pentosus MP-10	FR871783.1	1	1	1	1	1	1	1	1	1681 to 8900		pts37A	PTS
Lactiplantibacillus pentosus DSM 20314	CP032757.1	1	1	1	1	1	1	1	1	3536346 to 3543565		pts37BC	PTS
Lactiplantibacillus pentosus IG1	FR874854.1	1	1	pseudo	pseudo	1	1	1	1	1985973 to 1976787		pts37C	PTS
Lactiplantibacillus pentosus ZFM222	CP032654.1	0	0	0	0	0	0	0	1	2830896 to 2831947		srlM1	sorbitol operon activator
Lactiplantibacillus pentosus ZFM94	CP032659.1	0	0	0	0	0	0	0	1	2213233 to 2214284		srlR1	sorbitol operon transcription antiterminator
*, the genes shown in red are sorbitol metabolism related genes. The genes shown in black are their up-stream and down-stream genes.												srlD1	sorbitol-6-phosphate 2-dehydrogenase
												tr	transcription regulator, LacI family
