# Supplementary material for: The Carbohydrate Metabolism of Lactiplantibacillus plantarum
Source: Int J Mol Sci. 2021 Dec 15;22(24):13452. doi: 10.3390/ijms222413452 (PMC8704671; doi:10.3390/ijms222413452)
Supplement: Supplementary file 1 [file ijms-22-13452-s001.zip › Supplementary Table S4.xlsx]

## Sheet: S4-1
Supplementary Table S4-1 The distribution of carbohydrate metabolism gene clusters in different L. plantarum strains
Strain	Accession	Country	Isolation sources	Sucrose/FOS						Sucrose/FOS			Lactose			Rhamnosides					Galactose									Cellobiose					Beta-glucoside			Fructose									Fructose
				sacK	melA	pts1BCA	sacA	sacR1	agl2	pts26	agl4	sacR2	lacS	lacA	lacR	ram1	ramP1	ram2	ramP2	ramR	galR	galT	galE	galK	lacL	lacM	agt	pts-r	galM	gntR	pts29C	murQ	nagK	ptsa	pbg8	pts30BCA	bglG4	tr	cblA3	pts31BC	pts31A	pts32A	tr	pts32BC	murQ	pts	fruR	fruK	fruA
Lactiplantibacillus plantarum LS/07	CP034997.1	Slovakia: Kosice	Homo sapiens	1	pseudo	1	1	1	1	1	1	1	1	1	1	pseudo	1	1	1	1	1	1	1	1	1	1	1	1	1	1	1	1	1	1	1	1	1	1	1	1	1	1	1	1	1	1	1	1	1
Lactiplantibacillus plantarum NCU116	CP016071.1	Nanchang	Chinese pickle	1	1	1	1	1	1	pseudo	1	1	1	1	1	1	1	1	1	1	1	1	1	1	1	1	1	1	1	1	1	1	1	1	1	1	1	1	1	1	1	1	1	1	1	1	1	1	1
Lactiplantibacillus plantarum TMW 1.277	CP017363.1	Germany	Palm wine	1	1	1	1	1	1	pseudo	1	1	1	1	1	1	1	1	1	1	1	1	1	1	1	1	1	1	1	1	1	1	1	1	1	1	1	0	0	0	0	0	0	0	0	0	1	1	1
Lactiplantibacillus plantarum TMW 1.25	CP017354.1	Germany	Raw sausage	1	1	1	1	1	1	pseudo	1	1	1	1	1	1	1	1	1	1	1	1	1	1	1	1	1	1	1	1	1	1	1	1	1	1	1	0	0	0	0	0	0	0	0	0	1	1	1
Lactiplantibacillus plantarum MF1298	CP013149.1	Norway	Fermented sausage	1	1	1	1	1	1	1	1	1	pseudo	1	1	1	1	1	1	1	1	1	1	1	1	1	1	1	1	1	1	1	1	1	1	1	1	0	0	0	0	0	0	0	0	0	1	1	1
Lactiplantibacillus plantarum TMW 1.708	CP017374.1	Germany	Raw sausage	1	1	1	1	1	1	1	1	1	1	1	1	pseudo	1	1	1	1	1	1	1	1	1	1	1	1	1	1	1	1	1	1	1	1	1	0	0	0	0	0	0	0	0	0	1	1	1
Lactiplantibacillus plantarum SN35N	AP018405.1	Japan:Hiroshima	Japanese pear	1	1	1	1	1	1	1	1	1	1	1	1	pseudo	1	1	1	1	1	1	1	1	1	1	1	1	1	1	1	1	1	1	1	1	1	0	0	0	0	0	0	0	0	0	1	1	1
Lactiplantibacillus plantarum SRCM103426	CP035174.1	South Korea	Food	1	1	1	1	1	1	1	1	1	1	1	1	1	1	1	1	1	1	1	1	1	pseudo	pseudo	pseudo	pseudo	1	1	1	1	1	1	1	1	pseudo	1	1	1	1	1	1	1	1	1	1	1	1
Lactiplantibacillus plantarum JBE490	CP020861.1	South Korea: Sunchang	Nuruk, Korean traditional beverage starter	1	1	1	1	1	1	1	1	1	1	1	1	1	1	1	1	1	1	1	1	1	pseudo	pseudo	pseudo	pseudo	1	1	1	1	1	1	1	1	1	1	1	1	1	1	1	1	1	1	1	1	1
Lactiplantibacillus plantarum SRCM103311	CP035131.1	South Korea	Food	1	1	1	1	1	1	1	1	1	1	1	1	1	1	1	1	1	1	1	1	1	pseudo	pseudo	pseudo	pseudo	1	1	1	1	1	1	1	1	1	1	1	1	1	1	1	1	1	1	1	1	1
Lactiplantibacillus plantarum SRCM103300	CP035566.1	South Korea	Food	1	1	1	1	1	1	1	1	1	1	1	1	1	1	1	1	1	1	1	1	1	pseudo	pseudo	pseudo	pseudo	1	1	1	1	1	1	1	1	1	1	1	1	1	1	1	1	1	1	1	1	1
Lactiplantibacillus plantarum J26	CP033616.1	China:Inner Mongolia	Traditional fermented dairy products	1	1	1	1	1	1	1	1	1	1	pseudo	1	1	1	1	1	1	1	1	1	1	1	pseudo	1	1	1	0	0	0	0	0	0	0	0	0	0	0	0	0	0	0	0	0	1	1	1
Lactiplantibacillus plantarum AMT74419	CP052869.1	South Korea	Kimchi	1	1	1	1	1	1	1	1	1	1	1	1	1	1	1	1	1	1	1	1	1	1	1	1	1	1	1	pseudo	1	1	1	1	1	1	0	0	0	0	0	0	0	0	0	1	1	1
Lactiplantibacillus plantarum LPL-1	CP021997.1	China	Fermented fish	1	1	1	1	1	1	1	1	1	1	1	1	1	1	1	1	1	1	1	1	1	1	1	1	1	1	1	1	1	1	1	pseudo	1	pseudo	1	1	1	1	1	1	1	1	1	1	1	1
Lactiplantibacillus plantarum b-2	CP027349.1	China: Shijiazhuang, Hebei province	Pickle	1	1	1	1	1	1	1	1	1	1	1	1	1	1	1	1	1	1	1	1	1	1	1	1	1	1	1	1	1	1	1	pseudo	1	pseudo	1	1	1	1	1	1	1	1	1	1	1	1
Lactiplantibacillus plantarum HFC8	CP012650.1	India:Kangra, Himachal Pradesh	Faecal sample	1	1	1	1	1	1	1	1	1	1	1	1	1	1	1	1	1	1	1	1	1	1	1	1	1	1	1	1	1	1	1	pseudo	1	1	1	0	0	0	0	0	0	0	0	1	1	1
Lactiplantibacillus plantarum SRCM103362	CP035156.1	South Korea	Food	1	1	1	1	1	1	1	1	1	1	1	1	1	1	1	1	1	1	1	1	1	1	1	1	1	pseudo	1	1	pseudo	1	1	pseudo	1	1	0	0	0	0	0	0	0	0	0	1	1	1
Lactiplantibacillus plantarum KC28	CP026743.1	South Korea	Fermented Kimchi	1	1	1	1	1	1	1	1	1	1	1	1	1	1	1	1	1	1	1	1	1	1	1	1	1	1	1	1	1	1	1	pseudo	1	1	0	0	0	0	0	0	0	0	0	1	1	1
Lactiplantibacillus plantarum 123-17	CP046656.1	Russia: Kislovodsk	human feces (woman, 24 years old)	1	1	1	1	1	1	1	1	1	1	1	1	1	1	1	1	1	1	1	1	1	1	1	1	1	1	1	1	1	1	1	1	pseudo	1	0	0	0	0	0	0	0	0	0	1	1	1
Lactiplantibacillus plantarum Q7	CP019712.1	China:Qinghai	Yak fermented milk	1	1	1	1	1	1	1	1	1	1	1	1	1	1	1	1	1	1	1	1	1	1	1	1	1	1	1	1	1	1	1	1	1	1	pseudo	1	pseudo	0	0	0	0	0	0	1	1	1
Lactiplantibacillus plantarum Zhang-LL	CP011769.1	China	Fermented rice	1	1	1	1	1	1	1	1	1	1	1	1	1	1	1	1	1	1	1	1	1	1	1	1	1	1	1	1	1	1	1	1	1	1	pseudo	1	pseudo	0	0	0	0	0	0	1	1	1
Lactiplantibacillus plantarum 83-18	CP046669.1	Russia	Human feces (woman, 60 years old)	1	1	1	1	1	1	1	1	1	1	1	1	1	1	1	1	1	1	1	1	1	1	1	1	1	1	1	1	1	1	1	1	1	1	1	1	1	1	1	1	1	1	1	1	1	1
Lactiplantibacillus plantarum SRCM103357	CP035143.1	South Korea	Food	1	1	1	1	1	pseudo	1	1	1	1	1	1	1	1	1	1	1	1	1	1	1	1	1	1	1	1	1	1	1	1	1	1	1	1	1	1	1	1	1	1	1	1	1	1	1	1
Lactiplantibacillus plantarum B21	CP010528.1	Viet Nam: Hanoi	Vietnamese fermented sausage (nemchua)	1	1	1	1	1	1	1	1	1	1	1	1	1	1	1	1	1	1	1	1	1	1	1	1	1	1	1	1	1	1	1	1	1	1	1	1	1	1	1	1	1	1	1	1	1	1
Lactiplantibacillus plantarum SRCM102022	CP021501.1	South Korea	Food	1	1	1	1	1	1	1	1	1	1	1	1	1	1	1	1	1	1	1	1	1	1	1	1	1	1	1	1	1	1	1	1	1	1	1	1	1	1	1	1	1	1	1	1	1	1
Lactiplantibacillus plantarum GR0128	CP070847.1	China Taiwan	Fu-Tsai (Fermented vegetable, food)	1	1	1	1	1	1	1	1	1	1	pseudo	1	1	1	1	1	1	1	1	1	1	1	1	1	1	1	1	1	1	1	1	1	1	1	1	1	1	1	1	1	1	1	1	1	1	1
Lactiplantibacillus plantarum AR195	CP071449.1	China:shanghai	Rice wine rice syrup	1	1	1	1	1	1	1	1	1	1	1	1	1	1	1	1	1	1	1	1	1	1	1	1	1	1	1	1	1	1	1	1	1	1	1	1	1	1	1	1	1	1	1	1	1	1
Lactiplantibacillus plantarum BK-021	CP044233.1	South Korea: pohang city	Fermented onions	1	1	1	1	1	1	1	1	1	1	1	1	1	1	1	1	1	1	1	1	1	1	1	1	1	1	1	1	1	1	1	1	1	1	1	1	1	1	1	1	1	1	1	1	1	1
Lactiplantibacillus plantarum TK-P2A	CP045593.1	China:Zhejiang province	Probitic products	1	1	1	1	1	1	1	1	1	1	1	1	1	1	1	1	1	1	1	1	1	1	1	1	1	1	1	1	1	1	1	1	1	1	1	1	1	1	1	1	1	1	1	1	1	1
Lactiplantibacillus plantarum ATCC 8014	CP024413.1	/	/	1	1	1	1	1	1	1	1	1	1	1	1	1	1	1	1	1	1	1	1	1	1	1	1	1	1	1	1	1	1	1	1	1	pseudo	1	1	1	1	1	1	1	1	1	1	1	1
Lactiplantibacillus plantarum JDM1	CP001617.1	China	Commercial culture	1	1	1	1	1	1	1	1	1	1	1	1	1	1	1	1	1	1	1	1	1	1	1	1	1	1	1	1	1	1	1	1	1	1	1	1	1	1	1	1	1	1	1	1	1	1
Lactiplantibacillus plantarum DOMLa	CP004406.1	/	/	1	1	1	1	1	1	1	1	1	1	1	1	1	1	1	1	1	1	1	1	1	1	1	1	1	1	1	1	1	1	1	1	1	1	1	1	1	1	1	1	1	1	1	1	1	1
Lactiplantibacillus plantarum AS-9	CP028421.1	Pakistan:Sargodha	Fruits and Vegetables	1	1	1	1	1	1	1	1	1	1	1	1	1	1	1	1	1	1	1	1	1	1	1	1	1	1	1	1	1	1	1	1	1	1	1	1	1	1	1	1	1	1	1	1	1	1
Lactiplantibacillus plantarum 5-2	CP009236.1	China: Yimen, Yunnan Province	Fermented soybean	1	1	1	1	1	1	1	1	1	1	1	1	1	1	1	1	1	1	1	1	1	1	1	1	1	1	1	1	1	1	1	1	1	1	1	1	1	1	1	1	1	1	1	1	1	1
Lactiplantibacillus plantarum FBL-3a	CP034694.1	China:Xinjiang	Feces	1	1	1	1	1	1	1	1	1	1	1	1	1	1	1	1	1	1	1	1	1	1	1	1	1	1	1	1	1	1	1	1	1	1	1	1	1	1	1	1	1	1	1	1	1	1
Lactiplantibacillus plantarum ZDY2013	CP065160.1	China:Nanchang,Jiangxi	Traditional Chinese fermented soybeans	1	1	1	1	1	1	1	1	1	1	1	1	1	1	1	1	1	1	1	1	1	1	1	1	1	1	1	1	1	1	1	1	1	1	1	1	1	1	1	1	1	1	1	1	1	1
Lactiplantibacillus plantarum subsp. plantarum TS12	CP018324.1	Malaysia	Stinky Tofu	1	1	1	1	1	1	1	1	1	1	1	1	1	1	1	1	1	1	1	1	1	1	1	1	1	1	1	1	1	1	1	1	1	1	1	1	1	1	1	1	1	1	1	1	1	1
Lactiplantibacillus plantarum GR0512	CP070851.1	China Taiwan	Fu-Tsai (Fermented vegetable, food)	1	1	1	1	1	1	1	1	1	1	1	1	1	1	1	1	1	1	1	1	1	1	1	1	1	1	1	1	1	1	1	1	1	1	0	0	0	0	0	0	0	0	0	1	1	1
Lactiplantibacillus plantarum TCI507	CP054259.1	China Taiwan	Orange	1	1	1	1	1	1	1	1	1	1	1	1	1	1	1	1	1	1	1	1	1	1	1	1	1	1	1	1	1	1	1	1	1	1	0	0	0	0	0	0	0	0	0	1	1	1
Lactiplantibacillus plantarum CACC 558	CP048022.1	South Korea:Jeongeup-si	Canine feces	1	1	1	1	1	1	1	1	1	1	1	1	1	1	1	1	1	1	1	1	1	1	1	1	1	1	1	1	1	1	1	1	1	1	0	0	0	0	0	0	0	0	0	1	1	1
Lactiplantibacillus plantarum LQ80	CP028977.1	Japan: Kanagawa	Pig feed from feed plant	1	1	1	1	1	1	1	1	1	1	1	1	1	1	1	1	1	1	1	1	1	1	1	1	1	1	1	1	1	1	1	1	1	1	0	0	0	0	0	0	0	0	0	1	1	1
Lactiplantibacillus plantarum IRG1	CP025690.1	South Korea: Seoul	Korean infant feces	1	1	1	1	1	1	1	1	1	1	1	1	1	1	1	1	1	1	1	1	1	1	1	1	1	1	1	1	1	1	1	1	1	1	0	0	0	0	0	0	0	0	0	1	1	1
Lactiplantibacillus plantarum TMW 1.1308	CP021929.1	Germany	/	1	1	1	1	1	1	1	1	1	1	1	1	1	1	1	1	1	1	1	1	1	1	1	1	1	1	1	1	1	1	1	1	1	1	0	0	0	0	0	0	0	0	0	1	1	1
Lactiplantibacillus plantarum KACC 92189	CP024058.1	South Korea	Naturally-fermented meat	1	1	1	1	1	1	1	1	1	1	1	1	1	1	1	1	1	1	1	1	1	1	1	1	1	1	1	1	1	1	1	1	1	1	0	0	0	0	0	0	0	0	0	1	1	1
Lactiplantibacillus plantarum SRCM103472	CP035223.1	South Korea	Food	1	1	1	1	1	1	1	1	1	1	1	1	1	1	1	1	1	1	1	1	1	1	1	1	1	1	1	1	1	1	1	1	1	1	0	0	0	0	0	0	0	0	0	1	1	1
Lactiplantibacillus plantarum SRCM103473	CP035224.1	South Korea	Food	1	1	1	1	1	1	1	1	1	1	1	1	1	1	1	1	1	1	1	1	1	1	1	1	1	1	1	1	1	1	1	1	1	1	0	0	0	0	0	0	0	0	0	1	1	1
Lactiplantibacillus plantarum X7022	CP048921.1	China: Shanghai	Plant	1	1	1	1	1	1	1	1	1	1	1	1	1	1	1	1	1	1	1	1	1	1	1	1	1	1	1	1	1	1	1	1	1	1	0	0	0	0	0	0	0	0	0	1	1	1
Lactiplantibacillus plantarum KLDS1.0386	CP071892.1	China:Inner Mongolia	Traditional fermented dairy products in Inner Mongolia	1	1	1	1	1	1	1	1	1	1	1	1	1	1	1	1	1	1	1	1	1	1	1	1	1	1	1	1	1	1	1	1	1	1	0	0	0	0	0	0	0	0	0	1	1	1
Lactiplantibacillus plantarum LY-78	CP015308.1	China:heilongjiang	Fermented chinese cabbage	1	1	1	1	1	1	1	1	1	1	1	1	1	1	1	1	1	1	1	1	1	1	1	1	1	1	1	1	1	1	1	1	1	1	0	0	0	0	0	0	0	0	0	1	1	1
Lactiplantibacillus plantarum subsp. plantarum CGMCC 1.557	CP016270.1	China	Cell culture	1	1	1	1	1	1	1	1	1	1	1	1	1	1	1	1	1	1	1	1	1	1	1	1	1	1	1	1	1	1	1	1	1	1	0	0	0	0	0	0	0	0	0	1	1	1
Lactiplantibacillus plantarum CLP0611	CP019722.1	South Korea	Environment	1	1	1	1	1	1	1	1	1	1	1	1	1	1	1	1	1	1	1	1	1	1	1	1	1	1	1	1	1	1	1	1	1	1	0	0	0	0	0	0	0	0	0	1	1	1
Lactiplantibacillus plantarum K25	CP020093.1	China	Fermented milk	1	1	1	1	1	1	1	1	1	1	1	1	1	1	1	1	1	1	1	1	1	1	1	1	1	1	1	1	1	1	1	1	1	1	0	0	0	0	0	0	0	0	0	1	1	1
Lactiplantibacillus plantarum HAC01	CP029349.1	South Korea	White Kimchi (Baek Kimchi)	1	1	1	1	1	1	1	1	1	1	1	1	1	1	1	1	1	1	1	1	1	1	1	1	1	1	1	1	1	1	1	1	1	1	0	0	0	0	0	0	0	0	0	1	1	1
Lactiplantibacillus plantarum DR7	CP031318.1	Malaysia	Milk	1	1	1	1	1	1	1	1	1	1	1	1	1	1	1	1	1	1	1	1	1	1	1	1	1	1	1	1	1	1	1	1	1	1	0	0	0	0	0	0	0	0	0	1	1	1
Lactiplantibacillus plantarum ATG-K6	CP032464.1	South Korea	Kimchi	1	1	1	1	1	1	1	1	1	1	1	1	1	1	1	1	1	1	1	1	1	1	1	1	1	1	1	1	1	1	1	1	1	1	0	0	0	0	0	0	0	0	0	1	1	1
Lactiplantibacillus plantarum ATG-K8	CP032466.1	South Korea	Kimchi	1	1	1	1	1	1	1	1	1	1	1	1	1	1	1	1	1	1	1	1	1	1	1	1	1	1	1	1	1	1	1	1	1	1	0	0	0	0	0	0	0	0	0	1	1	1
Lactiplantibacillus plantarum subsp. plantarum G1	CP053912.1	Brazil	Wheat germ	1	1	1	1	1	1	1	1	1	1	1	1	1	1	1	1	1	1	1	1	1	1	1	1	1	1	1	1	1	1	1	1	1	1	0	0	0	0	0	0	0	0	0	1	1	1
Lactiplantibacillus plantarum SRCM103295	CP035113.1	South Korea	Food	1	1	1	1	1	1	1	1	1	1	pseudo	1	1	1	1	1	1	1	1	1	1	1	1	1	1	1	1	1	1	1	1	1	1	1	0	0	0	0	0	0	0	0	0	1	1	1
Lactiplantibacillus plantarum TMW 1.1478	CP021932.1	Germany	Honey	1	1	1	1	1	1	1	1	1	1	1	1	1	1	1	1	1	1	1	1	1	1	1	1	1	1	1	1	1	1	1	1	1	1	0	0	0	0	0	0	0	0	0	1	1	1
Lactiplantibacillus plantarum Lp900	CP059168.1	Nigeria	Ogi (red sorghum)	1	1	1	1	1	1	1	1	1	1	1	1	1	1	1	1	1	1	1	1	1	1	1	1	1	1	1	1	1	1	1	1	1	1	0	0	0	0	0	0	0	0	0	1	1	1
Lactiplantibacillus plantarum SRCM102737	CP028261.1	South Korea	Soybean paste (Chonggugjang)	1	1	1	1	1	1	1	1	1	1	1	1	1	1	1	1	1	1	1	1	1	1	1	1	1	1	1	1	1	1	1	1	1	1	0	0	0	0	0	0	0	0	0	1	1	1
Lactiplantibacillus plantarum SRCM100995	CP028275.1	South Korea	Pickled Green Chili Peppers	1	1	1	1	1	1	1	1	1	1	1	1	1	1	1	1	1	1	1	1	1	1	1	1	1	1	1	1	1	1	1	1	1	1	0	0	0	0	0	0	0	0	0	1	1	1
Lactiplantibacillus plantarum subsp. plantarum E1	CP031771.1	India: Sikkim, North East India	Eup (fermented bamboo shoot)	1	1	1	1	1	1	1	1	1	1	1	1	1	1	1	1	1	1	1	1	1	1	1	1	1	1	1	1	1	1	1	1	1	1	0	0	0	0	0	0	0	0	0	1	1	1
Lactiplantibacillus plantarum SRCM103418	CP035168.1	South Korea	Food	1	1	1	1	1	1	1	1	1	1	pseudo	1	1	1	1	1	1	1	1	1	1	1	1	1	1	1	1	1	1	1	1	1	1	1	0	0	0	0	0	0	0	0	0	1	1	1
Lactiplantibacillus plantarum K259	CP025590.1	South Korea	Kimchi	1	1	1	1	1	1	1	1	1	1	1	1	1	1	1	1	1	1	1	1	1	1	1	1	1	1	1	1	1	1	1	1	1	1	0	0	0	0	0	0	0	0	0	1	1	1
Lactiplantibacillus plantarum CXG9	CP069168.1	China:Hangzhou	Stinky xiancaigeng	1	1	1	1	1	1	1	1	1	1	1	1	1	1	1	1	1	1	1	1	1	1	1	1	1	1	1	1	1	1	1	1	1	1	0	0	0	0	0	0	0	0	0	1	1	1
Lactiplantibacillus plantarum subsp. plantarum SRCM100434	CP021528.1	South Korea	Food	1	1	1	1	1	1	1	1	1	1	1	1	1	1	1	1	1	1	1	1	1	1	1	1	1	1	1	1	1	1	1	1	1	1	0	0	0	0	0	0	0	0	0	1	1	1
Lactiplantibacillus plantarum SRCM100438	CP028219.1	South Korea	Infant faecal	1	1	1	1	1	1	1	1	1	1	1	1	1	1	1	1	1	1	1	1	1	1	1	1	1	1	1	1	1	1	1	1	1	1	0	0	0	0	0	0	0	0	0	1	1	1
Lactiplantibacillus plantarum SRCM100440	CP028220.1	South Korea	Infant faecal	1	1	1	1	1	1	1	1	1	1	1	1	1	1	1	1	1	1	1	1	1	1	1	1	1	1	1	1	1	1	1	1	1	1	0	0	0	0	0	0	0	0	0	1	1	1
Lactiplantibacillus plantarum SRCM100442	CP028221.1	South Korea	Infant faecal	1	1	1	1	1	1	1	1	1	1	1	1	1	1	1	1	1	1	1	1	1	1	1	1	1	1	1	1	1	1	1	1	1	1	0	0	0	0	0	0	0	0	0	1	1	1
Lactiplantibacillus plantarum subsp. plantarum BNH17	CP040374.1	South Korea	Angelica gigas Nakai root surface	1	1	1	1	1	1	1	1	1	1	1	1	1	1	1	1	1	1	1	1	1	1	1	1	1	1	1	1	1	1	1	1	1	1	0	0	0	0	0	0	0	0	0	1	1	1
Lactiplantibacillus plantarum pc-26	CP023301.1	China	Healthy adult fecal sample	1	1	1	1	1	1	1	1	1	1	1	1	1	1	1	1	1	1	1	1	1	1	1	1	1	1	1	1	1	1	1	1	1	1	0	0	0	0	0	0	0	0	0	1	1	1
Lactiplantibacillus plantarum BCC9546	CP044500.1	Thailand	Fermented pork (nham)	1	1	1	1	1	1	1	1	1	1	1	1	1	1	1	1	1	1	1	1	1	1	1	1	1	1	1	1	1	1	1	1	1	1	0	0	0	0	0	0	0	0	0	1	1	1
Lactiplantibacillus plantarum LM1004	CP025988.1	South Korea: Sancheong	Napa cabbage kimchi	1	1	1	1	1	1	1	1	1	1	1	1	1	1	1	1	1	1	1	1	1	1	1	1	1	1	1	1	1	1	1	1	1	1	0	0	0	0	0	0	0	0	0	1	1	1
Lactiplantibacillus plantarum plantarum	CP021086.1	China: Beijing	Weaned piglets	1	1	1	1	1	1	1	1	1	1	1	1	1	1	1	1	1	1	1	1	1	1	1	1	1	1	1	1	1	1	1	1	1	1	0	0	0	0	0	0	0	0	0	1	1	1
Lactiplantibacillus plantarum SRCM101105	CP028222.1	South Korea	Kimchi	1	1	1	1	1	1	1	1	1	1	1	1	1	1	1	1	1	1	1	1	1	1	1	1	1	1	1	1	1	1	1	1	0	0	0	0	0	0	0	0	0	0	0	1	1	1
Lactiplantibacillus plantarum subsp. plantarum GR1184	CP078129.1	China Taiwan	Food	1	1	1	1	1	1	1	1	1	1	1	1	1	1	1	1	1	1	1	1	1	1	1	1	1	1	1	1	1	1	1	0	0	0	1	1	1	1	1	1	1	1	1	1	1	1
Lactiplantibacillus plantarum subsp. plantarum GR1187	CP078132.1	China Taiwan	Food	1	1	1	1	1	1	1	1	1	1	1	1	1	1	1	1	1	1	1	1	1	1	1	1	1	1	1	1	1	1	1	0	0	0	1	1	1	1	1	1	1	1	1	1	1	1
Lactiplantibacillus plantarum 41P	CP075330.1	Ireland	Meat	1	1	1	1	1	1	1	1	1	1	1	1	1	1	1	1	1	1	1	1	1	1	1	1	1	1	1	1	1	1	1	0	0	0	1	1	1	1	1	1	1	1	1	1	1	1
Lactiplantibacillus plantarum DW12	CP058967.1	Thailand	Fermented red seaweed	1	1	1	1	1	1	1	1	1	1	1	1	1	1	1	1	1	1	1	1	1	1	1	1	1	1	1	1	1	1	1	0	0	0	0	0	0	0	0	0	0	0	0	1	1	1
Lactiplantibacillus plantarum L75a	CP074419.1	South China Sea	Scylla serrata	1	1	1	1	1	1	1	1	1	1	1	1	1	1	1	1	1	1	1	1	1	1	1	1	1	1	1	1	1	1	1	0	0	0	0	0	0	0	0	0	0	0	0	1	1	1
Lactiplantibacillus plantarum MSD1	CP050257.1	India: Delhi	Curd	1	1	1	1	1	1	1	1	1	1	1	1	1	1	1	1	1	1	1	1	1	1	1	1	1	1	1	1	1	1	1	0	0	0	0	0	0	0	0	0	0	0	0	1	1	1
Lactiplantibacillus plantarum C410L1	CP017954.1	China: Jiu Long Road, Hefei	Pit mud	1	1	1	1	1	1	1	1	1	0	0	0	pseudo	1	pseudo	1	1	pseudo	1	1	1	1	1	1	1	1	1	1	1	1	1	1	1	1	0	0	0	0	0	0	0	0	0	1	1	1
Lactiplantibacillus plantarum SRCM103361	CP035150.1	South Korea	Food	1	1	1	1	1	1	1	1	1	0	0	0	1	1	1	1	1	1	1	1	1	1	1	1	1	1	1	1	1	1	1	1	1	1	0	0	0	0	0	0	0	0	0	1	1	1
Lactiplantibacillus plantarum SPC-SNU 72-2	CP050805.1	South Korea: Seoul	Kimchi	1	1	1	1	1	1	1	1	1	0	0	0	1	1	1	1	1	1	1	1	1	1	1	1	1	1	1	1	1	1	1	1	1	1	0	0	0	0	0	0	0	0	0	1	1	1
Lactiplantibacillus plantarum 16	CP006033.1	Ireland	Malt production steep water	1	1	1	1	1	1	1	1	1	0	0	0	1	1	1	1	1	1	1	1	1	1	1	1	1	1	1	1	1	1	1	1	1	1	0	0	0	0	0	0	0	0	0	1	1	1
Lactiplantibacillus plantarum GB-LP1	CP020564.1	South Korea	Korean traditional fermented food	1	1	1	1	1	1	1	1	1	0	0	0	1	1	1	1	1	1	1	1	1	1	1	1	1	1	1	1	1	1	1	0	0	0	0	0	0	0	0	0	0	0	0	1	1	1
Lactiplantibacillus plantarum KC3	CP025586.1	South Korea	Kimchi	1	1	1	1	1	1	1	1	1	0	0	0	1	1	1	1	1	1	1	1	1	1	1	1	1	1	1	1	1	1	1	0	0	0	0	0	0	0	0	0	0	0	0	1	1	1
Lactiplantibacillus plantarum ATG-K2	CP032460.1	South Korea	Kimchi	1	1	1	1	1	1	0	0	0	1	1	1	1	pseudo	1	1	1	1	1	1	1	1	1	1	1	1	1	1	1	1	1	pseudo	1	1	0	0	0	0	0	0	0	0	0	1	1	1
Lactiplantibacillus plantarum subsp. plantarum nF1-FD	CP025285.1	South Korea: Seoul	Kimchi	1	0	1	pseudo	pseudo	1	1	1	1	1	1	1	1	1	1	1	1	1	1	1	1	1	1	pseudo	1	1	1	1	1	1	1	pseudo	1	1	1	1	pseudo	1	1	1	1	1	1	1	1	1
Lactiplantibacillus plantarum 8P-A3	CP046726.1	Russia	Probiotic preparation 'Lactobacterinum'	1	0	1	1	1	1	pseudo	1	1	1	1	1	1	1	1	1	1	1	1	1	1	1	1	1	1	1	1	1	1	1	1	1	1	1	1	1	1	1	1	1	1	1	1	1	1	1
Lactiplantibacillus plantarum X7021	CP025412.1	China:Shanghai	Brine of stinky tofu	1	0	1	1	1	1	pseudo	1	1	1	1	pseudo	1	1	1	1	1	1	1	1	1	1	1	1	1	1	1	1	1	1	1	1	1	1	1	1	1	1	1	1	1	1	1	1	1	1
Lactiplantibacillus plantarum S58	CP068767.1	China:Chongqing	Chinese pickle	1	0	1	1	1	1	1	1	1	1	1	1	pseudo	1	1	1	1	1	1	1	1	1	1	1	1	1	0	0	0	0	0	0	0	0	0	0	0	0	0	0	0	0	0	1	1	1
Lactiplantibacillus plantarum 12	CP046593.1	China:Dalian	Scophthalmus maximus	1	0	1	1	1	1	1	1	1	1	1	1	1	1	1	1	1	pseudo	1	1	1	1	1	1	1	1	1	1	1	1	1	1	1	1	0	0	0	0	0	0	0	0	0	1	1	1
Lactiplantibacillus plantarum Y44	CP030244.1	China: Dalian	Turbot	1	0	1	1	1	1	1	1	1	1	1	1	1	1	1	1	1	pseudo	1	1	1	1	1	1	1	1	1	1	1	1	1	1	1	1	0	0	0	0	0	0	0	0	0	1	1	1
Lactiplantibacillus plantarum LP2	CP020816.1	China	Pickles	1	0	1	1	1	1	1	1	1	1	1	1	1	1	1	1	1	pseudo	1	1	1	1	1	1	1	1	1	1	1	1	1	1	1	1	0	0	0	0	0	0	0	0	0	1	1	1
Lactiplantibacillus plantarum PC520	CP023772.1	China: Yangling	Chinese fermented food-pickles	1	0	1	1	1	1	1	1	1	1	1	1	1	1	1	1	1	pseduo	1	1	1	1	1	1	1	1	1	1	1	1	1	1	1	1	0	0	0	0	0	0	0	0	0	1	1	1
Lactiplantibacillus plantarum IDCC3501	CP031702.1	South Korea: Gyeonggi	Kimchi	1	0	1	1	1	1	1	1	1	1	1	1	1	1	1	1	1	1	1	1	1	1	1	1	1	1	1	pseudo	1	1	1	1	1	1	1	1	pseudo	1	1	1	1	1	1	1	1	1
Lactiplantibacillus plantarum DSM 20174	CP039121.1	Germany	Pickled cabbage	1	0	1	1	1	1	1	1	1	1	1	1	1	1	1	1	1	1	1	1	1	1	1	1	1	1	1	pseudo	1	1	1	1	1	1	1	1	pseudo	1	1	1	1	1	1	1	1	1
Lactiplantibacillus plantarum LP3	CP017066.1	South Korea: Seoul	Commercial dietary supplements	1	0	1	1	1	1	1	1	1	1	1	1	1	1	1	1	1	1	1	1	1	1	1	1	1	1	1	1	1	1	1	pseudo	1	1	0	0	0	0	0	0	0	0	0	1	1	1
Lactiplantibacillus plantarum 12_3	CP035012.1	China: Tibet	Tibet kefir	1	0	1	1	1	pseudo	1	1	1	1	1	1	1	1	1	1	1	1	1	1	1	1	1	1	1	1	1	1	1	1	1	pseudo	0	0	0	0	0	0	0	0	0	0	0	1	1	1
Lactiplantibacillus plantarum LRCC5314	CP072452.1	South Korea	Kimchi	1	0	1	1	pseudo	1	1	1	1	1	1	1	1	1	1	1	1	1	1	1	1	1	1	1	1	1	1	1	1	1	1	1	1	1	pseudo	1	1	1	1	1	1	1	pseudo	1	1	1
Lactiplantibacillus plantarum JBE245	CP014780.1	South Korea: Sunchang	Meju, fermented soybean paste	1	0	1	1	1	1	1	1	1	1	1	1	1	1	1	1	1	1	1	1	1	1	1	1	1	1	1	1	1	1	1	1	1	1	pseudo	1	1	1	1	1	1	1	1	1	1	1
Lactiplantibacillus plantarum UNQLp11	CP031140.1	Argentina: Provincia de Rio Negro	Pinot noir wine	1	0	1	1	1	pseudo	1	1	1	1	1	1	1	1	1	1	1	1	1	1	1	1	1	1	1	1	1	1	1	1	1	1	1	pseudo	pseudo	1	1	1	1	1	1	1	1	1	1	1
Lactiplantibacillus plantarum TMW 1.1623	CP017379.1	Germany	/	1	0	1	1	1	1	1	1	1	1	1	1	1	1	1	1	1	1	1	1	1	1	1	1	1	1	1	1	1	1	1	1	1	1	1	1	1	1	1	1	1	1	pseudo	1	1	1
Lactiplantibacillus plantarum NCIMB8826	CP037961.1	USA	Human saliva	1	0	1	1	1	1	1	1	1	1	1	1	1	1	1	1	1	1	1	1	1	1	1	1	1	1	1	1	1	1	1	1	1	1	1	1	1	1	1	1	1	1	1	1	1	1
Lactiplantibacillus plantarum WCFS1	AL935263.2	Netherlands	Human saliva	1	0	1	1	1	1	1	1	1	1	1	1	1	1	1	1	1	1	1	1	1	1	1	1	1	1	1	1	1	1	1	1	1	1	1	1	1	1	1	1	1	1	1	1	1	1
Lactiplantibacillus plantarum LLY-606	CP023306.1	China	Healthy adult fecal sample	1	0	1	1	1	1	1	1	1	1	1	1	1	1	1	1	1	1	1	1	1	1	1	1	1	1	1	1	1	1	1	1	1	1	1	1	1	1	1	1	1	1	1	1	1	1
Lactiplantibacillus plantarum ATCC 202195	CP063750.1	USA	Healthy infant feces	1	0	1	1	1	1	1	1	1	1	1	1	1	1	1	1	1	1	1	1	1	1	1	1	1	1	1	1	1	1	1	1	1	1	1	1	1	1	1	1	1	1	1	1	1	1
Lactiplantibacillus plantarum RI-113	CP017406.1	Switzerland	Fermented salami	1	0	1	1	1	1	1	1	1	1	1	1	1	1	1	1	1	1	1	1	1	1	1	1	1	1	1	1	1	1	1	1	1	1	1	1	1	1	1	1	1	1	1	1	1	1
Lactiplantibacillus plantarum 202195	CP040858.1	Denmark	/	1	0	1	1	1	1	1	1	1	1	1	1	1	1	1	1	1	1	1	1	1	1	1	1	1	1	1	1	1	1	1	1	1	1	1	1	1	1	1	1	1	1	1	1	1	1
Lactiplantibacillus plantarum PMO08	CP062059.1	South Korea: Cheong-ju	Kimchi	1	0	1	1	1	1	1	1	1	1	1	1	1	1	1	1	1	1	1	1	1	1	1	1	1	1	1	1	1	1	1	1	1	1	1	1	1	1	1	1	1	1	1	1	1	1
Lactiplantibacillus plantarum MK55	CP065019.1	Turkey	Homo sapiens	1	0	1	1	1	1	1	1	1	1	1	1	1	1	1	1	1	1	1	1	1	1	1	1	1	1	1	1	1	1	1	1	1	1	1	1	1	1	1	1	1	1	1	1	1	1
Lactiplantibacillus plantarum EM	CP037429.1	South Korea	Kimchi	1	0	1	1	1	1	1	1	1	1	1	1	1	1	1	1	1	1	1	1	1	1	1	1	1	1	1	1	1	1	1	1	1	1	1	1	1	1	1	1	1	1	1	1	1	1
Lactiplantibacillus plantarum SRCM101511	CP028235.1	South Korea	Diced Radish Kimchi	1	0	1	1	1	1	1	1	1	1	1	1	1	1	1	1	1	1	1	1	1	1	1	1	1	1	1	1	1	1	1	1	1	1	1	1	1	1	1	1	1	1	1	1	1	1
Lactiplantibacillus plantarum nF1	CP030881.1	South Korea: Pusan	Kimchi (traditional fermented korean dish)	1	0	1	1	1	1	1	1	1	1	1	1	1	1	1	1	1	1	1	1	1	1	1	1	1	1	1	1	1	1	1	1	1	1	1	1	1	1	1	1	1	1	1	1	1	1
Lactiplantibacillus plantarum WLPL04	CP023771.1	China: Nanchang	Breast of healthy woman	1	0	1	1	1	1	1	1	1	1	1	1	1	1	1	1	1	1	1	1	1	1	1	1	1	1	1	1	1	1	1	1	1	1	1	1	1	1	1	1	1	1	pseudo	1	1	1
Lactiplantibacillus plantarum KCCP11226	CP046262.1	South Korea:Incheon	Korean traditional fermented food	1	0	1	1	1	1	1	1	1	1	1	1	1	1	1	1	1	1	1	1	1	1	1	1	1	1	1	1	1	1	1	1	1	1	1	1	1	1	1	1	1	1	1	1	1	1
Lactiplantibacillus plantarum SRCM101222	CP028229.1	South Korea	Young radish kimchi	1	0	1	1	1	1	1	1	1	1	1	1	1	1	1	1	1	1	1	1	1	1	1	1	1	1	1	1	1	1	1	1	1	1	1	1	1	1	1	1	1	1	1	1	1	1
Lactiplantibacillus plantarum SRCM101518	CP028241.1	South Korea	Young radish kimchi	1	0	1	1	1	1	1	1	1	1	1	1	1	1	1	1	1	1	1	1	1	1	1	1	1	1	1	1	1	1	1	1	1	1	1	1	1	1	1	1	1	1	1	1	1	1
Lactiplantibacillus plantarum PC518	CP066817.1	China:Chengdu	Chinese pickle	1	0	1	1	1	1	1	1	1	1	1	1	1	1	1	1	1	1	1	1	1	1	1	1	1	1	1	1	1	1	1	1	1	1	1	1	1	1	1	1	1	1	1	1	1	1
Lactiplantibacillus plantarum AS-8	CP028422.1	Pakistan:Sargodha	Fruits and Vegetables	1	0	1	1	1	1	1	1	1	1	1	1	1	1	1	1	1	1	1	1	1	1	1	1	1	1	1	1	1	1	1	1	1	1	1	1	1	1	1	1	pseudo	1	1	1	1	1
Lactiplantibacillus plantarum 10CH	CP023728.1	United Kingdom: Reading	Cheese	1	0	1	1	1	pseudo	1	1	1	1	1	1	1	1	1	1	1	1	1	1	1	1	1	1	1	1	1	1	1	1	1	1	1	1	1	1	1	1	1	1	1	1	1	1	1	1
Lactiplantibacillus plantarum LZ95	CP012122.1	China	Baby stool	1	0	1	1	1	1	1	1	1	1	1	1	1	1	1	1	1	1	1	1	1	1	1	1	1	1	1	1	1	1	1	1	1	1	0	0	0	0	0	0	0	0	0	1	1	1
Lactiplantibacillus plantarum ZFM55	CP032359.1	China	Healthy infant fecal samples	1	0	1	1	1	1	1	1	1	1	1	1	1	1	1	1	1	1	1	1	1	1	1	1	1	1	1	1	1	1	1	1	1	1	0	0	0	0	0	0	0	0	0	1	1	1
Lactiplantibacillus plantarum ZFM9	CP032642.1	China	Healthy infant fecal samples	1	0	1	1	1	1	1	1	1	1	1	1	1	1	1	1	1	1	1	1	1	1	1	1	1	1	1	1	1	1	1	1	1	1	0	0	0	0	0	0	0	0	0	1	1	1
Lactiplantibacillus plantarum HC-2	CP046935.1	China: Qingdao	Chaeturichthys stigmatias	1	0	1	1	1	1	1	1	1	1	1	1	1	1	1	1	1	1	1	1	1	1	1	1	1	1	1	1	1	1	1	1	1	1	0	0	0	0	0	0	0	0	0	1	1	1
Lactiplantibacillus plantarum KP	CP013749.1	Canada: Edmonton	Whole fly	1	0	1	1	1	1	1	1	1	1	1	1	1	1	1	1	1	1	1	1	1	1	1	1	1	1	1	1	1	1	1	1	1	1	0	0	0	0	0	0	0	0	0	1	1	1
Lactiplantibacillus plantarum DF	CP013753.1	Canada: Edmonton	Whole fly	1	0	1	1	1	1	1	1	1	1	1	1	1	1	1	1	1	1	1	1	1	1	1	1	1	1	1	1	1	1	1	1	1	1	0	0	0	0	0	0	0	0	0	1	1	1
Lactiplantibacillus plantarum CAUH2	CP015126.1	China: Beijing	Sichuan pickle vegetables	1	0	1	1	1	1	1	1	1	1	1	1	1	1	1	1	1	1	1	1	1	1	1	1	1	1	1	1	1	1	1	1	1	1	0	0	0	0	0	0	0	0	0	1	1	1
Lactiplantibacillus plantarum dm	CP022373.1	USA	Drosophila melanogaster	1	0	1	1	1	1	1	1	1	1	1	1	1	1	1	1	1	1	1	1	1	1	1	1	1	1	1	1	1	1	1	1	1	1	0	0	0	0	0	0	0	0	0	1	1	1
Lactiplantibacillus plantarum BDGP2	CP023174.1	USA	Drosophila melanogaster	1	0	1	1	1	1	1	1	1	1	1	1	1	1	1	1	1	1	1	1	1	1	1	1	1	1	1	1	1	1	1	1	1	1	0	0	0	0	0	0	0	0	0	1	1	1
Lactiplantibacillus plantarum ZS2058	CP012343.1	China: Chengdu, Sichuan	Sauerkraut	1	0	1	1	1	1	1	1	1	1	1	1	1	1	1	1	1	1	1	1	1	1	1	1	1	1	1	1	1	1	1	1	1	1	0	0	0	0	0	0	0	0	0	1	1	1
Lactiplantibacillus plantarum Heal19	CP055123.1	Sweden	Human GI tract	1	0	1	1	1	1	1	1	1	1	1	1	1	1	1	1	1	1	1	1	1	1	1	1	1	1	1	1	1	1	1	1	1	1	0	0	0	0	0	0	0	0	0	1	1	1
Lactiplantibacillus plantarum CNEI-KCA4	CP053571.1	Nigeria	Fermented Okpei-Onitsha	1	0	1	1	1	1	1	1	1	1	1	1	1	1	1	1	1	1	1	1	1	1	1	1	1	1	1	1	1	1	1	1	1	1	0	0	0	0	0	0	0	0	0	1	1	1
Lactiplantibacillus plantarum subsp. plantarum ST-III	CP002222.1	China	Kimchi	1	0	1	1	1	1	1	1	1	1	1	1	1	1	1	1	1	1	1	1	1	1	1	1	1	1	1	1	1	1	1	1	1	1	0	0	0	0	0	0	0	0	0	1	1	1
Lactiplantibacillus plantarum SK151	CP030105.1	South Korea	Kimchi	1	0	1	1	1	1	1	1	1	1	1	1	1	1	1	1	1	1	1	1	1	1	1	1	1	1	1	1	1	1	1	1	1	1	0	0	0	0	0	0	0	0	0	1	1	1
Lactiplantibacillus plantarum SK156	CP059473.1	South Korea:Cheonan-si	Fermented food	1	0	1	1	1	1	1	1	1	1	1	1	1	1	1	1	1	1	1	1	1	1	1	1	1	1	1	1	1	1	1	1	1	1	0	0	0	0	0	0	0	0	0	1	1	1
Lactiplantibacillus plantarum BLS41	CP018209.1	South Korea	Kimchi	1	0	1	1	1	1	1	1	1	1	1	1	1	1	1	1	1	1	1	1	1	1	1	1	1	1	1	1	1	1	1	1	1	1	0	0	0	0	0	0	0	0	0	1	1	1
Lactiplantibacillus plantarum KM2	CP069282.1	South Korea	Ripening beef	1	0	1	1	1	1	1	1	1	1	1	1	1	1	1	1	1	1	1	1	1	1	1	1	1	1	1	1	1	1	1	1	1	1	0	0	0	0	0	0	0	0	0	1	1	1
Lactiplantibacillus plantarum XJ25	CP068448.1	China:Xinjiang	Wine	1	0	1	1	1	1	1	1	1	1	1	1	1	1	1	1	1	1	1	1	1	1	1	1	1	1	1	1	1	1	1	1	1	1	0	0	0	0	0	0	0	0	0	1	1	1
Lactiplantibacillus plantarum subsp. plantarum LB1-2	CP025991.1	Philippines: Los Banos	Apis mellifera beehive	1	0	1	1	1	1	1	1	1	1	1	1	1	1	1	1	1	1	1	1	1	1	1	1	1	1	1	1	1	1	1	1	1	1	0	0	0	0	0	0	0	0	0	1	1	1
Lactiplantibacillus plantarum CNEI-KCA5	CP059294.1	Nigeria	Fermented Okpei-Nsukka	1	0	1	1	1	1	1	1	1	1	1	1	1	1	1	1	1	1	1	1	1	1	1	1	1	1	1	1	1	1	1	1	1	1	0	0	0	0	0	0	0	0	0	1	1	1
Lactiplantibacillus plantarum DSR_M2	CP022294.1	South Korea: Bundang	Kimchi	1	0	1	1	1	1	1	1	1	1	1	1	1	1	1	1	1	1	1	1	1	1	1	1	1	1	1	1	1	1	1	1	1	1	0	0	0	0	0	0	0	0	0	1	1	1
Lactiplantibacillus plantarum LMT1-48	CP033888.1	South Korea	Kimchi	1	0	1	1	1	1	1	1	1	1	1	1	1	1	1	1	1	1	1	1	1	1	1	1	1	1	1	1	1	1	1	1	1	1	0	0	0	0	0	0	0	0	0	1	1	1
Lactiplantibacillus plantarum AS-6	CP028424.1	Pakistan:Sargodha	Fruits and vegetables	1	0	1	1	1	1	1	1	1	1	1	1	1	1	1	1	pseudo	1	1	1	1	1	1	1	1	1	0	0	0	0	0	0	0	0	0	0	0	0	0	0	0	0	0	1	1	1
Lactiplantibacillus plantarum AS-10	CP028420.1	Pakistan:Sargodha	Fruits and vegetables	1	0	1	1	1	1	1	1	1	1	pseudo	1	1	1	1	1	1	1	1	1	1	0	0	1	1	1	0	0	0	0	0	0	0	0	0	0	0	0	0	0	0	0	0	1	1	1
Lactiplantibacillus plantarum SN13T	AP019815.1	Japan	Musa spp. leaf	1	0	1	1	1	1	1	1	1	1	1	1	0	0	0	0	0	1	1	1	1	1	1	1	1	1	1	1	0	0	0	0	0	0	0	0	0	0	0	0	0	0	0	1	1	1
Lactiplantibacillus plantarum SRCM103303	CP035571.1	South Korea	Food	1	0	1	1	1	1	1	1	1	0	0	0	pseudo	1	1	1	1	1	1	1	1	1	1	1	1	1	1	1	1	1	1	1	1	1	0	0	0	0	0	0	0	0	0	1	1	1
Lactiplantibacillus plantarum YW11	CP035031.1	China: Tibet	Tibet kefir	1	0	1	1	1	1	1	1	1	0	0	0	1	1	1	1	1	1	1	1	1	1	1	1	1	1	1	1	1	1	1	1	1	1	0	0	0	0	0	0	0	0	0	1	1	1
Lactiplantibacillus plantarum LZ227	CP015857.1	China: suburbs, Hangzhou	Raw cow milk	1	0	1	1	1	1	1	1	1	0	0	0	1	1	1	1	1	1	1	1	1	1	1	1	1	1	1	1	1	1	1	1	1	1	0	0	0	0	0	0	0	0	0	1	1	1
Lactiplantibacillus plantarum LZ206	CP015966.1	China: suburbs, Hangzhou	Raw cow milk	1	0	1	1	1	1	1	1	1	0	0	0	1	1	1	1	1	1	1	1	1	1	1	1	1	1	1	1	1	1	1	1	1	1	0	0	0	0	0	0	0	0	0	1	1	1
Lactiplantibacillus plantarum SRCM101167	CP028334.1	South Korea	Water kimchi	1	0	1	1	1	1	1	1	1	0	0	0	1	1	1	1	1	1	1	1	1	1	1	1	1	1	1	1	1	1	1	1	1	1	0	0	0	0	0	0	0	0	0	1	1	1
Lactiplantibacillus plantarum ZFM4	CP032648.1	China	Healthy infant fecal samples	1	0	1	1	1	1	1	1	1	0	0	0	1	1	1	1	1	1	1	1	1	1	1	1	1	1	1	1	1	1	1	1	1	1	0	0	0	0	0	0	0	0	0	1	1	1
Lactiplantibacillus plantarum SRCM103297	CP035556.1	South Korea	Food	1	0	1	1	1	1	1	pseudo	1	0	0	0	1	1	1	1	1	1	1	1	1	1	1	1	1	1	1	1	1	1	1	1	1	1	0	0	0	0	0	0	0	0	0	1	1	1
Lactiplantibacillus plantarum 13_3	CP035020.1	China	Tibet kefir	1	0	1	1	1	1	1	1	1	0	0	0	1	1	1	1	1	1	1	1	1	1	1	pseudo	1	1	1	1	1	1	1	1	1	1	0	0	0	0	0	0	0	0	0	1	1	1
Lactiplantibacillus plantarum ZJ316	CP004082.1	China	Healthy newborn fecal sample	1	0	1	1	1	1	1	1	1	0	0	0	1	1	1	1	1	1	1	1	1	1	1	1	1	1	1	1	1	1	1	1	1	1	0	0	0	0	0	0	0	0	0	1	1	1
Lactiplantibacillus plantarum subsp. plantarum P-8	CP005942.2	China	Fermented cow milk	1	0	1	1	1	1	1	1	1	0	0	0	1	1	1	1	1	1	1	1	1	1	1	1	1	1	1	1	1	1	1	1	1	1	0	0	0	0	0	0	0	0	0	1	1	1
Lactiplantibacillus plantarum SHY 21-2	CP066547.1	China: Qinghai Tibet Plateau	Sichuan Red Original Yak Yogurt	1	0	1	1	1	1	1	1	1	0	0	0	1	1	1	1	1	1	1	1	1	1	1	1	1	1	1	1	1	1	1	0	0	0	0	0	0	0	0	0	0	0	0	1	1	1
Lactiplantibacillus plantarum 2025	CP076824.1	Russia	Milk products	1	0	1	1	1	1	1	1	1	0	0	0	1	1	1	1	1	1	1	1	1	1	1	1	1	1	1	1	1	1	1	0	0	0	0	0	0	0	0	0	0	0	0	1	1	1
Lactiplantibacillus plantarum KLDS1.0391	CP019348.1	China	Fermented dairy products	1	0	1	1	1	1	1	1	1	0	0	0	1	1	1	1	1	1	1	1	pseudo	1	1	1	1	1	1	0	0	0	0	0	0	0	0	0	0	0	0	0	0	0	0	1	1	1
Lactiplantibacillus plantarum SRCM101187	CP028226.1	South Korea	Kimchi without red pepper powder	1	0	1	1	1	1	0	0	0	1	1	1	0	0	0	0	0	1	1	1	1	1	1	1	1	1	1	1	1	1	1	1	1	1	0	0	0	0	0	0	0	0	0	1	1	1
Lactiplantibacillus plantarum NCIMB 700965	CP023490.1	New Zealand	New Zealand cheese	1	0	pseudo	0	0	0	1	1	1	1	1	pseudo	1	pseudo	1	1	1	1	1	1	1	1	1	pseudo	1	1	pseudo	0	0	0	0	0	0	0	0	0	0	0	0	0	0	0	0	1	1	1
Lactiplantibacillus plantarum NCIMB700965.EF.A	CP026505.1	USA: Davis, CA	Dustin heeney	1	0	pseudo	0	0	0	1	1	1	1	1	pseudo	1	pseudo	1	1	1	1	1	1	1	1	1	pseudo	1	1	pseudo	0	0	0	0	0	0	0	0	0	0	0	0	0	0	0	0	1	1	1
Lactiplantibacillus plantarum LP-F1	CP051192	China	Fermented milk	1	0	1	1	1	1	1	1	1	1	1	1	1	1	1	1	1	1	1	1	1	1	1	1	1	1	1	1	1	1	1	1	1	1	0	0	0	0	0	0	0	0	0	1	1	1
[truncated: 97 more columns]

## Sheet: S4-2
Supplementary Table S4-2 The different types based on the distribution of carbohydrate metabolism gene clusters in L. plantarum strains
Type	Strain	Carbohydrate metabolism gene clusters																								Accession	Country	Isolation source	Note
		1	2	3	4	5	6	7	8	9	10	11	12	13	14	15	16	17	18	19	20	21	22	23	24							1	alpha-galactosidase
Type 1	B21	Y	Y	Y	Y	Y	Y	Y	Y	Y	Y	Y	Y	Y	Y	Y	Y	Y	Y	Y	Y	Y	Y	Y	Y	CP010528.1	Viet Nam: Hanoi	Food	Vietnamese fermented sausage (nemchua)			2	Sucrose/FOS
	GR0128	Y	Y	Y	Y	Y	Y	Y	Y	Y	Y	Y	Y	Y	Y	Y	Y	Y	Y	Y	Y	Y	Y	Y	Y	CP070847.1	China Taiwan	Food	Fu-Tsai (Fermented vegetable, food)			3	Sucrose/FOS
Type 2	SRCM103357	Y	Y	Y	Y	Y	Y	Y	Y	Y	Y	Y	Y	Y	Y	Y	Y	Y	Y	Y	N	Y	Y	Y	Y	CP035143.1	South Korea	Food	Food			4	Lactose
Type 3	BK-021	Y	Y	Y	Y	Y	Y	Y	Y	Y	Y	Y	Y	Y	Y	Y	Y	Y	N	N	Y	Y	Y	Y	Y	CP044233.1	South Korea: pohang city	Food	Fermented onions			5	Rhamnosides
	TK-P2A	Y	Y	Y	Y	Y	Y	Y	Y	Y	Y	Y	Y	Y	Y	Y	Y	Y	N	N	Y	Y	Y	Y	Y	CP045593.1	China:Zhejiang province	Food	Probitic products			6	Galactose
	ATCC 8014	Y	Y	Y	Y	Y	Y	Y	Y	Y	Y	Y	Y	Y	Y	Y	Y	Y	N	N	Y	Y	Y	Y	Y	CP024413.1		Unkonwn				7	Cellobiose
	JDM1	Y	Y	Y	Y	Y	Y	Y	Y	Y	Y	Y	Y	Y	Y	Y	Y	Y	N	N	Y	Y	Y	Y	Y	CP001617.1	China	Other	Commercial culture			8	Beta-glucoside
	DOMLa	Y	Y	Y	Y	Y	Y	Y	Y	Y	Y	Y	Y	Y	Y	Y	Y	Y	N	N	Y	Y	Y	Y	Y	CP004406.1		Unkonwn				9	Fructose, sucrose
	AS-9	Y	Y	Y	Y	Y	Y	Y	Y	Y	Y	Y	Y	Y	Y	Y	Y	Y	N	N	Y	Y	Y	Y	Y	CP028421.1	Pakistan:Sargodha	Food	Fruits and Vegetables			10	Fructose
Type 4	ZDY2013	Y	Y	Y	Y	Y	Y	Y	Y	Y	Y	Y	Y	Y	Y	N	Y	N	N	N	N	Y	Y	N	Y	CP065160.1	China:Nanchang,Jiangxi	Food	Traditional Chinese fermented soybeans			11	Fructose
Type 5	SRCM102022	Y	Y	Y	Y	Y	Y	Y	Y	Y	Y	N	Y	Y	Y	Y	Y	Y	Y	Y	Y	Y	Y	Y	Y	CP021501.1	South Korea	Food	Food			12	Glucoside
Type 6	AR195	Y	Y	Y	Y	Y	Y	Y	Y	Y	Y	N	Y	Y	Y	Y	Y	Y	N	N	Y	N	Y	Y	Y	CP071449.1	China:shanghai	Food	Rice wine rice syrup			13	Pentose P pathway
Type 7	5-2	Y	Y	Y	Y	Y	Y	Y	Y	Y	Y	N	Y	Y	Y	Y	Y	Y	N	N	N	Y	Y	Y	Y	CP009236.1	China: Yimen, Yunnan Province	Food	Fermented soybean			14	Galactitol
Type 8	FBL-3a	Y	Y	Y	Y	Y	Y	Y	Y	Y	Y	N	Y	Y	Y	Y	Y	Y	N	N	N	N	Y	Y	Y	CP034694.1	China:Xinjiang	Animal	Beef cattle Feces			15	Arabinose
Type 9	83-18	Y	Y	Y	Y	Y	Y	Y	Y	Y	Y	N	Y	Y	Y	Y	N	N	N	N	N	N	N	Y	Y	CP046669.1	Russia	Human	Hman feces (woman, 60 years old)			16	Rhamnose
Type 10	TS12	Y	Y	Y	Y	Y	Y	Y	Y	Y	Y	N	Y	Y	N	Y	N	N	N	N	N	N	N	N	Y	CP018324.1	Malaysia	Food	Stinky Tofu			17	Galactitol
Type 11	TCI507	Y	Y	Y	Y	Y	Y	Y	Y	N	Y	Y	Y	Y	Y	Y	Y	Y	Y	Y	N	Y	Y	Y	Y	CP054259.1	China Taiwan	Food	Orange			18	Myo-inositol
	LQ80	Y	Y	Y	Y	Y	Y	Y	Y	N	Y	Y	Y	Y	Y	Y	Y	Y	Y	Y	N	Y	Y	Y	Y	CP028977.1	Japan: Kanagawa	Food	Pig feed from feed plant			19	Sorbitol
Type 12	IRG1	Y	Y	Y	Y	Y	Y	Y	Y	N	Y	Y	Y	Y	Y	Y	Y	Y	N	N	Y	Y	Y	Y	Y	CP025690.1	South Korea: Seoul	Human	Korean infant feces			20	Alpha-glucosides
	TMW 1.1308	Y	Y	Y	Y	Y	Y	Y	Y	N	Y	Y	Y	Y	Y	Y	Y	Y	N	N	Y	Y	Y	Y	Y	CP021929.1	Germany	Unkonwn				21	Alpha-mannosides, beta-glucosides
	KACC 92189	Y	Y	Y	Y	Y	Y	Y	Y	N	Y	Y	Y	Y	Y	Y	Y	Y	N	N	Y	Y	Y	Y	Y	CP024058.1	South Korea	Food	Naturally-fermented meat			22	Alpha-glucosides
	SRCM103472	Y	Y	Y	Y	Y	Y	Y	Y	N	Y	Y	Y	Y	Y	Y	Y	Y	N	N	Y	Y	Y	Y	Y	CP035223.1	South Korea	Food	Food			23	Sorbitol
	SRCM103473	Y	Y	Y	Y	Y	Y	Y	Y	N	Y	Y	Y	Y	Y	Y	Y	Y	N	N	Y	Y	Y	Y	Y	CP035224.1	South Korea	Food	Food			24	Ribose
Type 13	BNH17	Y	Y	Y	Y	Y	Y	Y	Y	N	Y	Y	Y	Y	Y	Y	Y	Y	N	N	N	N	N	N	Y	CP040374.1	South Korea	Plant	Angelica gigas Nakai root surface
Type 14	pc-26	Y	Y	Y	Y	Y	Y	Y	Y	N	Y	Y	Y	Y	Y	Y	Y	N	N	N	N	Y	Y	Y	Y	CP023301.1	China	Human	Healthy adult fecal sample
Type 15	BCC9546	Y	Y	Y	Y	Y	Y	Y	Y	N	Y	Y	Y	Y	Y	Y	Y	N	N	N	N	N	Y	Y	Y	CP044500.1	Thailand	Food	Fermented pork (nham)
Type 16	LM1004	Y	Y	Y	Y	Y	Y	Y	Y	N	Y	Y	Y	Y	Y	Y	Y	N	N	N	N	N	N	N	Y	CP025988.1	South Korea: Sancheong	Food	Napa cabbage kimchi
Type 17	X7022	Y	Y	Y	Y	Y	Y	Y	Y	N	Y	Y	Y	Y	Y	Y	N	N	N	N	Y	Y	Y	Y	Y	CP048921.1	China: Shanghai	Plant	Plant
Type 18	KLDS1.0386	Y	Y	Y	Y	Y	Y	Y	Y	N	Y	Y	Y	Y	Y	Y	N	N	N	N	N	N	N	Y	Y	CP071892.1	China:Inner Mongolia	Food	Traditional fermented dairy products in Inner Mongolia
	LY-78	Y	Y	Y	Y	Y	Y	Y	Y	N	Y	Y	Y	Y	Y	Y	N	N	N	N	N	N	N	Y	Y	CP015308.1	China:heilongjiang	Food	Fermented chinese cabbage
	CGMCC 1.557	Y	Y	Y	Y	Y	Y	Y	Y	N	Y	Y	Y	Y	Y	Y	N	N	N	N	N	N	N	Y	Y	CP016270.1	China	Food	Cell culture
	CLP0611	Y	Y	Y	Y	Y	Y	Y	Y	N	Y	Y	Y	Y	Y	Y	N	N	N	N	N	N	N	Y	Y	CP019722.1	South Korea	Environment	Environment
	K25	Y	Y	Y	Y	Y	Y	Y	Y	N	Y	Y	Y	Y	Y	Y	N	N	N	N	N	N	N	Y	Y	CP020093.1	China	Food	Fermented milk
	HAC01	Y	Y	Y	Y	Y	Y	Y	Y	N	Y	Y	Y	Y	Y	Y	N	N	N	N	N	N	N	Y	Y	CP029349.1	South Korea	Food	White Kimchi (Baek Kimchi)
	DR7	Y	Y	Y	Y	Y	Y	Y	Y	N	Y	Y	Y	Y	Y	Y	N	N	N	N	N	N	N	Y	Y	CP031318.1	Malaysia	Food	Milk
	ATG-K6	Y	Y	Y	Y	Y	Y	Y	Y	N	Y	Y	Y	Y	Y	Y	N	N	N	N	N	N	N	Y	Y	CP032464.1	South Korea	Food	Kimchi
	ATG-K8	Y	Y	Y	Y	Y	Y	Y	Y	N	Y	Y	Y	Y	Y	Y	N	N	N	N	N	N	N	Y	Y	CP032466.1	South Korea	Food	Kimchi
	G1	Y	Y	Y	Y	Y	Y	Y	Y	N	Y	Y	Y	Y	Y	Y	N	N	N	N	N	N	N	Y	Y	CP053912.1	Brazil	Plant	Wheat germ
Type 19	GR0512	Y	Y	Y	Y	Y	Y	Y	Y	N	Y	Y	Y	Y	Y	N	Y	Y	Y	Y	N	Y	Y	Y	Y	CP070851.1	China Taiwan	Food	Fu-Tsai (Fermented vegetable, food)
Type 20	K259	Y	Y	Y	Y	Y	Y	Y	Y	N	Y	N	Y	Y	Y	Y	Y	Y	Y	Y	Y	Y	Y	Y	Y	CP025590.1	South Korea	Food	Kimchi
Type 21	CXG9	Y	Y	Y	Y	Y	Y	Y	Y	N	Y	N	Y	Y	Y	Y	Y	Y	Y	Y	N	Y	Y	Y	Y	CP069168.1	China:Hangzhou	Food	Stinky xiancaigeng
Type 22	SRCM100434	Y	Y	Y	Y	Y	Y	Y	Y	N	Y	N	Y	Y	Y	Y	Y	Y	N	N	Y	Y	Y	Y	Y	CP021528.1	South Korea	Food	Food
	SRCM100438	Y	Y	Y	Y	Y	Y	Y	Y	N	Y	N	Y	Y	Y	Y	Y	Y	N	N	Y	Y	Y	Y	Y	CP028219.1	South Korea	Human	Infant faecal
	SRCM100440	Y	Y	Y	Y	Y	Y	Y	Y	N	Y	N	Y	Y	Y	Y	Y	Y	N	N	Y	Y	Y	Y	Y	CP028220.1	South Korea	Human	Infant faecal
	SRCM100442	Y	Y	Y	Y	Y	Y	Y	Y	N	Y	N	Y	Y	Y	Y	Y	Y	N	N	Y	Y	Y	Y	Y	CP028221.1	South Korea	Human	Infant faecal
Type 23	CACC 558	Y	Y	Y	Y	Y	Y	Y	Y	N	Y	N	Y	Y	Y	Y	Y	N	N	N	N	Y	Y	Y	Y	CP048022.1	South Korea:Jeongeup-si	Animal	Canine feces
Type 24	plantarum	Y	Y	Y	Y	Y	Y	Y	Y	N	Y	N	Y	Y	Y	Y	N	N	N	N	N	N	Y	Y	Y	CP021086.1	China: Beijing	Animal	Weaned piglets
Type 25	SRCM103418	Y	Y	Y	Y	Y	Y	Y	Y	N	Y	N	Y	Y	Y	Y	N	N	N	N	N	N	N	N	N	CP035168.1	South Korea	Food	Food
Type 26	SRCM103295	Y	Y	Y	Y	Y	Y	Y	Y	N	Y	N	Y	Y	Y	N	Y	Y	Y	N	N	N	N	Y	Y	CP035113.1	South Korea	Food	Food
Type 27	TMW 1.1478	Y	Y	Y	Y	Y	Y	Y	Y	N	Y	N	Y	Y	Y	N	Y	N	N	N	N	Y	Y	Y	Y	CP021932.1	Germany	Food	honey
Type 28	Lp900	Y	Y	Y	Y	Y	Y	Y	Y	N	Y	N	Y	Y	N	Y	Y	Y	Y	Y	N	Y	Y	Y	Y	CP059168.1	Nigeria	Plant	Ogi (red sorghum)
Type 29	SRCM102737	Y	Y	Y	Y	Y	Y	Y	Y	N	Y	N	Y	Y	N	Y	Y	Y	Y	Y	N	Y	Y	Y	Y	CP028261.1	South Korea	Food	Soybean paste (Chonggugjang)
	SRCM100995	Y	Y	Y	Y	Y	Y	Y	Y	N	Y	N	Y	Y	N	Y	Y	Y	Y	Y	N	Y	Y	Y	Y	CP028275.1	South Korea	Food	Pickled Green Chili Peppers
	E1	Y	Y	Y	Y	Y	Y	Y	Y	N	Y	N	Y	Y	N	Y	Y	Y	Y	Y	N	Y	Y	Y	Y	CP031771.1	India: Sikkim, North East India	Food	Eup (fermented bamboo shoot)
Type 30	Q7	Y	Y	Y	Y	Y	Y	Y	Y	N	Y	N	N	N	Y	N	N	N	N	N	N	N	N	N	Y	CP019712.1	China:Qinghai	Food	Yak fermented milk
	Zhang-LL	Y	Y	Y	Y	Y	Y	Y	Y	N	Y	N	N	N	Y	N	N	N	N	N	N	N	N	N	Y	CP011769.1	China	Food	fermented rice
Type 31	GR1184	Y	Y	Y	Y	Y	Y	Y	N	Y	Y	Y	Y	Y	Y	Y	N	Y	Y	Y	Y	Y	Y	Y	Y	CP078129.1	China Taiwan	Food	Food
	GR1187	Y	Y	Y	Y	Y	Y	Y	N	Y	Y	Y	Y	Y	Y	Y	N	Y	Y	Y	Y	Y	Y	Y	Y	CP078132.1	China Taiwan	Food	Food
Type 32	LPL-1	Y	Y	Y	Y	Y	Y	Y	N	Y	Y	Y	Y	Y	Y	N	Y	Y	Y	N	N	N	N	Y	Y	CP021997.1	China	Food	Fermented fish
	b-2	Y	Y	Y	Y	Y	Y	Y	N	Y	Y	Y	Y	Y	Y	N	Y	Y	Y	N	N	N	N	Y	Y	CP027349.1	China: Shijiazhuang, Hebei province	Food	Pickle
	41P	Y	Y	Y	Y	Y	Y	Y	N	Y	Y	Y	Y	Y	Y	N	N	Y	Y	N	N	N	N	Y	Y	CP075330.1	Ireland	Food	Meat
Type 33	KC28	Y	Y	Y	Y	Y	Y	Y	N	N	Y	Y	Y	Y	Y	N	Y	N	N	N	N	Y	Y	Y	Y	CP026743.1	South Korea	Food	Fermented Kimchi
Type 34	SRCM103362	Y	Y	Y	Y	Y	Y	Y	N	N	Y	Y	Y	Y	Y	N	N	N	N	N	N	N	N	Y	Y	CP035156.1	South Korea	Food	Food
Type 35	MSD1	Y	Y	Y	Y	Y	Y	Y	N	N	Y	N	Y	Y	Y	Y	Y	Y	Y	Y	Y	Y	Y	Y	Y	CP050257.1	India: Delhi	Food	Curd
Type 36	DW12	Y	Y	Y	Y	Y	Y	Y	N	N	Y	N	Y	Y	Y	Y	N	N	N	N	N	Y	Y	Y	Y	CP058967.1	Thailand	Food	Fermented red seaweed
Type 37	L75a	Y	Y	Y	Y	Y	Y	Y	N	N	Y	N	Y	Y	Y	Y	N	N	N	N	N	N	N	Y	Y	CP074419.1	South China Sea	Animal	Scylla serrata
Type 38	123-17	Y	Y	Y	Y	Y	Y	Y	N	N	Y	N	Y	Y	N	Y	Y	Y	Y	Y	N	Y	Y	Y	Y	CP046656.1	Russia: Kislovodsk	Human	Human feces (woman, 24 years old)
	SRCM101105	Y	Y	Y	Y	Y	Y	Y	N	N	Y	N	Y	Y	N	Y	Y	Y	Y	Y	N	Y	Y	Y	Y	CP028222.1	South Korea	Food	Kimchi
Type 39	HFC8	Y	Y	Y	Y	Y	Y	Y	N	N	Y	N	N	N	N	N	N	N	N	N	N	N	N	Y	Y	CP012650.1	India:Kangra, Himachal Pradesh	Human	Faecal sample
Type 40	AMT74419	Y	Y	Y	Y	Y	Y	N	Y	N	Y	Y	Y	Y	Y	N	Y	N	N	N	N	N	Y	Y	Y	CP052869.1	South Korea	Food	Kimchi
Type 41	J26	Y	Y	Y	Y	Y	Y	N	N	N	Y	Y	N	N	Y	Y	N	N	N	N	N	N	N	N	Y	CP033616.1	China:Inner Mongolia	Food	Traditional fermented dairy products
Type 42	SRCM103426	Y	Y	Y	Y	Y	N	Y	Y	Y	Y	N	Y	Y	Y	N	Y	N	N	N	N	N	N	N	Y	CP035174.1	South Korea	Food	Food
	JBE490	Y	Y	Y	Y	Y	N	Y	Y	Y	Y	N	Y	Y	Y	N	Y	N	N	N	N	N	N	N	Y	CP020861.1	South Korea: Sunchang	Food	Nuruk, Korean traditional beverage starter
	SRCM103311	Y	Y	Y	Y	Y	N	Y	Y	Y	Y	N	Y	Y	Y	N	Y	N	N	N	N	N	N	N	Y	CP035131.1	South Korea	Food	Food
	SRCM103300	Y	Y	Y	Y	Y	N	Y	Y	Y	Y	N	Y	Y	Y	N	Y	N	N	N	N	N	N	N	Y	CP035566.1	South Korea	Food	Food
Type 43	SN35N	Y	Y	Y	Y	N	Y	Y	Y	N	Y	Y	Y	Y	Y	Y	Y	N	N	N	N	N	N	Y	Y	AP018405.1	Japan:Hiroshima	Food	Japanese pear
Type 44	TMW 1.708	Y	Y	Y	Y	N	Y	Y	Y	N	Y	N	Y	Y	Y	Y	N	N	N	N	N	N	Y	Y	Y	CP017374.1	Germany	Food	Raw sausage
Type 45	SPC-SNU 72-2	Y	Y	Y	N	Y	Y	Y	Y	N	Y	Y	Y	Y	Y	N	Y	N	N	N	N	N	N	Y	Y	CP050805.1	South Korea: Seoul	Food	Kimchi
Type 46	16	Y	Y	Y	N	Y	Y	Y	Y	N	Y	Y	Y	Y	Y	N	N	N	N	N	N	N	N	Y	Y	CP006033.1	Ireland	Environment	Malt production steep water
Type 47	MF1298	Y	Y	Y	N	Y	Y	Y	Y	N	Y	N	Y	Y	N	Y	Y	Y	Y	Y	N	Y	Y	Y	Y	CP013149.1	Norway	Food	Fermented sausage
Type 48	SRCM103361	Y	Y	Y	N	Y	Y	Y	Y	N	Y	N	Y	N	Y	N	N	N	N	N	N	N	N	Y	Y	CP035150.1	South Korea	Food	Food
Type 49	GB-LP1	Y	Y	Y	N	Y	Y	Y	N	N	Y	N	N	N	N	N	N	N	N	N	N	N	N	Y	Y	CP020564.1	South Korea	Food	Korean traditional fermented food
	KC3	Y	Y	Y	N	Y	Y	Y	N	N	Y	N	N	N	N	N	N	N	N	N	N	N	N	Y	Y	CP025586.1	South Korea	Food	Kimchi
Type 50	C410L1	Y	Y	Y	N	N	Y	Y	Y	N	Y	Y	Y	Y	Y	N	N	N	N	N	N	N	N	Y	Y	CP017954.1	China: Jiu Long Road, Hefei	Environment	Pit mud
Type 51	NCU116	Y	Y	N	Y	Y	Y	Y	Y	Y	Y	N	Y	Y	Y	Y	Y	Y	Y	Y	Y	Y	Y	Y	Y	CP016071.1	Nanchang	Food	Chinese pickle
Type 52	TMW 1.277	Y	Y	N	Y	Y	Y	Y	Y	N	Y	N	Y	Y	N	Y	N	N	N	N	N	N	N	Y	Y	CP017363.1	Germany	Food	Palm wine
	TMW 1.25	Y	Y	N	Y	Y	Y	Y	Y	N	Y	N	Y	Y	N	Y	N	N	N	N	N	N	N	Y	Y	CP017354.1	Germany	Food	Raw sausage
Type 53	ATG-K2	Y	Y	N	Y	Y	Y	Y	N	N	Y	N	Y	Y	Y	N	N	N	N	N	N	N	N	Y	Y	CP032460.1	South Korea	Food	Kimchi
Type 54	LLY-606	N	Y	Y	Y	Y	Y	Y	Y	Y	Y	Y	Y	Y	Y	Y	Y	Y	N	N	N	N	N	N	Y	CP023306.1	China	Human	Healthy adult fecal sample
	PC518	N	Y	Y	Y	Y	Y	Y	Y	Y	Y	Y	Y	Y	Y	Y	Y	Y	N	N	N	N	N	N	Y	CP066817.1	China:Chengdu	Food	Chinese pickle
Type 55	ATCC 202195	N	Y	Y	Y	Y	Y	Y	Y	Y	Y	Y	Y	Y	Y	Y	Y	N	N	N	N	Y	Y	Y	Y	CP063750.1	USA	Human	Healthy infant feces
	RI-113	N	Y	Y	Y	Y	Y	Y	Y	Y	Y	Y	Y	Y	Y	Y	Y	N	N	N	N	Y	Y	Y	Y	CP017406.1	Switzerland	Food	Fermented salami
	202195	N	Y	Y	Y	Y	Y	Y	Y	Y	Y	Y	Y	Y	Y	Y	Y	N	N	N	N	Y	Y	Y	Y	CP040858.1	Denmark	Unkonwn	?
	PMO08	N	Y	Y	Y	Y	Y	Y	Y	Y	Y	Y	Y	Y	Y	Y	Y	N	N	N	N	Y	Y	Y	Y	CP062059.1	South Korea: Cheong-ju	Food	Kimchi
Type 56	LRCC5314	N	Y	Y	Y	Y	Y	Y	Y	Y	Y	Y	Y	Y	Y	Y	Y	N	N	N	N	Y	N	Y	Y	CP072452.1	South Korea	Food	Kimchi
	JBE245	N	Y	Y	Y	Y	Y	Y	Y	Y	Y	Y	Y	Y	Y	Y	Y	N	N	N	N	Y	N	Y	Y	CP014780.1	South Korea: Sunchang	Food	Meju, fermented soybean paste
Type 57	EM	N	Y	Y	Y	Y	Y	Y	Y	Y	Y	Y	Y	Y	Y	Y	Y	N	N	N	N	N	N	Y	Y	CP037429.1	South Korea	Food	Kimchi
	SRCM101511	N	Y	Y	Y	Y	Y	Y	Y	Y	Y	Y	Y	Y	Y	Y	Y	N	N	N	N	N	N	Y	Y	CP028235.1	South Korea	Food	Diced Radish Kimchi
	nF1	N	Y	Y	Y	Y	Y	Y	Y	Y	Y	Y	Y	Y	Y	Y	Y	N	N	N	N	N	N	Y	Y	CP030881.1	South Korea: Pusan	Food	Kimchi (traditional fermented korean dish)
Type 58	TMW 1.1623	N	Y	Y	Y	Y	Y	Y	Y	Y	Y	Y	Y	Y	Y	Y	N	N	N	N	N	N	N	Y	Y	CP017379.1	Germany	Unkonwn	?
	WLPL04	N	Y	Y	Y	Y	Y	Y	Y	Y	Y	Y	Y	Y	Y	Y	N	N	N	N	N	N	N	Y	Y	CP023771.1	China: Nanchang	Human	Breast of healthy woman
	KCCP11226	N	Y	Y	Y	Y	Y	Y	Y	Y	Y	Y	Y	Y	Y	Y	N	N	N	N	N	N	N	Y	Y	CP046262.1	South Korea:Incheon	Food	Korean traditional fermented food
	AS-8	N	Y	Y	Y	Y	Y	Y	Y	Y	Y	Y	Y	Y	Y	Y	N	N	N	N	N	N	N	Y	Y	CP028422.1	Pakistan:Sargodha	Food	Fruits and Vegetables
Type 59	UNQLp11	N	Y	Y	Y	Y	Y	Y	Y	Y	Y	N	Y	Y	Y	Y	Y	Y	Y	Y	Y	Y	Y	Y	Y	CP031140.1	Argentina: Provincia de Rio Negro	Food	Pinot noir wine
	NCIMB8826	N	Y	Y	Y	Y	Y	Y	Y	Y	Y	N	Y	Y	Y	Y	Y	Y	Y	Y	Y	Y	Y	Y	Y	CP037961.1	USA	Human	Human saliva
	WCFS1	N	Y	Y	Y	Y	Y	Y	Y	Y	Y	N	Y	Y	Y	Y	Y	Y	Y	Y	Y	Y	Y	Y	Y	AL935263.2	Netherlands	Human	Human saliva
Type 60	SRCM101222	N	Y	Y	Y	Y	Y	Y	Y	Y	Y	N	Y	Y	Y	Y	Y	Y	N	N	Y	Y	Y	Y	Y	CP028229.1	South Korea	Food	Young radish kimchi
	SRCM101518	N	Y	Y	Y	Y	Y	Y	Y	Y	Y	N	Y	Y	Y	Y	Y	Y	N	N	Y	Y	Y	Y	Y	CP028241.1	South Korea	Food	Young radish kimchi
Type 61	MK55	N	Y	Y	Y	Y	Y	Y	Y	Y	Y	N	Y	Y	Y	Y	Y	N	N	N	N	Y	Y	Y	Y	CP065019.1	Turkey	Human	Homo sapiens
Type 62	10CH	N	Y	Y	Y	Y	Y	Y	Y	Y	Y	N	Y	Y	N	Y	Y	Y	Y	Y	Y	Y	Y	Y	Y	CP023728.1	United Kingdom: Reading	Food	Cheese
Type 63	BLS41	N	Y	Y	Y	Y	Y	Y	Y	N	Y	Y	Y	Y	Y	Y	Y	Y	Y	Y	Y	Y	Y	Y	Y	CP018209.1	South Korea	Food	Kimchi
	KM2	N	Y	Y	Y	Y	Y	Y	Y	N	Y	Y	Y	Y	Y	Y	Y	Y	Y	Y	Y	Y	Y	Y	Y	CP069282.1	South Korea	Food	Ripening beef
Type 64	CNEI-KCA4	N	Y	Y	Y	Y	Y	Y	Y	N	Y	Y	Y	Y	Y	Y	Y	Y	N	N	Y	Y	Y	Y	Y	CP053571.1	Nigeria	Food	Fermented Okpei-Onitsha
Type 65	12	N	Y	Y	Y	Y	Y	Y	Y	N	Y	Y	Y	Y	Y	Y	Y	N	N	N	N	Y	Y	Y	Y	CP046593.1	China:Dalian	Animal	Scophthalmus maximus
	Y44	N	Y	Y	Y	Y	Y	Y	Y	N	Y	Y	Y	Y	Y	Y	Y	N	N	N	N	Y	Y	Y	Y	CP030244.1	China: Dalian	Animal	Turbot
	LP2	N	Y	Y	Y	Y	Y	Y	Y	N	Y	Y	Y	Y	Y	Y	Y	N	N	N	N	Y	Y	Y	Y	CP020816.1	China	Food	Pickles
	PC520	N	Y	Y	Y	Y	Y	Y	Y	N	Y	Y	Y	Y	Y	Y	Y	N	N	N	N	Y	Y	Y	Y	CP023772.1	China: Yangling	Food	Chinese fermented food-pickles
	KP	N	Y	Y	Y	Y	Y	Y	Y	N	Y	Y	Y	Y	Y	Y	Y	N	N	N	N	Y	Y	Y	Y	CP013749.1	Canada: Edmonton	Animal	Whole fly
	DF	N	Y	Y	Y	Y	Y	Y	Y	N	Y	Y	Y	Y	Y	Y	Y	N	N	N	N	Y	Y	Y	Y	CP013753.1	Canada: Edmonton	Animal	Whole fly
	CAUH2	N	Y	Y	Y	Y	Y	Y	Y	N	Y	Y	Y	Y	Y	Y	Y	N	N	N	N	Y	Y	Y	Y	CP015126.1	China: Beijing	Food	Sichuan pickle vegetables
	dm	N	Y	Y	Y	Y	Y	Y	Y	N	Y	Y	Y	Y	Y	Y	Y	N	N	N	N	Y	Y	Y	Y	CP022373.1	USA	Animal	Drosophila melanogaster
	BDGP2	N	Y	Y	Y	Y	Y	Y	Y	N	Y	Y	Y	Y	Y	Y	Y	N	N	N	N	Y	Y	Y	Y	CP023174.1	USA	Animal	Drosophila melanogaster
	ST-III	N	Y	Y	Y	Y	Y	Y	Y	N	Y	Y	Y	Y	Y	Y	Y	N	N	N	N	Y	Y	Y	Y	CP002222.1	China	Food	Kimchi
	SK151	N	Y	Y	Y	Y	Y	Y	Y	N	Y	Y	Y	Y	Y	Y	Y	N	N	N	N	Y	Y	Y	Y	CP030105.1	South Korea	Food	Kimchi
	SK156	N	Y	Y	Y	Y	Y	Y	Y	N	Y	Y	Y	Y	Y	Y	Y	N	N	N	N	Y	Y	Y	Y	CP059473.1	South Korea:Cheonan-si	Food	Fermented food
	XJ25	N	Y	Y	Y	Y	Y	Y	Y	N	Y	Y	Y	Y	Y	Y	Y	N	N	N	N	Y	Y	Y	Y	CP068448.1	China:Xinjiang	Food	Wine
	LB1-2	N	Y	Y	Y	Y	Y	Y	Y	N	Y	Y	Y	Y	Y	Y	Y	N	N	N	N	Y	Y	Y	Y	CP025991.1	Philippines: Los Banos	Environment	Apis mellifera beehive
	CNEI-KCA5	N	Y	Y	Y	Y	Y	Y	Y	N	Y	Y	Y	Y	Y	Y	Y	N	N	N	N	Y	Y	Y	Y	CP059294.1	Nigeria	Food	Fermented Okpei-Nsukka
	LP-F1	N	Y	Y	Y	Y	Y	Y	Y	N	Y	Y	Y	Y	Y	Y	Y	N	N	N	N	Y	Y	Y	Y	CP051192	China	Food	Fermented milk
Type 66	LZ95	N	Y	Y	Y	Y	Y	Y	Y	N	Y	Y	Y	Y	Y	Y	Y	N	N	N	N	Y	N	Y	Y	CP012122.1	China	Human	Baby stool
	ZFM55	N	Y	Y	Y	Y	Y	Y	Y	N	Y	Y	Y	Y	Y	Y	Y	N	N	N	N	Y	N	Y	Y	CP032359.1	China	Human	Healthy infant fecal samples
	ZFM9	N	Y	Y	Y	Y	Y	Y	Y	N	Y	Y	Y	Y	Y	Y	Y	N	N	N	N	Y	N	Y	Y	CP032642.1	China	Human	Healthy infant fecal samples
Type 67	HC-2	N	Y	Y	Y	Y	Y	Y	Y	N	Y	Y	Y	Y	Y	Y	Y	N	N	N	N	N	Y	Y	Y	CP046935.1	China: Qingdao	Animal	Chaeturichthys stigmatias
Type 68	DSR_M2	N	Y	Y	Y	Y	Y	Y	Y	N	Y	Y	Y	Y	Y	Y	N	N	N	N	N	N	N	Y	Y	CP022294.1	South Korea: Bundang	Food	Kimchi
Type 69	LMT1-48	N	Y	Y	Y	Y	Y	Y	Y	N	Y	Y	Y	Y	Y	N	N	N	N	N	N	N	N	Y	Y	CP033888.1	South Korea	Food	Kimchi
Type 70	ZS2058	N	Y	Y	Y	Y	Y	Y	Y	N	Y	N	Y	Y	Y	Y	Y	Y	Y	Y	N	Y	Y	Y	Y	CP012343.1	China: Chengdu, Sichuan	Food	Sauerkraut
	Heal19	N	Y	Y	Y	Y	Y	Y	Y	N	Y	N	Y	Y	Y	Y	Y	Y	Y	Y	N	Y	Y	Y	Y	CP055123.1	Sweden	Human	Human GI tract
Type 71	LP3	N	Y	Y	Y	Y	Y	Y	N	N	Y	Y	Y	Y	Y	Y	Y	Y	Y	Y	Y	Y	Y	Y	Y	CP017066.1	South Korea: Seoul	Food	Commercial dietary supplements
Type 72	nF1-FD	N	Y	Y	Y	Y	Y	Y	N	N	Y	Y	Y	Y	Y	Y	Y	N	N	N	N	N	N	Y	Y	CP025285.1	South Korea: Seoul	Food	Kimchi
Type 73	12_3	N	Y	Y	Y	Y	Y	Y	N	N	Y	N	N	N	Y	N	Y	Y	Y	N	N	N	N	Y	Y	CP035012.1	China: Tibet	Food	Tibet kefir
Type 74	IDCC3501	N	Y	Y	Y	Y	Y	N	Y	N	Y	Y	Y	Y	Y	Y	Y	N	N	N	N	Y	Y	Y	Y	CP031702.1	South Korea: Gyeonggi	Food	Kimchi
	DSM 20174	N	Y	Y	Y	Y	Y	N	Y	N	Y	Y	Y	Y	Y	Y	Y	N	N	N	N	Y	Y	Y	Y	CP039121.1	Germany	Food	Pickled cabbage
Type 75	AS-6	N	Y	Y	Y	Y	Y	N	N	N	Y	Y	N	N	N	N	N	N	N	N	N	N	N	Y	Y	CP028424.1	Pakistan:Sargodha	Food	Fruits and vegetables
Type 76	AS-10	N	Y	Y	Y	Y	N	N	N	N	Y	Y	Y	N	Y	N	N	N	N	N	N	N	N	Y	N	CP028420.1	Pakistan:Sargodha	Food	Fruits and vegetables
Type 77	LS/07	N	Y	Y	Y	N	Y	Y	Y	Y	Y	N	Y	Y	Y	N	N	N	N	N	N	N	N	Y	Y	CP034997.1	Slovakia: Kosice	Human	Homo sapiens
Type 78	SN13T	N	Y	Y	Y	N	Y	Y	N	N	Y	N	Y	N	N	Y	N	N	N	N	N	Y	Y	N	Y	AP019815.1	Japan	Plant	Musa spp. leaf
Type 79	S58	N	Y	Y	Y	N	Y	N	N	N	Y	Y	N	N	Y	N	Y	N	N	N	N	N	N	N	Y	CP068767.1	China:Chongqing	Food	Chinese pickle
Type 80	YW11	N	Y	Y	N	Y	Y	Y	Y	N	Y	Y	Y	Y	Y	N	N	N	N	N	N	N	N	Y	Y	CP035031.1	China: Tibet	Food	Tibet kefir
	SRCM103297	N	Y	Y	N	Y	Y	Y	Y	N	Y	Y	Y	Y	Y	N	N	N	N	N	N	N	N	Y	Y	CP035556.1	South Korea	Food	Food
	13_3	N	Y	Y	N	Y	Y	Y	Y	N	Y	Y	Y	Y	Y	N	N	N	N	N	N	N	N	Y	Y	CP035020.1	China	Food	Tibet kefir
	P-8	N	Y	Y	N	Y	Y	Y	Y	N	Y	Y	Y	Y	Y	N	N	N	N	N	N	N	N	Y	Y	CP005942.2	China	Food	Fermented cow milk
Type 81	LZ227	N	Y	Y	N	Y	Y	Y	Y	N	Y	N	Y	Y	Y	N	N	N	N	N	N	N	N	Y	Y	CP015857.1	China: suburbs, Hangzhou	Food	Raw cow milk
	LZ206	N	Y	Y	N	Y	Y	Y	Y	N	Y	N	Y	Y	Y	N	N	N	N	N	N	N	N	Y	Y	CP015966.1	China: suburbs, Hangzhou	Food	Raw cow milk
	SRCM101167	N	Y	Y	N	Y	Y	Y	Y	N	Y	N	Y	Y	Y	N	N	N	N	N	N	N	N	Y	Y	CP028334.1	South Korea	Food	Water kimchi
	ZFM4	N	Y	Y	N	Y	Y	Y	Y	N	Y	N	Y	Y	Y	N	N	N	N	N	N	N	N	Y	Y	CP032648.1	China	Human	Healthy infant fecal samples
	ZJ316	N	Y	Y	N	Y	Y	Y	Y	N	Y	N	Y	Y	Y	N	N	N	N	N	N	N	N	Y	Y	CP004082.1	China	Human	Healthy newborn fecal sample
Type 82	SHY 21-2	N	Y	Y	N	Y	Y	Y	N	N	Y	N	N	Y	Y	N	N	N	N	N	N	N	N	Y	Y	CP066547.1	China: Qinghai Tibet Plateau	Food	Sichuan Red Original Yak Yogurt
Type 83	2025	N	Y	Y	N	Y	Y	Y	N	N	Y	N	N	N	N	N	N	N	N	N	N	N	N	Y	Y	CP076824.1	Russia	Food	Milk products
Type 84	KLDS1.0391	N	Y	Y	N	Y	Y	N	N	N	Y	Y	N	Y	Y	N	N	N	N	N	N	N	N	Y	Y	CP019348.1	China	Food	Fermented dairy products
Type 85	SRCM103303	N	Y	Y	N	N	Y	Y	Y	N	Y	N	N	Y	Y	N	N	N	N	N	N	N	N	Y	Y	CP035571.1	South Korea	Food	Food
Type 86	8P-A3	N	Y	N	Y	Y	Y	Y	Y	Y	Y	Y	Y	Y	Y	Y	Y	N	N	N	N	Y	Y	Y	Y	CP046726.1	Russia	Food	Probiotic preparation 'Lactobacterinum'
Type 87	X7021	N	Y	N	Y	Y	Y	Y	Y	Y	Y	N	Y	Y	Y	N	Y	Y	Y	N	N	N	N	Y	Y	CP025412.1	China:Shanghai	Food	Brine of stinky tofu
Type 88	SRCM101187	N	Y	N	Y	N	Y	Y	Y	N	Y	N	Y	Y	Y	N	N	N	N	N	N	N	N	Y	Y	CP028226.1	South Korea	Food	Kimchi without red pepper powder
Type 89	NCIMB 700965	N	N	Y	Y	Y	Y	N	N	N	Y	N	N	N	N	N	N	N	N	N	N	N	N	N	Y	CP023490.1	New Zealand	Food	New Zealand cheese
	NCIMB700965.EF.A	N	N	Y	Y	Y	Y	N	N	N	Y	N	N	N	N	N	N	N	N	N	N	N	N	N	Y	CP026505.1	USA: Davis, CA	Food	Dustin Heeney
