# Supplementary material for: The Carbohydrate Metabolism of Lactiplantibacillus plantarum
Source: Int J Mol Sci. 2021 Dec 15;22(24):13452. doi: 10.3390/ijms222413452 (PMC8704671; doi:10.3390/ijms222413452)
Supplement: Supplementary file 1 [file ijms-22-13452-s001.zip › Supplementary Table S5.xlsx]

## Sheet: S5
Table S5 The distribution of two-component systems in the differents Lactiplantibacillus plantarum strains
Description	Accession	rr1	hpk1	rr2	hpk2	rr3	hpk3	hpk4	rr4	pltK	pltR	plnB	plnC	plbD	hpk5	rr5	hpk6	rr6	hpk7	rr7	rr8	rr10	hpk10	hpk11	rr11	lamA (rr)	lamC (hpk)	yesN (rr)	yesM (hpk)	rr1-hpk1	rr2-hpk2	rr3-hpk3	hpk4-rr4 location	pltK-pltK	plnB-plnC-plnD	rr5-hpk5	rr6-hpk6	hpk7-rr7	rr8	rr10-hpk10	hpk11-rr11	lamA-lamC	yesN-yesM
Lactiplantibacillus plantarum 10CH	CP023728.1	+	+	+	+	+	+	+	+	+	+	+	+	+	+	+	+	+	+	+	+	+	+	+	+	+	+	+	+	37778 to 40373	261873 to 263940	614669 to 616793	1366963-1368680	1233637-1235672	378009 to 380943	1414764 to 1417093	1769355 to 1771079	2233493 to 2235741	2363007 to 2363756	2746522 to 2748523	2846789 to 2848655	3195631-3197629	3257938 to 3261110
Lactiplantibacillus plantarum AR195	CP071449.1	+	+	+	+	+	+	+	+	+	+	+	+	+	+	+	+	+	+	+	+	+	+	+	+	+	+	+	+	52264 to 54859	269508 to 271575	662121 to 664245	1353441-1355158	1197945-1199980	380834 to 383768	1401264 to 1403593	1757814 to 1759538	2167028 to 2169276	2282525 to 2283274	2671737 to 2673738	2756298 to 2758164	3111897-3113895	3164877 to 3168049
Lactiplantibacillus plantarum B21	CP010528.1	+	+	+	+	+	+	+	+	+	+	+	+	+	+	+	+	+	+	+	+	+	+	+	+	+	+	+	+	37770 to 40365	262169 to 264236	643185 to 645309	1351299-1353016	1234353-1236388	385285 to 387410	1401643 to 1403972	1755761 to 1757485	2253240 to 2255488	2381210 to 2381959	2755098 to 2757099	2837446 to 2839312	3169247-3171245	3231161 to 3234333
Lactiplantibacillus plantarum BLS41	CP018209.1	+	+	+	+	+	+	+	+	+	+	+	+	+	+	+	+	+	+	+	+	+	+	+	+	+	+	+	+	2030640 to 2033235	2252478 to 2254545	2608160 to 2610284	123784-125501	3198875-3200910	2375669 to 2378603	174133 to 176462	529348 to 531072	1024814 to 1027062	1144156 to 1144905	1518820 to 1520820	1552407 to 1554273	1878973-1880971	1939776 to 1942948
Lactiplantibacillus plantarum CACC 558	CP048022.1	+	+	+	+	+	+	+	+	+	+	+	+	+	+	+	+	+	+	+	+	+	+	+	+	+	+	+	+	2886248 to 2888843	3105544 to 3107611	213472 to 215596	890137-891854	771801-773836	3229810 to 3232744	940481 to 942810	1299824 to 1301548	1791474 to 1793722	1919317 to 1920066	2306835 to 2308836	2397623 to 2399489	2723282-2725277	2780950 to 2784122
Lactiplantibacillus plantarum CNEI-KCA5	CP059294.1	+	+	+	+	+	+	+	+	+	+	+	+	+	+	+	+	+	+	+	+	+	+	+	+	+	+	+	+	111518 to 114113	317781 to 319848	671195 to 673319	1272752-1274469	1237397-1239432	436830 to 439764	1388356 to 1390685	1793713 to 1795437	2267270 to 2269518	2387258 to 2388007	2763588 to 2765589	2853117 to 2854983	3163990-3165985	20641 to 23813
Lactiplantibacillus plantarum FBL-3a	CP034694.1	+	+	+	+	+	+	+	+	+	+	+	+	+	+	+	+	+	+	+	+	+	+	+	+	+	+	+	+	2524511 to 2527106	2302531 to 2304598	1941077 to 1943201	1235564-1233847	1396929-1394894	2181881 to 2184815	1187762 to 1185433	834880 to 833156	366439 to 364191	237126 to 236377	3077238 to 3075237	2986515 to 2984649	2651608-2649613	2616258 to 2619430
Lactiplantibacillus plantarum GR0128	CP070847.1	+	+	+	+	+	+	+	+	+	+	+	+	+	+	+	+	+	+	+	+	+	+	+	+	+	+	+	+	2097187 to 2099782	2321869 to 2323936	2699278 to 2701402	176215-177932	57422-59457	2445093 to 2448027	226558 to 228887	578509 to 580233	1030944 to 1033192	1159703 to 1160452	1532180 to 1534181	1612937 to 1614803	1943663-1945661	2004537 to 2007709
Lactiplantibacillus plantarum Heal19	CP055123.1	+	+	+	+	+	+	+	+	+	+	+	+	+	+	+	+	+	+	+	+	+	+	+	+	+	+	+	+	2508478 to 2511073	2278562 to 2280629	1934766 to 1936890	1223756-1222039	1384716-1382681	2162987 to 2165921	1174504 to 1172175	823119 to 821395	361523 to 359275	229664 to 228915	3102901 to 3100900	3012141 to 3010275	2657949-2655954	2600195 to 2603367
Lactiplantibacillus plantarum KACC 92189	CP024058.1	+	+	+	+	+	+	+	+	+	+	+	+	+	+	+	+	+	+	+	+	+	+	+	+	+	+	+	+	1506301 to 1508896	1273370 to 1275437	919594 to 921718	200819-1362027	359449-357414	1159409 to 1162343	152996 to 150667	3020550 to 3018826	2597204 to 2594956	2481897 to 2481148	2094394 to 2092393	2011220 to 2009354	1665195-1667193	1611050 to 1614223
Lactiplantibacillus plantarum KM2	CP069282.1	+	+	+	+	+	+	+	+	+	+	+	+	+	+	+	+	+	+	+	+	+	+	+	+	+	+	+	+	37750 to 40345	259588 to 261655	615270 to 617394	1363928-1365645	1207346-1209381	382779 to 385713	1414277 to 1416606	1769492 to 1771216	2264958 to 2267206	2384300 to 2385049	2758964 to2760964	2792551 to 2794417	3119117-3121115	3179920 to 3183092
Lactiplantibacillus plantarum LP3	CP017066.1	+	+	+	+	+	+	+	+	+	+	+	+	+	+	+	+	+	+	+	+	+	+	+	+	+	+	+	+	37749 to 40344	259592 to 261659	628780 to 630904	1335503-1337220	1218460-1220495	382781 to 385715	1385852 to 1388181	1740175 to 1741899	2234030 to 2236278	2353441 to 2354190	2727009 to 2729010	2821948 to 2823814	3145938-3147936	3206741 to 3209913
Lactiplantibacillus plantarum LQ80	CP028977.1	+	+	+	+	+	+	+	+	+	+	+	+	+	+	+	+	+	+	+	+	+	+	+	+	+	+	+	+	37771 to 40366	266027 to 268094	663321 to 665445	1320805-1322522	1191148-1193183	375901 to 378835	1368603 to 1370932	1734462 to 1736186	2202774 to 2205022	2322547 to 2323296	2699954 to 2701955	2789689 to 2791555	3121605-3123600	3177075 to 3180247
Lactiplantibacillus plantarum NCIMB8826	CP037961.1	+	+	+	+	+	+	+	+	+	+	+	+	+	+	+	+	+	+	+	+	+	+	+	+	+	+	+	+	37728 to 40323	255764 to 257831	680433 to 682557	1361033-1362750	1243821-1245856	371664 to 374598	1410273 to 1412602	1760859 to 1762583	2237632 to 2239880	2369277 to 2370026	2747231 to 2749232	2842869 to 2844735	3196235-3198230	3255107 to 3258279
Lactiplantibacillus plantarum SRCM100438	CP028219.1	+	+	+	+	+	+	+	+	+	+	+	+	+	+	+	+	+	+	+	+	+	+	+	+	+	+	+	+	1374833 to 1377428	1614966 to 1617033	1975460 to 1977584	2696901-2698618	2566854-2568889	1738056 to 1740990	2744701 to 2747030	3093713 to 3095437	326220 to 328468	450917 to 451666	826067 to 828068	918467 to 920333	1230967-1232962	1283947 to 1287119
Lactiplantibacillus plantarum SRCM100440	CP028220.1	+	+	+	+	+	+	+	+	+	+	+	+	+	+	+	+	+	+	+	+	+	+	+	+	+	+	+	+	1855610 to 1858205	1616005 to 1618072	1255453 to 1257577	536138-534421	666185-664150	1492048 to 1494982	488338 to 486009	139326 to 137602	2906818 to 2904570	2782121 to 2781372	2406970 to 2404969	2314570 to 2312704	2002071-2000076	1945919 to 1949091
Lactiplantibacillus plantarum SRCM100442	CP028221.1	+	+	+	+	+	+	+	+	+	+	+	+	+	+	+	+	+	+	+	+	+	+	+	+	+	+	+	+	1374074 to 1376669	1614207 to 1616274	1974702 to 1976826	2696141-2697858	2566094-2568129	1737297 to 1740231	2743941 to 2746270	3092953 to 3094677	325460 to 327708	450157 to 450906	825308 to 827309	917708 to 919574	1230208-1232203	1283188 to 1286360
Lactiplantibacillus plantarum SRCM101222	CP028229.1	+	+	+	+	+	+	+	+	+	+	+	+	+	+	+	+	+	+	+	+	+	+	+	+	+	+	+	+	1036070 to 1038665	816174 to 818241	461914 to 464038	2958850-2957133	3116174-3114139	698354 to 701288	2911048 to 2908719	2562758 to 2561034	2117329 to 2115081	2002683 to 2001934	1624462 to 1622461	1533656 to 1531790	1184262-1186260	1126319 to 1129491
Lactiplantibacillus plantarum SRCM101518	CP028241.1	+	+	+	+	+	+	+	+	+	+	+	+	+	+	+	+	+	+	+	+	+	+	+	+	+	+	+	+	2094142 to 2096737	1873828 to 1875895	1516853 to 1518977	810082-808365	969761-967726	1753293 to 1756227	762280 to 759951	413936 to 412212	3177769 to 3175521	3062086 to 3061337	2682709 to 2680708	2590138 to 2588272	2240567-2242565	2184391 to 2187563
Lactiplantibacillus plantarum subsp. plantarum SRCM100434	CP021528.1	+	+	+	+	+	+	+	+	+	+	+	+	+	+	+	+	+	+	+	+	+	+	+	+	+	+	+	+	3183233 to 3185828	2943628 to 2945695	2583076 to 2585200	1863761-1862044	1993808-1991773	2819671 to 2822605	1815961 to 1813632	1466949 to 1465225	1010845 to 1008597	886148 to 885399	510998 to 508997	418598 to 416732	106098-104103	49946 to 53118
Lactiplantibacillus plantarum WCFS1	AL935263.2	+	+	+	+	+	+	+	+	+	+	+	+	+	+	+	+	+	+	+	+	+	+	+	+	+	+	+	+	37770 to 40365	255805 to 257872	680515 to 682639	1361112-1362829	1243900-1245935	371705 to 374639	1410351 to 1412680	1760937 to 1762661	2237725 to 2239973	2369369 to 2370118	2747309 to 2749310	2842945 to 2844811	3196308-3198303	3255180 to 3258352
Lactiplantibacillus plantarum ZDY2013	CP065160.1	+	+	+	+	+	+	+	+	+	+	+	+	+	+	+	+	+	+	+	+	+	+	+	+	+	+	+	+	37727 to 40322	258233 to 260300	611062 to 613186	1330079-1331796	1201844-1203879	374225 to 377159	1377881 to 1380210	1783581 to 1785305	2245496 to 2247744	2364371 to 2365120	2740192 to 2742194	2852161 to 2854027	3186350-3188345	3243951 to 3247123
Lactiplantibacillus plantarum IRG1	CP025690.1	+	+	+	+	+	+	+	+	+	+	+	+	+	+	+	+	+	+	+	+	+	+	+	+	+	+	psedo	+	52210 to 54805	285676 to 287743	639403 to 641527	1360310-1362027	1201675-1203710	398772 to 401706	1408133 to 1410462	1764620 to 1766344	2187974 to 2190222	2303286 to 2304035	2690798 to 2692799	2773973 to 2775839	3118006-3120004	3170978 to 3174151
Lactiplantibacillus plantarum MK55	CP065019.1	+	+	+	+	+	+	+	+	+	+	+	+	+	+	+	+	+	+	+	+	+	+	+	+	+	pseudo	+	+	37772 to 40367	256011 to 258078	680716 to 682840	1361329-1363046	1244099-1246134	371852 to 374786	1410570 to 1412899	1761139 to 1762863	2238015 to 2240263	2369662 to 2370411	2747413 to 2749414	2843302 to 2845168	3196752-3197763	3255621 to 3258793
Lactiplantibacillus paraplantarum AS-7	CP028423.1	+	+	+	+	+	+	+	+	+	+	+	+	+	+	+	+	+	+	+	+	-	-	+	+	+	+	-	-	57953 to 60548	279829 to 281888	662706 to 664790	1307615-1309333	1176720-1178734	383470 to 386405	1355501 to 1357830	1699566 to 1701290	2086509 to 2088757	2199529 to 2200278	/	2680952 to 2682817	2968457-2970455	/
Lactiplantibacillus paraplantarum CK401	CP053337.1	+	+	+	+	+	+	+	+	+	+	+	+	+	+	+	+	+	+	+	+	-	-	+	+	+	+	-	-	1720992 to 1723587	1498816 to 1500875	1154673 to 1156769	518096-516378	650424-648407	1394299 to 1397234	470210 to 467881	121855 to 120131	2793788 to 2791540	2681322 to 2680573	/	2188930 to 2187064	1813820-1815812	/
Lactiplantibacillus paraplantarum DSM 10667	CP032744.1	+	+	+	+	+	+	+	+	+	+	+	+	+	+	+	+	+	+	+	+	-	-	+	+	-	-	-	-	38527 to 41122	261647 to 263706	603678 to 605762	1285022-1286740	1151200-1153214	365288 to 368223	1332908 to 1335237	1676619 to 1678343	2199620 to 2201868	2312641 to 2313390	/	2817895 to 2819761	/	/
Lactiplantibacillus paraplantarum L-ZS9	CP013130.1	+	+	+	+	+	+	+	+	+	+	+	+	+	+	+	+	pseudo	+	+	+	-	-	+	+	+	+	-	-	52765 to 55360	326843 to 328902	939758 to 941842	1314535-1316251	1177169-1179183	434194 to 437128	1375625 to 1377954	1831458 to 1833181	2273664 to 2275912	2395548 to 2396297	/	2755978 to 2757844	3096578-3098573	/
Lactiplantibacillus plantarum subsp. plantarum BNH17	CP040374.1	+	+	+	+	+	+	+	+	+	+	+	+	pseudo	+	+	+	+	+	+	+	+	+	+	+	+	+	-	-	52259 to 54854	256796 to 258863	613200 to 615324	1308928-1310645	1155448-1157483	376684 to 379618	1359285 to 1361614	1711017 to 1712741	2175965 to 2178213	2304552 to 2305301	2681607 to 2683608	2773988 to 2775854	3141180-3143178	/
Lactiplantibacillus plantarum ZS2058	CP012343.1	+	+	+	+	+	+	+	+	+	+	+	+	+	+	+	+	+	+	+	+	+	+	+	+	+	+	+	+	2484882 to 2487477	2715459 to 2717526	3067688 to 3069812	541728-543445	420476-422511	2838652 to 2841586	589542 to 591871	940850 to 942574	1409735 to 1411983	1539684 to 1540433	1933743 to 1935744	2024498 to 2026364	2335382-2337377	2392589 to 2395761
Lactiplantibacillus plantarum 5-2	CP009236.1	+	+	+	+	+	+	+	+	+	+	-	-	-	+	+	+	+	+	+	+	+	+	+	+	+	+	+	+	37764 to 40359	251799 to 253866	603700 to 605824	1300639-1302356	1172724-1174759	/	1348441 to 1350770	1751144 to 1752868	2214302 to 2216550	2344487 to 2345236	2720930 to 2722931	2811210 to 2813076	3149631-3151626	3183489 to 3186661
Lactiplantibacillus plantarum AS-9	CP028421.1	+	+	+	+	+	+	+	+	+	+	-	-	-	+	+	+	+	+	+	+	+	+	+	+	+	+	+	+	75563 to 78158	282135 to 284202	662884 to 665008	1292939-1294656	1175829-1177864	/	1340514 to 1342843	1695191 to 1696915	2101513 to 2103761	2230151 to 2230900	2593023 to 2595024	2673075 to 2674941	3018117-3019610	3062565 to 3065737
Lactiplantibacillus plantarum ATCC 8014	CP024413.1	+	+	+	+	+	+	+	+	+	+	-	-	-	+	+	+	+	+	+	+	+	+	+	+	+	+	+	+	55203 to 57798	261836 to 263903	645477 to 647601	1341367-1343084	1224601-1226636	/	1389153 to 1391482	1742982 to 1744706	2149162 to 2151410	2277838 to 2278587	2647374 to 2649375	2745089 to 2746955	3094708-3096703	3149690 to 3152862
Lactiplantibacillus plantarum BK-021	CP044233.1	+	+	+	+	+	+	+	+	+	+	-	-	-	+	+	+	+	+	+	+	+	+	+	+	+	+	+	+	1272391 to 1274986	1065337 to 1067404	639198 to 641322	3228436-3226719	33959-31924	/	3180637 to 3178308	2828018 to 2826294	2371583 to 2369335	2241367 to 2240618	1872056 to 1870055	1789626 to 1787760	1436055-1434060	1377050 to 1380222
Lactiplantibacillus plantarum DOMLa	CP004406.1	+	+	+	+	+	+	+	+	+	+	-	-	-	+	+	+	+	+	+	+	+	+	+	+	+	+	+	+	55203 to 57798	261838 to 263905	646451 to 648575	1342313-1344030	1225546-1227581	/	1390099 to 1392428	1743773 to 1745497	2150103 to 2152351	2278635 to 2279384	2648172 to 2650173	2745753 to 2747619	3090697-3092692	3145678 to 3148850
Lactiplantibacillus plantarum JDM1	CP001617.1	+	+	+	+	+	+	+	+	+	+	-	-	-	+	+	+	+	+	+	+	+	+	+	+	+	+	+	+	55203 to 57798	261835 to 263902	646216 to 648340	1340979-1342696	1224213-1226248	/	1388765 to 1391094	1742453 to 1744177	2149041 to 2151289	2277572 to 2278321	2647127 to 2649128	2744718 to 2746584	3089660-3091655	3144641 to 3147813
Lactiplantibacillus plantarum SRCM103357	CP035143.1	+	+	+	+	+	+	+	+	+	+	-	-	-	+	+	+	+	+	+	+	+	+	+	+	+	+	+	+	37764 to 40359	251753 to 253820	620061 to 622185	1345313-1347030	1217102-1219137	/	1393114 to 1395443	1753482 to 1755206	2216706 to 2218954	2345209 to 2345958	2721146 to 2723147	2824085 to 2825951	3163512-3165507	3224370 to 3227542
Lactiplantibacillus plantarum TK-P2A	CP045593.1	+	+	+	+	+	+	+	+	+	+	-	-	-	+	+	+	+	+	+	+	+	+	+	+	+	+	+	+	55203 to 57798	261836 to 263903	646449 to 648573	1342608-1344325	1225841-1227876	/	1390394 to 1392723	1744068 to 1745792	2150659 to 2152907	2279335 to 2280084	2648891 to 2650892	2746482 to 2748348	3091426-3093421	3146407 to 3149579
Lactiplantibacillus plantarum UNQLp11	CP031140.1	+	+	+	+	+	+	+	+	+	+	-	-	-	+	+	+	+	+	+	+	+	+	+	+	+	+	+	+	28507 to 31102	3310138 to 3312205	2917078 to 2919202	2128297-2126580	2258852-2256817	/	2080504 to 2078175	1722192 to 1720468	1171137 to 1168889	1045369 to 1044620	665863 to 663862	573007 to 571141	184157-186155	119882 to 123054
Lactiplantibacillus plantarum X7022	CP048921.1	+	+	+	+	+	+	+	+	+	+	-	-	-	+	+	+	+	+	+	+	+	+	+	+	+	+	+	+	37771 to 40366	252598 to 254665	595804 to 597928	1243666-1245383	1131197-1133232	/	1291464 to 1293793	1696929 to 1698653	2123720 to 2125968	2253775 to 2254524	2627494 to 2629495	2670851 to 2672717	3002965-3004960	3031041 to 3034213
Lactiplantibacillus plantarum 12_3	CP035012.1	+	+	+	+	+	+	+	+	+	+	-	-	-	+	+	+	+	+	+	+	+	+	+	+	+	+	-	-	495581 to 498176	283899 to 285958	3117112 to 3119236	2409736-2408019	2528442-2526407	/	2361936 to 2359607	2014289 to 2012565	1509469 to 1507221	1391427 to 1390678	1011198 to 1009197	920572 to 918706	612100-614098	/
Lactiplantibacillus plantarum 83-18	CP046669.1	+	+	+	+	+	+	+	+	+	+	-	-	-	+	+	+	+	+	+	+	+	+	+	+	+	+	-	-	37770 to 40365	266761 to 268828	622889 to 625013	1253787-1255504	1132754-1134789	/	1302565 to 1304894	1650005 to 1651729	2130905 to 2133153	2254939 to 2255688	2629893 to 2631894	2692506 to 2694372	3036738-3038736	/
Lactiplantibacillus plantarum AS-10	CP028420.1	+	+	+	+	+	+	+	+	+	+	-	-	-	+	+	+	+	+	+	+	+	+	+	+	+	+	-	-	98034 to 100629	313250 to 315317	643933 to 646057	1301856-1303450	1183647-1185682	/	1352277 to 1354606	1701074 to 1702798	2186925 to 2189173	2304661 to 2305410	2675329 to 2677330	2760219 to 2762085	17087-19085	/
Lactiplantibacillus plantarum AS-6	CP028424.1	+	+	+	+	+	+	+	+	+	+	-	-	-	+	+	+	+	+	+	+	+	+	+	+	+	+	-	-	89637 to 92232	305244 to 307311	633274 to 635398	1329603-1331197	1188972-1191007	/	1379771 to 1382100	1728966 to 1730690	2214350 to 2216598	2330443 to 2331192	2697942 to 2699943	2796063 to 2797929	8674-10672	/
Lactiplantibacillus plantarum b-2	CP027349.1	+	+	+	+	+	+	+	+	+	+	-	-	-	+	+	+	+	+	+	+	+	+	+	+	+	+	-	-	37751 to 40346	255855 to 257922	632879 to 635003	1344459-1346176	1226626-1228661	/	1392260 to 1394589	1742298 to 1744022	2194637 to 2196885	2312622 to 2313371	2698460 to 2700461	2789941 to 2791807	3133081-3135079	/
Lactiplantibacillus plantarum GB-LP1	CP020564.1	+	+	+	+	+	+	+	+	+	+	-	-	-	+	+	+	+	+	+	+	+	+	+	+	+	+	-	-	37770 to 40365	248771 to 250838	600779 to 602903	1242167-1243884	1122321-1124356	/	1289956 to 1292285	1666338 to 1668062	2094669 to 2096917	2229726 to 2230475	2620162 to 2622163	2701194 to 2703060	2992039-2994037	/
Lactiplantibacillus plantarum J26	CP033616.1	+	+	+	+	+	+	+	+	+	+	-	-	-	+	+	+	+	+	+	+	+	+	+	+	+	+	-	-	37878 to 40473	2914375 to 2916442	2564030 to 2566154	1887775-1886058	1998143-1996108	/	1839977 to 1837648	1474518 to 1472794	1009717 to 1007469	880152 to 879403	437807 to 435806	411974 to 410108	114328-116326	/
Lactiplantibacillus plantarum KC3	CP025586.1	+	+	+	+	+	+	+	+	+	+	-	-	-	+	+	+	+	+	+	+	+	+	+	+	+	+	-	-	1224197 to 1226792	1013256 to 1015323	671242 to 673366	3121802-3120085	129294-127259	/	3074001 to 3071672	2712454 to 2710730	2198873 to 2196625	2073244 to 2072495	1682946 to 1680945	1602807 to 1600941	1309552-1311550	/
Lactiplantibacillus plantarum LPL-1	CP021997.1	+	+	+	+	+	+	+	+	+	+	-	-	-	+	+	+	+	+	+	+	+	+	+	+	+	+	-	-	3076484 to 3079079	2860988 to 2863055	2484991 to 2487115	1779468-1777751	1897409-1895374	/	1731667 to 1729338	1384918 to 1383194	935520 to 933272	818390 to 817641	440884 to 438883	350258 to 348392	6160-8158	/
Lactiplantibacillus plantarum SRCM103295	CP035113.1	+	+	+	+	+	+	+	+	+	+	-	-	-	+	+	+	+	+	+	+	+	+	+	+	+	+	-	-	37771 to 40366	250734 to 252801	622173 to 624297	1241428-1243145	1123433-1125468	/	1289222 to 1291551	1637366 to 1639090	2102646 to 2104894	2220290 to 2221039	2610032 to 2612033	2703895 to 2705761	3031180-3033178	/
Lactiplantibacillus plantarum X7021	CP025412.1	+	+	+	+	+	+	+	+	+	+	-	-	-	+	+	+	+	+	+	+	+	+	+	+	+	+	-	-	37719 to 40314	254513 to 256572	597750 to 599874	1258384-1260101	1140447-1142482	/	1306178 to 1308507	1655259 to 1656983	2160866 to 2163114	2280288 to 2281037	2663951 to 2665952	2755604 to 2757470	3111032-3113030	/
Lactiplantibacillus plantarum NCIMB 700965	CP023490.1	+	+	+	+	+	+	+	+	+	+	-	-	-	+	+	+	+	+	+	+	-	-	+	+	+	+	-	-	1615166 to 1617761	1811947 to 1814014	2148539 to 2150663	2812993-2814710	2688609-2690644	/	2861649 to 2863978	204786 to 206510	722998 to 725246	842164 to 842913	/	1253152 to 1255018	1537697-1539695	/
Lactiplantibacillus plantarum NCIMB700965.EF.A	CP026505.1	+	+	+	+	+	+	+	+	+	+	-	-	-	+	+	+	+	+	+	+	-	-	+	+	+	+	-	-	2570324 to 2572919	2767101 to 2769168	88233 to 90357	752682-754399	628299-630334	/	801338 to 803667	1159967 to 1161691	1678174 to 1680422	1797335 to 1798084	/	2208316 to 2210182	2492857-2494855	/
Lactiplantibacillus plantarum S58	CP068767.1	+	+	+	+	+	+	pseudo	+	+	+	-	-	-	+	+	+	+	+	+	+	+	+	+	+	+	+	-	-	37751 to 40346	251867 to 253926	597768 to 599892	1291803-1293520	1173008-1175043	/	1339604 to 1341933	1689700 to 1691424	2206375 to 2208623	2337068 to 2337817	2722575 to 2724576	2788346 to 2790212	3095244-3097242	/
Lactiplantibacillus plantarum 202195	CP040858.1	+	+	+	+	+	+	-	-	+	+	+	+	+	+	+	+	+	+	+	+	+	+	+	+	+	+	+	+	2543891 to 2546486	2336374 to 2338441	1977104 to 1979228		1352726-1350691	2224551 to 2227485	1213026 to 1210697	805132 to 803408	327754 to 325506	207358 to 206609	3119515 to3117514	3029489 to 3027623	2694350-2696348	2634174 to 2637346
Lactiplantibacillus plantarum AMT74419	CP052869.1	+	+	+	+	+	+	-	-	+	+	+	+	+	+	+	+	+	+	+	+	+	+	+	+	+	+	+	+	37747 to 40342	249766 to 251833	603691 to 605815		1181120-1183155	368953 to 371887	1333837 to 1336166	1740734 to 1742458	2200467 to 2202715	2320785 to 2321534	2703202 to 2705203	2801600 to 2803466	3114149-3116144	3171936 to 3175108
Lactiplantibacillus plantarum ATCC 202195	CP063750.1	+	+	+	+	+	+	-	-	+	+	+	+	+	+	+	+	+	+	+	+	+	+	+	+	+	+	+	+	37744 to 40339	245789 to 247856	605002 to 607126		1231232-1233267	356745 to 359679	1370932 to 1373261	1778826 to 1780550	2256204 to 2258452	2376600 to 2377349	2760111 to 2762112	2850137 to 2852003	3183279-3185277	3242281 to 3245453
Lactiplantibacillus plantarum BDGP2	CP023174.1	+	+	+	+	+	+	-	-	+	+	+	+	+	+	+	+	+	+	+	+	+	+	+	+	+	+	+	+	2680823 to 2683418	2893297 to 2895364	3290845 to 3292969		1229857-1227822	3009499 to 3012433	1044550 to 1042221	690065 to 688341	1577230 to 1579478	1706296 to 1707045	2092133 to 2094134	2182180 to 2184046	2517827-2519825	2575487 to 2578659
Lactiplantibacillus plantarum CAUH2	CP015126.1	+	+	+	+	+	+	-	-	+	+	+	+	+	+	+	+	+	+	+	+	+	+	+	+	+	+	+	+	37766 to 40361	248529 to 250596	645913 to 648037		1239328-1241363	363395 to 366329	1384934 to 1387263	1740795 to 1742519	2207070 to 2209318	2336136 to 2336885	2721138 to 2723139	2812659 to 2814525	3144451-3146449	3201774 to 3204946
Lactiplantibacillus plantarum DF	CP013753.1	+	+	+	+	+	+	-	-	+	+	+	+	+	+	+	+	+	+	+	+	+	+	+	+	+	+	+	+	1019118 to 1021713	807170 to 809237	409581 to 411705		3214084-3212049	691541 to 694475	2770712 to 2773041	2673008 to 2671284	2125105 to 2122857	1996038 to 1995289	1611613 to 1609612	1521565 to 1519699	1182102-1184100	1124659 to 1127831
Lactiplantibacillus plantarum dm	CP022373.1	+	+	+	+	+	+	-	-	+	+	+	+	+	+	+	+	+	+	+	+	+	+	+	+	+	+	+	+	2182676 to 2185271	1970772 to 1972839	1611769 to 1613893		249083-251118	1853702 to 1856636	394732 to 397061	749221 to 750945	3289023 to 3286775	3161124 to 3160375	2775372 to 2773371	2685324 to 2683458	2345851-2347849	2288217 to 2291389
Lactiplantibacillus plantarum DSM 20174	CP039121.1	+	+	+	+	+	+	-	-	+	+	+	+	+	+	+	+	+	+	+	+	+	+	+	+	+	+	+	+	3204139 to 3206734	2996648 to 2998715	2639381 to 2641505		1297991-1300026	2878567 to 2881501	1450706 to 1453035	1814802 to 1816526	1043312 to 1041064	922712 to 921963	543945 to 541944	448250 to 446384	110163-112161	51451 to 54623
Lactiplantibacillus plantarum HC-2	CP046935.1	+	+	+	+	+	+	-	-	+	+	+	+	+	+	+	+	+	+	+	+	+	+	+	+	+	+	+	+	1995899 to 1998494	2210249 to 2212316	2565259 to 2567383		3109620-3111655	2327563 to 2330497	52702 to 55031	408963 to 410687	872816 to 875064	1005880 to 1006629	1389143 to 1391144	1479190 to 1481056	1845101-1847096	1903254 to 1906426
Lactiplantibacillus plantarum IDCC3501	CP031702.1	+	+	+	+	+	+	-	-	+	+	+	+	+	+	+	+	+	+	+	+	+	+	+	+	+	+	+	+	1988120 to 1990715	1780635 to 1782702	1423368 to 1425492		81978-84013	1662554 to 1665488	234693 to 237022	598789 to 600513	3069945 to 3067697	2949393 to 2948644	2571558 to 2569557	2475863 to 2473997	2137776-2139774	2078368 to 2081540
Lactiplantibacillus plantarum JBE245	CP014780.1	+	+	+	+	+	+	-	-	+	+	+	+	+	+	+	+	+	+	+	+	+	+	+	+	+	+	+	+	52495 to 55090	260426 to 262493	660763 to 662887		1245934-1247969	371382 to 374316	1428277 to 1430606	1793029 to 1794753	2224422 to 2226670	2344818 to 2345567	2728368 to 2730369	2818404 to 2820270	3151535-3153533	3209598 to 3212770
Lactiplantibacillus plantarum K259	CP025590.1	+	+	+	+	+	+	-	-	+	+	+	+	+	+	+	+	+	+	+	+	+	+	+	+	+	+	+	+	3019069 to 3021664	3243145 to 3245212	376497 to 378621		959498-961533	82228 to 85162	1106209 to 1108538	1455048 to 1456772	1947510 to 1949758	2078236 to 2078985	2454764 to 2456765	2551942 to 2553808	2871212-2873210	2932014 to 2935186
Lactiplantibacillus plantarum KC28	CP026743.1	+	+	+	+	+	+	-	-	+	+	+	+	+	+	+	+	+	+	+	+	+	+	+	+	+	+	+	+	2760060 to 2762655	2972138 to 2974205	106323 to 108447		641686-643721	3093091 to 3096025	794401 to 796730	1234794 to 1236518	1694136 to 1696384	1814439 to 1815188	2196833 to 2198834	2294997 to 2296863	2609312-2611307	2667055 to 2670227
Lactiplantibacillus plantarum KP	CP013749.1	+	+	+	+	+	+	-	-	+	+	+	+	+	+	+	+	+	+	+	+	+	+	+	+	+	+	+	+	643997 to 646592	432049 to 434116	34461 to 36585		2838946-2836911	316421 to 319355	2395572 to 2397901	2297869 to 2296145	1749966 to 1747718	1620899 to 1620150	1236510 to 1234509	1146462 to 1144596	806999-808997	749556 to 752728
Lactiplantibacillus plantarum LP2	CP020816.1	+	+	+	+	+	+	-	-	+	+	+	+	+	+	+	+	+	+	+	+	+	+	+	+	+	+	+	+	37771 to 40366	249596 to 251663	606833 to 608957		1198826-1200861	364352 to 367286	1344267 to 1346596	1698689 to 1700413	2234240 to 2236488	2363309 to 2364058	2749497 to 2751498	2842192 to 2844058	3173228-3175226	3231487 to 3234659
Lactiplantibacillus plantarum Lp900	CP059168.1	+	+	+	+	+	+	-	-	+	+	+	+	+	+	+	+	+	+	+	+	+	+	+	+	+	+	+	+	37755 to 40350	259877 to 261944	618797 to 620921		1152508-1154543	380601 to 383535	1304325 to 1306654	1654503 to 1656227	2093416 to 2095664	2223420 to 2224169	2614811 to 2616812	2721285 to 2723151	3096448-3098446	3152444 to 3155616
Lactiplantibacillus plantarum LRCC5314	CP072452.1	+	+	+	+	+	+	-	-	+	+	+	+	+	+	+	+	+	+	+	+	+	+	+	+	+	+	+	+	2094127 to 2096722	2302137 to 2304204	2702475 to 2704599		38000-40035	2413093 to 2416027	220341 to 222670	585079 to 586803	1016472 to 1018720	1136868 to 1137617	1520415 to 1522416	1612207 to 1614073	1945279-1947277	2003370 to 2006542
Lactiplantibacillus plantarum LZ95	CP012122.1	+	+	+	+	+	+	-	-	+	+	+	+	+	+	+	+	+	+	+	+	+	+	+	+	+	+	+	+	37771 to 40366	248374 to 250441	2794741 to 2796865		2205401-2203366	363086 to 366020	2059827 to 2057498	1705337 to 1703613	1196598 to 1194350	1067538 to 1066789	683024 to 681023	591563 to 589697	3149072-3151070	3208282 to 3211454
Lactiplantibacillus plantarum pc-26	CP023301.1	+	+	+	+	+	+	-	-	+	+	+	+	+	+	+	+	+	+	+	+	+	+	+	+	+	+	+	+	52245 to 54840	273172 to 275239	633704 to 635828		1161406-1163441	396054 to 398988	1308321 to 1310644	1665233 to 1666957	2137017 to 2139265	2265439 to 2266188	2646021 to 2648022	2743997 to 2745863	3071935-3073933	3128746 to 3131918
Lactiplantibacillus plantarum PMO08	CP062059.1	+	+	+	+	+	+	-	-	+	+	+	+	+	+	+	+	+	+	+	+	+	+	+	+	+	+	+	+	1578231 to 1580826	1370792 to 1372859	1001735 to 1003859		423410-421375	1254303 to 1257237	230818 to 228489	3114539 to 3112815	2655161 to 2652913	2534575 to 2533826	2153669 to 2151668	2063665 to 2061799	1728525-1730523	1670292 to 1673464
Lactiplantibacillus plantarum RI-113	CP017406.1	+	+	+	+	+	+	-	-	+	+	+	+	+	+	+	+	+	+	+	+	+	+	+	+	+	+	+	+	2713406 to 2716001	2503694 to 2505761	2063891 to 2066015		1488826-1486791	2385612 to 2388546	1343127 to 1340798	979652 to 977928	562934 to 560686	442333 to 441584	60468 to 58467	3212393 to 3210527	2863996-2865994	2803654 to 2806826
Lactiplantibacillus plantarum SK151	CP030105.1	+	+	+	+	+	+	-	-	+	+	+	+	+	+	+	+	+	+	+	+	+	+	+	+	+	+	+	+	2916036 to 2918631	3134137 to 3136204	262651 to 264775		829471-831506	20221 to 23153	1014853 to 1017182	1412576 to 1414300	1829905 to 1832153	1959026 to 1959775	2342168 to 2344169	2432271 to 2434137	2764934-2766932	2823324 to 2826496
Lactiplantibacillus plantarum SK156	CP059473.1	+	+	+	+	+	+	-	-	+	+	+	+	+	+	+	+	+	+	+	+	+	+	+	+	+	+	+	+	2068945 to 2071540	2287046 to 2289113	2646811 to 2648935		3213631-3215666	2404379 to 2407313	167634 to 169963	565359 to 567083	982697 to 984945	1111818 to 1112567	1494960 to 1496961	1585063 to 1586929	1917843-1919841	1976233 to 1979405
Lactiplantibacillus plantarum SRCM103472	CP035223.1	+	+	+	+	+	+	-	-	+	+	+	+	+	+	+	+	+	+	+	+	+	+	+	+	+	+	+	+	3261443 to 3264038	3031875 to 3033942	2627866 to 2629990		2050299-2048264	2905183 to 2908117	1901764 to 1899435	1550980 to 1549256	1088986 to 1086738	959384 to 958635	568205 to 566204	452216 to 450350	127945-125950	58329 to 61501
Lactiplantibacillus plantarum SRCM103473	CP035224.1	+	+	+	+	+	+	-	-	+	+	+	+	+	+	+	+	+	+	+	+	+	+	+	+	+	+	+	+	37770 to 40365	267863 to 269930	671811 to 673935		1251485-1253520	393686 to 396620	1400020 to 1402349	1750802 to 1752526	2212794 to 2215042	2342395 to 2343144	2733572 to 2735573	2849559 to 2851425	3173826-3175821	3240269 to 3243441
Lactiplantibacillus plantarum TCI507	CP054259.1	+	+	+	+	+	+	-	-	+	+	+	+	+	+	+	+	+	+	+	+	+	+	+	+	+	+	+	+	328121 to 330716	111923 to 113990	2931394 to 2933518		2359121-2357086	3161602 to 3164536	2208342 to 2206013	1860784 to 1859060	1440764 to 1438516	1322251 to 1321502	947739 to 945738	857823 to 855957	472391-470396	414642 to 417814
Lactiplantibacillus plantarum TMW 1.1478	CP021932.1	+	+	+	+	+	+	-	-	+	+	+	+	+	+	+	+	+	+	+	+	+	+	+	+	+	+	+	+	37771 to 40366	254515 to 256582	649411 to 651535		1225543-1227578	371899 to 374833	1376132 to 1378461	1775216 to 1776940	2276899 to 2279147	2397243 to 2397992	2785492 to 2787493	2889726 to 2891592	3211038-3213033	3268389 to 3271561
Lactiplantibacillus plantarum ZFM55	CP032359.1	+	+	+	+	+	+	-	-	+	+	+	+	+	+	+	+	+	+	+	+	+	+	+	+	+	+	+	+	37729 to 40324	248332 to 250399	2794795 to 2796919		2205450-2203415	363080 to 366014	2059876 to 2057547	1705386 to 1703662	1196639 to 1194391	1067578 to 1066829	683058 to 681057	591597 to 589731	3149129-3151127	3208366 to 3211538
Lactiplantibacillus plantarum ZFM9	CP032642.1	+	+	+	+	+	+	-	-	+	+	+	+	+	+	+	+	+	+	+	+	+	+	+	+	+	+	+	+	172731 to 175326	3224198 to 3226265	677677 to 679801		1269146-1271181	3108582 to 3111516	1414720 to 1417049	1769210 to 1770934	2277956 to 2280204	2407017 to 2407766	2791538 to 2793539	2882999 to 2884865	323471-325469	263061 to 266233
Lactiplantibacillus plantarum EM	CP037429.1	+	+	+	+	+	+	-	-	+	+	+	+	+	+	+	+	+	+	+	+	+	+	+	+	+	+	-	-	37770 to 40365	249487 to 251554	651773 to 653897		1192017-1194052	368875 to 371809	1347900 to 1350229	1714276 to 1716000	2189162 to 2191410	2313246 to 2313995	2693872 to 2695873	2791777 to 2793643	3127369-3129367	/
Lactiplantibacillus plantarum K25	CP020093.1	+	+	+	+	+	+	-	-	+	+	+	+	+	+	+	+	+	+	+	+	+	+	+	+	+	+	-	-	52230 to 54825	276953 to 279012	665198 to 667322		1186495-1188530	380650 to 383584	1332495 to 1334818	1693514 to 1695238	2164886 to 2167134	2289261 to 2290010	2685920 to 2687921	2805683 to 2807549	3132648-3134646	/
Lactiplantibacillus plantarum KCCP11226	CP046262.1	+	+	+	+	+	+	-	-	+	+	+	+	+	+	+	+	+	+	+	+	+	+	+	+	+	+	-	-	37704 to 40299	245771 to 247838	601229 to 603353		1161859-1163894	362950 to 365884	1356010 to 1358339	1722443 to 1724167	2183577 to 2185825	2304018 to 2304767	2685094 to 2687095	2814575 to 2816441	3159268-3161266	/
Lactiplantibacillus plantarum LY-78	CP015308.1	+	+	+	+	+	+	-	-	+	+	+	+	+	+	+	+	+	+	+	+	+	+	+	+	+	+	-	-	1900165 to 1902760	1676909 to 1678968	1330368 to 1332492		813881-811846	1572338 to 1575272	665827 to 663504	303845 to 302121	2938797 to 2936549	2814674 to 2813925	2418267 to 2416266	2321004 to 2319138	1982757-1984755	/
Lactiplantibacillus plantarum nF1	CP030881.1	+	+	+	+	+	+	-	-	+	+	+	+	+	+	+	+	+	+	+	+	+	+	+	+	+	+	-	-	2808172 to 2810767	2598896 to 2600963	2200697 to 2202821		1664320-1662285	2479482 to 2482416	1510564 to 1508235	1146393 to 1144669	717898 to 715650	596329 to 595580	215051 to 213050	119356 to 117490	2902701-2904699	/
Lactiplantibacillus plantarum PC518	CP065802.1	+	+	+	+	+	+	-	-	+	+	+	+	+	+	+	+	+	+	+	+	+	+	+	+	+	+	-	-	37776 to 40371	257935 to 260002	2547640 to 2549764		2017193-2015158	375075 to 377914	1834081 to 1831752	1482929 to 1481205	1027039 to 1024791	906683 to 905934	536550 to 534549	487843 to 485977	3084694-3086689	/
Lactiplantibacillus plantarum SRCM101511	CP028235.1	+	+	+	+	+	+	-	-	+	+	+	+	+	+	+	+	+	+	+	+	+	+	+	+	+	+	-	-	1023131 to 1025726	814238 to 816305	458793 to 460917		2996915-2994880	696274 to 699208	2844275 to 2841946	2480101 to 2478377	2050614 to 2048366	1928976 to 1928227	1547743 to 1545742	1451010 to 1449144	1113422-1115420	/
Lactiplantibacillus plantarum WLPL04	CP023771.1	+	+	+	+	+	+	-	-	+	+	+	+	+	+	+	+	+	+	+	+	+	+	+	+	+	+	-	-	38032 to 40627	246093 to 248160	602523 to 604647		1123765-1125800	363271 to 366205	1317916 to 1320245	1681948 to 1683672	2141840 to 2144088	2270604 to 2271353	2653466 to 2655467	2749161 to 2751027	3094922-3096920	/
Lactiplantibacillus plantarum subsp. plantarum nF1-FD	CP025285.1	+	+	+	+	+	+	-	-	+	+	+	+	+	+	+	+	+	+	+	+	+	+	+	+	+	pseudo	-	-	37770 to 40364	247564 to 249631	645667 to 647791		1184131-1186166	366104 to 369038	1337882 to 1340211	1702035 to 1703759	2130512 to 2132760	2252077 to 2252826	2633343 to 2635344	2729036 to 2730902	3065967-3067964	/
Lactiplantibacillus plantarum CNEI-KCA4	CP053571.1	+	+	+	+	+	+	-	-	+	+	+	+	+	+	+	+	+	+	+	+	+	pseudo	+	+	+	+	+	+	341518 to 344113	550405 to 552472	943427 to 945551		1493811-1495846	667472 to 670405	1678986 to 1681315	2042896 to 2044620	2467378 to 2469626	2588955 to 2589704	2970337 to 2971944	3064818 to 3066684	197653-199651	250636 to 253808
Lactiplantibacillus plantarum PC520	CP023772.1	+	+	+	+	+	+	-	-	+	+	+	+	+	+	+	+	+	+	+	+	+	pseudo	+	+	+	+	+	+	394766 to 397361	606612 to 608679	1007357 to 1009481		1598963-1600998	721371 to 724305	1826455 to 1828784	2182383 to 2184107	2650453 to 2652701	2780580 to 2781329	3165581 to 3167582	3258262 to 3260128	245570-247568	303843 to 307015
Lactiplantibacillus plantarum subsp. plantarum ST-III	CP002222.1	+	+	+	+	+	+	-	-	+	+	+	+	+	+	+	+	+	+	+	+	+	pseudo	+	+	+	+	+	+	37771 to 40366	249398 to 251465	606638 to 608762		1198397-1200432	364157 to 367091	1344068 to 1346397	1697869 to 1699593	2205744 to 2207992	2334813 to 2335562	2721002 to 2723003	2813697 to 2815563	3144734-3146732	3201241 to 3204413
Lactiplantibacillus plantarum Y44	CP030244.1	+	+	+	+	+	+	-	-	+	+	+	+	+	+	+	+	+	+	+	+	+	pseudo	+	+	+	+	+	+	37971 to 40566	249796 to 251863	607036 to 609160		1199029-1201064	364555 to 367489	1344700 to 1347029	1699152 to 1700876	2205373 to 2207621	2334442 to 2335191	2720630 to 2722631	2813325 to 2815191	3144361-3146359	3202620 to 3205792
Lactiplantibacillus plantarum CXG9	CP069168.1	+	+	+	+	+	+	-	-	+	+	+	+	+	+	+	+	+	++	++	+	+	+	+	+	+	+	+	+	37870 to 40465	254116 to 256183	605127 to 607251		1156716-1158751	371767 to 374701	1320554 to 1322883	1708334 to 1710058	2240780 to 2243028/2271930 to 2274178	2392372 to 2393121	2766521 to 2768522	2857411 to 2859277	3187861-3189856	3242427 to 3245599
Lactiplantibacillus plantarum 8P-A3	CP046726.1	+	+	+	+	+	+	-	-	+	+	+	+	+	+	+	pseudo	+	+	+	+	+	+	+	+	+	+	+	+	52427 to 55022	2336374 to 2338441	666018 to 668142		1255422-1257457	374959 to 377893	1451589 to 1453918	1818142 to 1819866	2283513 to 2285761	2404667 to 2405416	2789130 to 2791131	2879896 to 2881762	3213888-3215886	3270507 to 3273679
Lactiplantibacillus plantarum SHY 21-2	CP066547.1	+	+	+	+	+	+	-	-	+	+	+	+	+	+	+	-	-	+	+	+	+	+	+	+	+	+	-	-	37768 to 40363	252400 to 254467	2497321 to 2499445		1969483-1967448	362659 to 365592	1835532 to 1833203	/	1014760 to 1012512	875833 to 875084	497758 to 495757	2748626 to 2750492	3049077-3051075	/
Lactiplantibacillus plantarum PC518	CP066817.1	+	+	+	+	+	+	-	-	+	+	+	+	pseudo	+	+	+	+	+	+	+	+	+	+	+	+	+	-	-	37776 to 40371	257935 to 260002	2547379 to 2549503		2016932-2014897	375075 to 377914	1833820 to 1831491	1482668 to 1480944	1027039 to 1024791	906683 to 905934	536550 to 534549	487843 to 485977	3084433-3086428	/
Lactiplantibacillus plantarum LLY-606	CP023306.1	+	+	+	+	+	+	-	-	+	+	+	pseudo	+	+	+	+	+	+	+	+	+	+	+	+	+	+	-	-	37728 to 40323	261540 to 263607	611642 to 613766		1177233-1179268	380322 to 383254	1328122 to 1330451	1675411 to 1677135	2195172 to 2197420	2323600 to 2324349	2696225 to 2698226	2773354 to 2775220	3136971-3138966	/
Lactiplantibacillus plantarum GR0512	CP070851.1	+	+	+	+	+	+	-	-	+	+	pseudo	+	+	+	+	+	+	+	+	+	+	+	+	+	+	+	+	+	3096423 to 3099018	17200 to 19267	368378 to 370502		981618-983653	137407 to 140340	1173234 to 1175563	1520611 to 1522335	1986720 to 1988968	2105195 to 2105944	2479486 to 2481487	2569385 to 2571251	2954754-2956749	3009326 to 3012498
Lactiplantibacillus plantarum SRCM103303	CP035571.1	+	+	+	+	+	+	-	-	+	+	pseudo	+	+	+	+	+	+	+	+	+	+	+	+	+	pseudo	+	-	-	3067207 to 3069802	2854118 to 2856185	2501545 to 2503669		1965661-1963626	2740915 to 2743848	1793311 to 1790982	1442060 to 1440336	933329 to 931081	803453 to 802704	418395 to 416394	384096 to 382230	47649-49648	/
Lactiplantibacillus plantarum subsp. plantarum LB1-2	CP025991.1	+	+	+	+	+	+	-	-	+	+	pseudo	+	+	+	+	+	+	+	+	+	+	pseudo	+	+	+	+	+	+	2266287 to 2268882	2052247 to 2054314	1653891 to 1656015		1011046-1009011	1933966 to 1936899	860062 to 857733	462889 to 461165	3340093 to 3337845	3219114 to 3218365	2831728 to 2829727	2734241 to 2732375	2417461-2415466	2356587 to 2359759
Lactiplantibacillus plantarum DSR_M2	CP022294.1	+	+	+	+	+	+	-	-	+	+	pseudo	+	+	+	+	+	+	+	+	+	+	pseudo	+	+	+	+	-	-	37764 to 40359	252311 to 254378	604756 to 606880		1169545-1171580	365937 to 368872	1320491 to 1322820	1675434 to 1677158	2208034 to 2210282	2327917 to 2328666	2715335 to 2717336	2812822 to 2814688	3129835-3131830	/
Lactiplantibacillus plantarum 12	CP046593.1	+	+	+	+	+	+	-	-	+	+	pseudo	pseudo	+	+	+	+	+	+	+	+	+	pseudo	+	+	+	pseudo	+	+	1849891 to 1852486	2061709 to 2063776	2418897 to 2421021		3010866-3012901	2176449 to 2179378	3156537 to 3158866	253616 to 255340	761800 to 764048	890865 to 891614	1277041 to 1279042	1369732 to 1371598	1700753-1702746	1758986 to 1762158
Lactiplantibacillus plantarum 123-17	CP046656.1	+	+	+	+	+	+	-	-	+	+	-	-	-	+	+	+	+	+	+	+	+	+	+	+	+	+	+	+	37771 to 40366	262747 to 264814	611819 to 613943		1142029-1144064	/	1294700 to 1297029	1646670 to 1648394	2119508 to 2121756	2249613 to 2250362	2642376 to 2644377	2748852 to 2750718	3049386-3051384	3136822 to 3139994
Lactiplantibacillus plantarum BCC9546	CP044500.1	+	+	+	+	+	+	-	-	+	+	-	-	-	+	+	+	+	+	+	+	+	+	+	+	+	+	+	+	37774 to 40369	249540 to 251607	629056 to 631180		1199725-1201760	/	1391536 to 1393865	1741836 to 1743560	2202789 to 2205037	2340530 to 2341279	2728212 to 2730213	2822657 to 2824523	3143130-3145128	3167777 to 3168633
Lactiplantibacillus plantarum MF1298	CP013149.1	+	+	+	+	+	+	-	-	+	+	-	-	-	+	+	+	+	+	+	+	+	+	+	+	+	+	+	+	37752 to 40347	262785 to 264852	612068 to 614192		1142635-1144670	/	1338842 to 1341171	1690828 to 1692552	2164153 to 2166401	2294188 to 2294937	2686923 to 2688924	2793399 to 2795265	3093924-3095922	3181360 to 3184532
Lactiplantibacillus plantarum NCU116	CP016071.1	+	+	+	+	+	+	-	-	+	+	-	-	-	+	+	+	+	+	+	+	+	+	+	+	+	+	+	+	1144683 to 1147278	915574 to 917641	571673 to 573797		17158-15123	/	3083241 to 3080918	2725184 to 2723460	2224537 to 2222289	2102899 to 2102150	1718041 to 1716040	1632078 to 1630212	1295002-1297000	1232950 to 1236122
Lactiplantibacillus plantarum plantarum	CP021086.1	+	+	+	+	+	+	-	-	+	+	-	-	-	+	+	+	+	+	+	+	+	+	+	+	+	+	+	+	2555306 to 2557901	2341741 to 2343808	1962322 to 1964446		1428984-1426949	/	1286806 to 1284477	933044 to 931320	418766 to 416518	278086 to 277337	3071640 to 3069639	2973555 to 2971689	2663301-2665299	2647463 to 2650635
Lactiplantibacillus plantarum SRCM100995	CP028275.1	+	+	+	+	+	+	-	-	+	+	-	-	-	+	+	+	+	+	+	+	+	+	+	+	+	+	+	+	1363297 to 1365892	1588164 to 1590231	1936281 to 1938405		2471000-2473035	/	2621506 to 2623835	2972631 to 2974355	250993 to 253241	381033 to 381782	774983 to 776984	881459 to 883325	1213504-1215502	1269512 to 1272684
Lactiplantibacillus plantarum SRCM101105	CP028222.1	+	+	+	+	+	+	-	-	+	+	-	-	-	+	+	+	+	+	+	+	+	+	+	+	+	+	+	+	2061843 to 2064438	2288047 to 2290114	2637224 to 2639348		3167675-3169710	/	120250 to 122579	471309 to 473033	943027 to 945275	1073067 to 1073816	1465872 to 1467873	1572348 to 1574214	1898963-1900961	1954979 to 1958151
Lactiplantibacillus plantarum SRCM102022	CP021501.1	+	+	+	+	+	+	-	-	+	+	-	-	-	+	+	+	+	+	+	+	+	+	+	+	+	+	+	+	37771 to 40366	266317 to 268384	654791 to 656915		1212773-1214808	/	1352241 to 1354564	1712990 to 1714714	2215305 to 2217553	2336917 to 2337666	2721666 to 2723667	2807620 to 2809486	3140304-3142302	3201183 to 3204355
Lactiplantibacillus plantarum SRCM102737	CP028261.1	+	+	+	+	+	+	-	-	+	+	-	-	-	+	+	+	+	+	+	+	+	+	+	+	+	+	+	+	2751654 to 2754249	2975906 to 2977973	113163 to 115287		624475-626510	/	818959 to 821288	1170008 to 1171732	1642232 to 1644480	1772272 to 1773021	2165093 to 2167094	2270193 to 2272059	2603294-2605292	2659310 to 2662482
Lactiplantibacillus plantarum subsp. plantarum E1	CP031771.1	+	+	+	+	+	+	-	-	+	+	-	-	-	+	+	+	+	+	+	+	+	+	+	+	+	+	+	+	37752 to 40347	262785 to 264852	612068 to 614192		1142635-1144670	/	1338842 to 1341171	1690828 to 1692552	2164153 to 2166401	2294188 to 2294937	2686923 to 2688924	2793399 to 2795265	3093924-3095922	3181360 to 3184532
Lactiplantibacillus plantarum TMW 1.708	CP017374.1	+	+	+	+	+	+	-	-	+	+	-	-	-	+	+	+	+	+	+	+	+	+	+	+	+	+	+	+	37776 to 40371	252174 to 254241	659288 to 661412		1194505-1196540	/	1336770 to 1339099	1686943 to 1688667	2152630 to 2154878	2290635 to 2291384	2663166 to 2665167	2759522 to 2761388	3065701-3067699	3079005 to 3082177
Lactiplantibacillus plantarum 13_3	CP035020.1	+	+	+	+	+	+	-	-	+	+	-	-	-	+	+	+	+	+	+	+	+	+	+	+	+	+	-	-	2952622 to 2955217	2734800 to 2736867	2412256 to 2414380		1912219-1910184	/	1768300 to 1765971	1410094 to 1408370	937702 to 935454	818394 to 817645	445583 to 443582	379820 to 377954	54791-56789	/
Lactiplantibacillus plantarum 16	CP006033.1	+	+	+	+	+	+	-	-	+	+	-	-	-	+	+	+	+	+	+	+	+	+	+	+	+	+	-	-	37667 to 40262	265445 to 267512	628214 to 630338		1139657-1141692	/	1280261 to 1282590	1638023 to 1639747	2108693 to 2110941	2225746 to 2226495	2593277 to 2595278	2679812 to 2681678	2991232-2993230	/
Lactiplantibacillus plantarum AS-8	CP028422.1	+	+	+	+	+	+	-	-	+	+	-	-	-	+	+	+	+	+	+	+	+	+	+	+	+	+	-	-	292758 to 295353	509012 to 511079	853020 to 855144		1395266-1397301	/	1584327 to 1586656	1947361 to 1949085	2414355 to 2416603	2535186 to 2535935	2902100 to 2904101	3025207 to 3027073	203839-205837	/
Lactiplantibacillus plantarum ATG-K6	CP032464.1	+	+	+	+	+	+	-	-	+	+	-	-	-	+	+	+	+	+	+	+	+	+	+	+	+	+	-	-	2887891 to 2890486	2657588 to 2659655	2323924 to 2326048		1764805-1762770	/	1619233 to 1616910	1261625 to 1259901	744090 to 741842	621436 to 620687	229460 to 227459	101393 to 99527	2971457-2969459	/
Lactiplantibacillus plantarum ATG-K8	CP032466.1	+	+	+	+	+	+	-	-	+	+	-	-	-	+	+	+	+	+	+	+	+	+	+	+	+	+	-	-	2262126 to 2264721	2031830 to 2033897	1698167 to 1700291		1139061-1137026	/	993491 to 991168	635887 to 634163	118352 to 116104	3193433 to 3192684	2801458 to 2799457	2673391 to 2671525	2345692-2343694	/
Lactiplantibacillus plantarum C410L1	CP017954.1	+	+	+	+	+	+	-	-	+	+	-	-	-	+	+	+	+	+	+	+	+	+	+	+	+	+	-	-	2452889 to 2455484	2238720 to 2240787	1916071 to 1918195		1371001-1368966	/	1189443 to 1187114	832080 to 830356	364301 to 362053	247396 to 246647	2976350 to 2974349	2862801 to 2860935	2544645-2546643	/
Lactiplantibacillus plantarum CLP0611	CP019722.1	+	+	+	+	+	+	-	-	+	+	-	-	-	+	+	+	+	+	+	+	+	+	+	+	+	+	-	-	37771 to 40366	268595 to 270662	602201 to 604325		1163428-1165463	/	1309000 to 1311323	1666605 to 1668329	2184133 to 2186381	2306787 to 2307536	2698762 to 2700763	2826825 to 2828691	3154522-3156520	/
Lactiplantibacillus plantarum DR7	CP031318.1	+	+	+	+	+	+	-	-	+	+	-	-	-	+	+	+	+	+	+	+	+	+	+	+	+	+	-	-	1540640 to 1543235	1310343 to 1312410	976679 to 978803		417564-415529	/	271992 to 269669	3112137 to 3110413	2594602 to 2592354	2471948 to 2471199	2079972 to 2077971	1951905 to 1950039	1624206-1622208	/
Lactiplantibacillus plantarum HAC01	CP029349.1	+	+	+	+	+	+	-	-	+	+	-	-	-	+	+	+	+	+	+	+	+	+	+	+	+	+	-	-	1760281 to 1762876	1529984 to 1532051	1196320 to 1198444		637217-635182	/	491646 to 489323	134039 to 132315	2814243 to 2811995	2691589 to 2690840	2299614 to 2297613	2171547 to 2169681	1841849-1843847	/
Lactiplantibacillus plantarum KLDS1.0386	CP071892.1	+	+	+	+	+	+	-	-	+	+	-	-	-	+	+	+	+	+	+	+	+	+	+	+	+	+	-	-	37747 to 40342	268624 to 270691	576840 to 578964		1092140-1094175	/	1240189 to 1242512	1597940 to 1599664	2106541 to 2108789	2228878 to 2229627	2622135 to 2624136	2656004 to 2657870	2980341-2982339	/
Lactiplantibacillus plantarum LM1004	CP025988.1	+	+	+	+	+	+	-	-	+	+	-	-	-	+	+	+	+	+	+	+	+	+	+	+	+	+	-	-	2053698 to 2056293	2267827 to 2269894	2615184 to 2617308		3176752-3178787	/	167792 to 170121	523036 to 524760	1021972 to 1024220	1150633 to 1151382	1519848 to 1521849	1632235 to 1634101	1958499-1960497	/
Lactiplantibacillus plantarum LMT1-48	CP033888.1	+	+	+	+	+	+	-	-	+	+	-	-	-	+	+	+	+	+	+	+	+	+	+	+	+	+	-	-	2190919 to 2193514	2408569 to 2410635	2780585 to 2782709		166720-168755	/	351230 to 353559	715045 to 716769	1200755 to 1203002	1324662 to 1325411	1700070 to 1702071	1789353 to 1791219	2106162-2108160	/
Lactiplantibacillus plantarum LZ206	CP015966.1	+	+	+	+	+	+	-	-	+	+	-	-	-	+	+	+	+	+	+	+	+	+	+	+	+	+	-	-	2492672 to 2495267	2262749 to 2264816	1884782 to 1886906		1307438-1305403	/	1166894 to 1164565	801592 to 799868	309674 to 307426	185334 to 184585	3006789 to 3004788	2920830 to 2918964	2578003-2580000	/
Lactiplantibacillus plantarum SN35N	AP018405.1	+	+	+	+	+	+	-	-	+	+	-	-	-	+	+	+	+	+	+	+	+	+	+	+	+	+	-	-	1629138 to 1631733	1394353 to 1396420	996787 to 998911		438729-436694	/	249763 to 247440	3150124 to 3148400	2633950 to 2631702	2509025 to 2508276	2106844 to 2104843	2047632 to 2045766	1712659-1714657	/
Lactiplantibacillus plantarum SPC-SNU 72-2	CP050805.1	+	+	+	+	+	+	-	-	+	+	-	-	-	+	+	+	+	+	+	+	+	+	+	+	+	+	-	-	1091354 to 1093949	877242 to 879309	554580 to 556704		41269-39234	/	2897858 to 2895529	2541571 to 2539847	2071053 to 2068805	1954016 to 1953267	1586252 to1584251	1498375 to 1496509	1184487-1186485	/
Lactiplantibacillus plantarum SRCM101167	CP028334.1	+	+	+	+	+	+	-	-	+	+	-	-	-	+	+	+	+	+	+	+	+	+	+	+	+	+	-	-	1196690 to 1199285	965037 to 967104	623300 to 625424		44646-42611	/	3089381 to 3087052	2719356 to 2717632	2227051 to 2224803	2099947 to 2099198	1705250 to 1703249	1616906 to 1615040	1282021-1284019	/
Lactiplantibacillus plantarum SRCM103297	CP035556.1	+	+	+	+	+	+	-	-	+	+	-	-	-	+	+	+	+	+	+	+	+	+	+	+	+	+	-	-	3058686 to 3061281	2836746 to 2838813	2495974 to 2498098		1964136-1962101	/	1823618 to 1821289	1466355 to 1464631	963932 to 961684	844385 to 843636	473574 to 471573	386969 to 385103	53559-55557	/
Lactiplantibacillus plantarum SRCM103361	CP035150.1	+	+	+	+	+	+	-	-	+	+	-	-	-	+	+	+	+	+	+	+	+	+	+	+	+	+	-	-	3123324 to 3125919	2893787 to 2895854	2523006 to 2525130		1965485-1963450	/	1823307 to 1820978	1490831 to 1489107	984105 to 981857	859430 to 858681	469050 to 467049	385338 to 383472	46028-48026	/
Lactiplantibacillus plantarum SRCM103362	CP035156.1	+	+	+	+	+	+	-	-	+	+	-	-	-	+	+	+	+	+	+	+	+	+	+	+	+	+	-	-	51827 to 54422	282772 to 284839	585382 to 587506		1097226-1099261	/	1245268 to 1247591	1602991 to 1604715	2118055 to 2120303	2243399 to 2244148	2636714 to 2638715	2670556 to 2672422	2995465-2997463	/
Lactiplantibacillus plantarum SRCM103418	CP035168.1	+	+	+	+	+	+	-	-	+	+	-	-	-	+	+	+	+	+	+	+	+	+	+	+	+	+	-	-	52248 to 54843	2939722 to 2941789	2565935 to 2568059		2037845-2035810	/	1896465 to 1894136	1544037 to 1542313	1049048 to 1046800	918269 to 917520	546002 to 544001	446203 to 444337	131260-133258	/
Lactiplantibacillus plantarum subsp. plantarum G1	CP053912.1	+	+	+	+	+	+	-	-	+	+	-	-	-	+	+	+	+	+	+	+	+	+	+	+	+	+	-	-	2890679 to 2893274	2660382 to 2662449	2326947 to 2329071		1768717-1766682	/	1623145 to 1620822	1265537 to 1263813	748001 to 745753	625347 to 624598	233371 to 231370	105304 to 103438	2972247-2974245	/
Lactiplantibacillus plantarum subsp. plantarum P-8	CP005942.2	+	+	+	+	+	+	-	-	+	+	-	-	-	+	+	+	+	+	+	+	+	+	+	+	+	+	-	-	37749 to 40344	256103 to 258170	578694 to 580818		1086961-1088996	/	1230915 to 1233244	1589106 to 1590830	2104109 to 2106357	2223447 to 2224196	2596231 to 2598232	2662049 to 2663915	2980365-2982363	/
Lactiplantibacillus plantarum YW11	CP035031.1	+	+	+	+	+	+	-	-	+	+	-	-	-	+	+	+	+	+	+	+	+	+	+	+	+	+	-	-	2953032 to 2955627	2735194 to 2737261	2412553 to 2414677		1912334-1910299	/	1768385 to 1766056	1410194 to 1408470	937841 to 935593	818546 to 817797	445629 to 443628	379811 to 377945	54825-56823	/
Lactiplantibacillus plantarum ZFM4	CP032648.1	+	+	+	+	+	+	-	-	+	+	-	-	-	+	+	+	+	+	+	+	+	+	+	+	+	+	-	-	1420708 to 1423303	1190780 to 1192847	812806 to 814930		235442-233407	/	94889 to 92560	2942651 to 2940927	2450703 to 2448455	2326357 to 2325608	1934848 to 1932847	1848887 to 1847021	1506043-1508041	/
Lactiplantibacillus plantarum ZJ316	CP004082.1	+	+	+	+	+	+	-	-	+	+	-	-	-	+	+	+	+	+	+	+	+	+	+	+	+	+	-	-	281915 to 284510	511219 to 513286	848476 to 850600		1425543-1427578	/	1605841 to 1608170	1973737 to 1975461	2465832 to 2468080	2589762 to 2590511	2981611 to 2983612	3068558 to 3070424	197181-199179	/
Lactiplantibacillus plantarum HFC8	CP012650.1	+	+	+	+	+	+	-	-	+	+	-	-	-	+	+	+	+	+	+	+	+	+	+	+	+	pseudo	-	-	1850393 to 1852988	2080224 to 2082291	2421703 to 2423827		2945052-2947087	/	87214 to 89543	445230 to 446954	926749 to 928997	1051305 to 1052054	1431541 to 1433542	1477672 to 1479538	1762889-1764254	/
Lactiplantibacillus plantarum ATG-K2	CP032460.1	+	+	+	+	+	+	-	-	+	+	-	-	-	+	+	+	+	+	+	+	+	+	+	+	-	-	-	-	2314432 to 2317027	2537551 to 2539618	2882652 to 2884762		410134-412169	/	599127 to 601456	951150 to 952874	1359566 to 1361814	1478753 to 1479502	1847164 to 1849165	1935762 to 1937628	/	/
Lactiplantibacillus plantarum SRCM101187	CP028226.1	+	+	+	+	+	+	-	-	+	+	-	-	-	+	+	+	+	+	+	+	+	+	+	+	-	-	-	-	1121295 to 1123890	1336772 to 1338831	1695386 to 1697496		2221975-2224009	/	2372024 to 2374353	2715854 to 2717578	167917 to 170165	286547 to 287296	654283 to 656284	738212 to 740078	/	/
Lactiplantibacillus plantarum subsp. plantarum CGMCC 1.557	CP016270.1	+	+	+	+	+	+	-	-	+	+	-	-	-	+	+	+	+	+	+	+	+	pseudo	+	+	+	+	-	-	2377023 to 2379618	2608747 to 2610814	2962561 to 2964685		360643-362678	/	510439 to 512762	873352 to 875076	1391775 to 1394023	1514336 to 1515085	1910948 to 1912950	1970166 to 1972032	2296077-2298075	/
Lactiplantibacillus plantarum LZ227	CP015857.1	+	+	+	+	+	+	-	-	+	+	-	-	-	+	+	+	+	+	+	+	pseudo	+	+	+	+	+	-	-	2387326 to 2389918	2161943 to 2164010	1829248 to 1831372		1284603-1282568	/	1142087 to 1139758	781512 to 779788	269962 to 267714	142201 to 141452	2865160 to 2863160	2823603 to 2821737	2487363-2489361	/
Lactiplantibacillus plantarum TMW 1.1623	CP017379.1	+	+	+	+	+	+	-	-	+	pseudo	+	pseudo	+	+	+	+	+	+	+	+	+	+	+	+	+	+	-	-	37704 to 40299	245771 to 247838	602199 to 604323		1123431-1125466	362948 to 365882	1317580 to 1319909	1681612 to 1683336	2141496 to 2143744	2270260 to 2271009	2653121 to 2655122	2748816 to 2750682	3094577-3096575	/
Lactiplantibacillus plantarum TMW 1.25	CP017354.1	+	+	+	+	+	+	-	-	+	pseudo	-	-	-	+	+	+	+	+	+	+	+	+	+	+	+	+	-	-	39654 to 42249	246143 to 248210	625017 to 627141		1166889-1168924	/	1323426 to 1325755	1689203 to 1690927	2178521 to 2180769	2303111 to 2303860	2701131 to 2703132	2772120 to 2773986	3101635-3103633	/
Lactiplantibacillus plantarum TMW 1.277	CP017363.1	+	+	+	+	+	+	-	-	+	pseudo	-	-	-	+	+	+	+	+	+	+	+	+	+	+	+	+	-	-	39654 to 42249	246143 to 248210	625019 to 627143		1166888-1168923	/	1323425 to 1325754	1643753 to 1645477	2133072 to 2135320	2257663 to 2258412	2655684 to 2657685	2726673 to 2728539	3056188-3058186	/
Lactiplantibacillus plantarum KLDS1.0391	CP019348.1	+	+	+	+	+	+	-	-			-	-	-	+	+	+	+	+	+	+	+	+	+	+	+	+	-	-	1607933 to 1610528	1322968 to 1325035	2097081 to 2099205		/	/	2652343 to 2654672	96764 to 98488	572776 to 575024	703014 to 703763	1074694 to 1076695	1124899 to 1126765	1638467-1640465	/
Lactiplantibacillus plantarum subsp. plantarum TS12	CP018324.1	+	+	+	pseudo	+	+	+	+	+	+	+	+	+	+	+	+	+	+	pseudo	+	+	+	+	+	+	+	-	-	2075933 to 2078528	2299703 to 2301769	2684278 to 2686402	866483-864766	976555-974520	2411514 to 2414448	818690 to 816361	469301 to 467577	3162196 to 3159949	1190969 to 1191718	1563292 to 1565293	1648119 to 1649985	1993196-1995194	/
Lactiplantibacillus plantarum JBE490	CP020861.1	+	+	+	pseudo	+	+	+	+	+	+	-	-	-	+	+	+	+	+	+	+	+	+	+	+	+	+	-	-	52179 to 54774	264684 to 266752	599854 to 601978	1338894-1340611	1170883-1172918	/	1386698 to 1389027	1735931 to 1737655	2201296 to 2203544	2331482 to 2332230	2702526 to 2704527	2789814 to 2791680	3136163-3138161	/
Lactiplantibacillus plantarum SRCM103311	CP035131.1	+	+	+	pseudo	+	+	+	+	+	+	-	-	-	+	+	+	+	+	+	+	+	+	+	+	+	+	-	-	3137364 to 3139959	2925374 to 2927442	2590163 to 2592287	1852199-1850482	2020210-2018175	/	1804395 to 1802066	1455162 to 1453438	989804 to 987556	859639 to 858891	488550 to 486549	400407 to 398541	51206-53204	/
Lactiplantibacillus plantarum SRCM103426	CP035174.1	+	+	+	pseudo	+	+	+	+	+	+	-	-	-	+	+	+	+	+	+	+	+	+	+	+	+	+	-	-	52180 to 54775	264698 to 266766	599868 to 601992	1345622-1347339	1176251-1178286	/	1393425 to 1395754	1739255 to 1740979	2204740 to 2206988	2324748 to 2325496	2695099 to 2697100	2782387 to 2784253	3129421-3131419	/
Lactiplantibacillus plantarum Q7	CP019712.1	+	+	+	pseudo	+	+	+	+	+	+	-	-	-	+	+	+	+	+	+	+	-	-	+	+	+	+	-	-	2911095 to 2913690	2691908 to 2693975	2382272 to 2384396	1762826-1761109	1872832-1870797	/	1713983 to 1711654	1359497 to 1357773	888666 to 886418	757257 to 756508	/	338227 to 336361	41123-43121	/
Lactiplantibacillus plantarum Zhang-LL	CP011769.1	+	+	+	pseudo	+	+	+	+	+	+	-	-	-	+	+	+	+	+	+	+	-	-	+	+	+	+	-	-	37759 to 40354	257475 to 259542	567056 to 569180	1188627-1190344	1078621-1080656	/	1237470 to 1239799	1591958 to 1593682	2062792 to 2065040	2194202 to 2194951	/	2613242 to 2615108	2908348-2910346	/
Lactiplantibacillus plantarum SRCM103300	CP035566.1	+	+	+	pseudo	+	+	+	+	+	+	-	-	-	+	+	pseudo	+	+	+	+	+	+	+	+	+	+	-	-	3124396 to 3126991	2911532 to 2913600	2574532 to 2576656	1837918-1836201	2005907-2003872	/	1790113 to 1787784	1442653 to 1440929	977167 to 974919	857159 to 856411	486810 to 484809	399523 to 397657	51206-53204	/
Lactiplantibacillus plantarum LS/07	CP034997.1	+	+	+	pseudo	+	+	+	pseudo	+	+	+	+	+	+	+	+	+	+	+	+	+	+	+	+	+	+	pseudo	+	38787 to 41382	254750 to 256818	591486 to 593610	1262264-1263961	1152259-1154294	362165 to 365099	1312157 to 1314486	1665079 to 1666803	2213953 to 2216201	2337309 to 2338058	2703504 to 2705505	2791470 to 2793336	3115077-3117075	3128143 to 3130006
Lactiplantibacillus plantarum TMW 1.1308	CP021929.1	+	+	+	pseudo	+	+	pseudo	+	+	+	-	-	-	+	+	+	+	+	+	+	+	+	+	+	+	+	+	+	37745 to 40340	253608 to 255664	639300 to 641424	1303242-1304958	1185268-1187303	/	1351039 to 1353368	1726180 to 1727904	2189269 to 2191517	2321636 to 2322385	2703344 to 2705345	2784101 to 2785967	3110862-3112857	3168688 to 3171860
Lactiplantibacillus plantarum SN13T	AP019815.1	+	+	-	-	+	+	+	+	+	+	-	-	-	+	+	-	-	+	+	+	-	-	+	+	-	-	-	-	1810416 to 1813011	/	1103345 to 1105451	332164-334097	480794-478781	/	278963 to 276641	/	2992310 to 2990064	2828791 to 2828042	/	2319686 to 2317823	/	/
