# Supplementary material for: The Carbohydrate Metabolism of Lactiplantibacillus plantarum
Source: Int J Mol Sci. 2021 Dec 15;22(24):13452. doi: 10.3390/ijms222413452 (PMC8704671; doi:10.3390/ijms222413452)
Supplement: Supplementary file 1 [file ijms-22-13452-s001.zip › Supplementary Table S8.xlsx]

## Sheet: Sheet1
Supplementary Table S8 Primers used in quantitative RT-PCR
Genes	Primers	Sequences (5’-3’)	Product size (bp)	Genes	Primers	Sequences (5’-3’)	Product size (bp)
sacA	sacA-F	GCTGGATTGGGTTACCTGAA	244	hpk1	hpk1-F	AAACAGTCGGTGCAAATTCC	174
	sacA-R	ACCGTGACCGTTTTATCAGC			hpk1-R	ACTCGTCCCACGAATTGTTC
sacR1	sacR1-F	ATGGCTAATCAGGTCGATGG	174	rr1	rr1-F	AATTGGCGATCTGGTGATTC	199
	sacR1-R	CTGATGCAATGTCTGGGTTG			rr1-R	CACGGTCACATCAACTGTCC
sacK1	sacK1-F	CACAGGCATGTGTCAACCTC	150	hpk2	hpk2-F	GGGTAACCACCAAGAAAGCA	246
	sacK1-R	CATCCAGTGGTGGGACTTCT			hpk2-R	CCAGCATGAGCAGAATCAAA
pts1BCA	pts1BCA -F	GCTATCAAGGCCAAGTGCTC	160	rr2	rr2-F	GTGATAAAGTCGCCGGGTTA	246
	pts1BCA -R	GGACCGACGATTGTGAAAGT			rr2-R	GATGAGCGAGGAAGAATTGC
agl2	agl2-F	TCTACTTTTGGCGCTCAGGT	156	plnB	plnB-F	CCAGAGCGGAGAATTCAGAG	225
	agl2-R	AGGTCGGATTCTCCCAGTTT			plnB-R	TGCTCAATGGCATTATCCAA
pts26BCA	pts26BCA-F	GCAGCTACCAAGCTCAATCC	235	plnC	plnC-F	ATTCGGCAGCAGTTACCTTG	232
	pts26BCA-R	CAGCACCTATCCCACTGGTT			plnC-R	AGAAACGCGTTCCGATTTTA
agl4	agl4-F	GGTAAACTGGCAAAGCGAAC	238	plnD	plnD-F	TTGCAACGGATGATCAAAAA	218
	agl4-R	TAATCGAGGTCGGCCATTAG			plnD-R	ATAATCCAACGGTGCAATCC
sacR2	sacR2-F	CGCGCAGAACACTAATACGA	211	hpk3	hpk3-F	TTACAGCCATTTCCGGTTTC	237
	sacR2-R	TTCAATGGATGCCAGAATGA			hpk3-R	CGATTGCCTGCTGAACTACA
pts17A	pts17A-F	TTGCTGGTAGCACCATTACG	186	rr3	rr3-F	CCTGCTAATCGTGCGGTAAT	192
	pts17A-R	CGCTACCGACCTTGATTGTT			rr3-R	AGCATAGTCGTAGCCCCAGA
pts11A	pts11A-F	AGGCCGAGTGAGGACACTAA	168	pltK	pltK-F	GTTTGTACGGCGCAAAAAGT	168
	pts11A-R	TGCCGTAAAGCCTCTACCAT			pltK-R	ATTGTTTCACCGATGGCTTC
pgi	pgi-F	GACGCTGAAGGCTACGAAAC	227	pltR	pltR-F	AAGGGTGGTCAGCTCTTCAA	194
	pgi-R	GTGTAGCCCTTCCGGTACAA			pltR-R	ACTAGCATTTGCGGGTTCAC
fruA	fruA-F	TGCGCTAATGTTCTTCGTTG	199	hpk5	hpk5-F	GTCGAAAGGGCTGACCATTA	210
	fruA-R	ATGTCCAGTTGCGGTAAAGG			hpk5-R	GCATCCTTGCGGGATAGATA
fruA1	fruA1-F	ATTTTGAAGCAACCGCTGAC	171	rr5	rr5-F	GTTAAACGTGGCGACGAAGT	194
	fruA1-R	TAAAACGTTTCCTGCCATCC			rr5-R	CCTGGTCGGTCAATCTTGTT
fruA2	fruA2-F	AAAAAGCAGCGCAGGAACTA	164	hpk6	hpk6-F	ACGGTCCAAAGTTGTTTTGC	151
	fruA2-R	TGCTGGAATCCCTTCAAATC			hpk6-R	TCAAGGTTCCACCTTTACCG
fruB	fruB-F	AGCGATTCCTCATGCAATCT	192	rr6	rr6-F	ACGCCGTTATTTTGAACGAG	199
	fruB-R	TCCACTAATGCACTCGCAAA			rr6-R	AGCCTCGACCAAAACTGCTA
pts9AB	pts9AB-F	CATTCGACGATCAAGAGCAA	174	hpk7	hpk7-F	AATTCGAACCGGACAGATTG	234
	pts9AB-R	GTGCCGAATCCATTGAAAGT			hpk7-R	CCCGTTACTTCGATCACGTT
pts9C	pts9C-F	CTGCATGCAAGGACTTCGTA	195	rr7	rr7-F	GCACGGTGAGTTCCTTTGAT	163
	pts9C-R	AAGAATGGCCAAACTTCACG			rr7-R	TGTTCGCGTGAGAAAACTTG
pts9D	pts9D-F	TTATCTTGGCGGCGTTAATC	158	rr8	rr8-F	AGCAATCTGCTGAACCGACT	225
	pts9D-R	GCCAGCAGCTTGTTGTGTTA			rr8-R	GGTCAAGGTTGAGGGCATAA
pts10A	pts10A-F	GACGCGGATGATCAAGTTTT	190	lamK	lamK-F	GTTACGATTCGGGCCAAGTA	207
	pts10A-R	TCTCTTCAAGGTGGGCAATC			lamK-R	TGGGGCAATATTTTGTTGGT
pts10B	pts10B-F	AGGATGCACTTCGCAAGATT	194	lamR	lamR-F	CATTCAGCTTGCCAGTCAAA	176
	pts10B-R	GCCCGTTTTGCTAAAATCAA			lamR-R	CCACGCGTAAGACGGTATTT
pts11BC	pts11BC-F	TCATGTTGCCGATTTCGTTA	203	hpk11	hpk11-F	TTACATTGAAGCCGATGCTG	212
	pts11BC-R	CGCAAAAATCATCATCATCG			hpk11-R	GCGATTCTTCAACCCGATAA
fruK	fruK-F	ACCGGTGAAGCTTTGAAGAA	206	rr11	rr11-F	ATAATGGCCGTGAAGCTTTG	220
	fruK-R	ACCGCATCCTTGGTGATTAG			rr11-R	TTGAATGGCTTGGTGACGTA
pfkA	PfkA-F	CTTCCAGGGACGATCGATAA	246	lamC	lamC-F	GAGTTGCGACGTTTCAGACA	233
	PfkA-R	GTTGGCGATTTCTTCCATGT			lamC-R	TCAATCTCTTGCGATTGTGC
fbaA	FbaA-F	ATTGGTGCGTTCAACACAAA	225	lamA	lamA-F	GTTAATGCACAGCAGCCTCA	245
	FbaA-R	TTCCTTGGCAGCTTCGTAGT			lamA-R	GCCACGTGTAAAACCTTGCT
ccpA	ccpA-F	GTTTTAGCTGGGACGGTTGA	171	yesM	yesM-F	TGCGACACAAGCTAATCCTG	206
	ccpA-R	ACCCGTCAGTCGGTATTCAG			yesM-R	CAGCCTCTGAACGTACCACA
manR	manR-F	CCCGACTGGTTCTGGTAAAA	151	yesN	yesN-F	GCTGGCAATTCAGACACAGA	243
	manR-R	ACCAAACAAATGCGACATCA			yesN-R	AATTGGTCAGTCGTCCCTTG
fruR	fruR-F	CCGAAGCCGTTAAATCGTTA	225	16S rDNA	16S-LPQ-F	CCATGTGTAGCGGTGAAATG	168
	fruR-R	TGATGATGGTTGCACTGGAT			16S-LPQ-R	CGGAAACCCTCCAACACTTA
mtlR	mtlR-F	CGCTGGTTCGCATTAAAAAT	250
	mtlR-R	GCCGTACCATAACCAGTGCT
