# Supplementary material for: The Carbohydrate Metabolism of Lactiplantibacillus plantarum
Source: Int J Mol Sci. 2021 Dec 15;22(24):13452. doi: 10.3390/ijms222413452 (PMC8704671; doi:10.3390/ijms222413452)
Supplement: Supplementary file 1 [file ijms-22-13452-s001.zip › Supplementary Tables S6-S7.xlsx]

## Sheet: S6-1
Supplementary Table S6-1 The differential expression of sugar metabolism related genes in LP-F1 strain after 4 h fermentation in the FOS medium . a
Condition	Gene
	sacA	sacR1	sacK1	pts1BCA	agl2	pts26BCA	agl4	sacR2	pts17A
MRS medium with 2% FOS/MRS medium with 0.2% glucose	10.811±1.064	46.100±6.209	9.708±1.468	64.537±4.199	14.058±0.895	0.337±0.023	0.560±0.104	1.085±0.208	0.779±0.154
MRS medium with 2% FOS/MRS medium with 0.2% frucose	9.915±0.127	49.101±6.222	5.277±0.131	209.645±33.768	22.181±2.794	0.390±0.051	0.686±0.098	1.218±0.108	1.491±0.047
MRS medium with 2% FOS/MRS medium with 0.2% sucrose	1.719±0.133	1.273±0.035	0.717±0.005	0.728±0.018	0.740±0.023	1.062±0.086	2.052±0.123	1.392±0.025	1.869±0.089
Condition	Gene
	pts11A	pgi	pfkA	fbaA	manR	fruA	fruA1	fruA2	fruB
MRS medium with 2% FOS/MRS medium with 0.2% glucose	1.103±0.020	7.099±0.297	1.7±0.152	0.582±0.016	1.667±0.105	1.782±0.033	0.073±0.006	0.156±0.014	1.382±0.124
MRS medium with 2% FOS/MRS medium with 0.2% frucose	3.828±0.764	3.480±0.038	1.577±0.037	1.860±0.274	1.982±0.129	0.427±0.021	0.281±0.024	2.533±0.324	12.447±1.790
MRS medium with 2% FOS/MRS medium with 0.2% sucrose	2.329±0.033	2.515±0.153	3.006±0.353	2.253±0.085	2.747±0.544	0.196±0.024	3.468±0.447	3.255±0.438	19.725±2.131
Condition	Gene
	pts9AB	pts9C	pts9D	pts10A	pts10B	pts11BC	fruK	mtlR	fruR
MRS medium with 2% FOS/MRS medium with 0.2% glucose	2.417±0.062	1.055±0.175	0.452±0.028	1.888±0.213	1.846±0.135	0.501±0.046	2.626±0.368	0.900±0.097	4.547±0.497
MRS medium with 2% FOS/MRS medium with 0.2% frucose	3.242±0.508	0.757±0.086	0.173±0.014	0.750±0.007	0.911±0.039	0.922±0.072	1.010±0.050	13.709±3.416	2.879±0.257
MRS medium with 2% FOS/MRS medium with 0.2% sucrose	2.760±0.073	2.056±0.237	1.704±0.178	3.032±0.042	3.050±0.236	1.782±0.136	0.245±0.016	12.535±1.649	0.362±0.038
a, Numbers in bold font represent a significant increase; underlined numbers represent a significant decrease.

## Sheet: S6-2
Supplementary Table S6-2 The differential expression of sugar metabolism related genes in LP-F1 strain after 12 h fermentation in the FOS medium . a
Condition	Gene
	sacA	sacR1	sacK1	pts1BCA	agl2	pts26BCA	agl4	sacR2	pts17A
MRS medium with 2% FOS/MRS medium with 0.2% glucose	0.869±0.116	1.670±0.156	11.172±1.380	29.465±1.876	1.439±0.202	2.739±0.233	0.447±0.004	33.891±7.715	4.574±0.244
MRS medium with 2% FOS/MRS medium with 0.2% frucose	0.809±0.128	1.464±0.269	5.925±0.129	3.710±0.362	4.719±0.406	3.440±0.247	0.908±0.049	51.381±12.634	15.936±1.220
MRS medium with 2% FOS/MRS medium with 0.2% sucrose	1.087±0.016	3.618±0.070	16.250±0.371	5.887±0.067	1.749±0.104	3.899±0.719	1.309±0.156	19.716±3.076	18.536±1.458
Condition	Gene
	pts11A	pgi	pfkA	fbaA	manR	fruA	fruA1	fruA2	fruB
MRS medium with 2% FOS/MRS medium with 0.2% glucose	6.903±1.362	17.922±0.953	1.445±0.133	12.558±0.713	2.934±0.129	11.796±0.619	1.776±0.030	4.575±0.651	1.928±0.392
MRS medium with 2% FOS/MRS medium with 0.2% frucose	3.771±0.816	299.414±15.758	1.268±0.105	34.56±3.352	2.954±0.141	3.504±0.115	3.156±0.965	0.732±0.017	4.111±0.205
MRS medium with 2% FOS/MRS medium with 0.2% sucrose	3.220±0.518	54.126±10.121	1.246±0.036	13.827±1.549	2.315±0.403	5.049±0.148	2.718±0.203	2.081±0.241	2.425±0.318
Condition	Gene
	pts9AB	pts9C	pts9D	pts10A	pts10B	pts11BC	fruK	mtlR	fruR
MRS medium with 2% FOS/MRS medium with 0.2% glucose	20.401±1.163	17.754±4.235	106.299±15.037	30.823±3.919	24.616±1.916	0.383±0.046	26.379±3.058	3.413±0.459	13.599±1.705
MRS medium with 2% FOS/MRS medium with 0.2% frucose	25.781±3.025	8.139±0.158	166.686±7.087	166.168±0.057	33.489±6.599	0.432±0.077	28.997±4.897	1.712±0.294	22.497±3.69
MRS medium with 2% FOS/MRS medium with 0.2% sucrose	19.042±0.770	8.522±0.302	136.389±23.366	31.090±2.550	20.786±1.061	0.510±0.050	28.557±4.447	1.238±0.362	9.859±0.466
a, Numbers in bold font represent a significant increase; underlined numbers represent a significant decrease.

## Sheet: S6-3
Supplementary Table S6-3 The expression of sugar metabolism related genes in LP-F1 strain during fermentation. a
12 h/4 h	Gene
	sacA	sacR1	sacK1	pts1BCA	agl2	pts26BCA	agl4	sacR2	pts17A
MRS medium without sugar	3.086±0.190	1.993±0.011	3.094±0.705	0.425±0.101	1.783±0.175	0.726±0.067	5.838±0.801	0.679±0.052	0.447±0.041
MRS medium with 0.2% glucose	1.295±0.075	1.166±0.017	0.234±0.024	0.087±0.006	0.901±0.209	0.342±0.091	1.981±0.460	0.220±0.035	0.086±0.010
MRS medium with 0.2% frucose	1.289±0.100	1.661±0.307	0.245±0.003	2.179±0.688	0.418±0.024	0.308±0.045	1.242±0.170	0.166±0.037	0.048±0.006
MRS medium with 0.2% sucrose	0.152±0.015	0.015±0.000	0.012±0.000	0.004±0.000	0.037±0.003	0.761±0.183	2.591±0.171	0.481±0.053	0.052±0.002
MRS medium with 2% FOS	0.104±0.009	0.049±0.007	0.269±0.017	0.039±0.002	0.089±0.004	2.731±0.525	1.650±0.177	6.704±0.323	0.518±0.057
MRS medium with 2% inulin	0.021±0.002	0.003±0.000	0.006±0.001	0.001±0.000	0.005±0.000	0.153±0.059	0.643±0.059	0.003±0.000	0.023±0.000
12 h/4 h	Gene
	pts11A	pgi	pfkA	fbaA	manR	fruA	fruA1	fruA2	fruB
MRS medium without sugar	0.669±0.010	0.227±0.024	1.426±0.196	0.068±0.008	2.031±0.382	0.166±0.008	0.787±0.115	0.418±0.097	1.899±0.191
MRS medium with 0.2% glucose	0.140±0.023	0.379±0.032	0.546±0.025	0.083±0.003	0.815±0.031	0.177±0.016	0.039±0.000	0.019±0.001	0.144±0.039
MRS medium with 0.2% frucose	0.775±0.321	0.011±0.000	0.576±0.030	0.097±0.019	0.978±0.183	0.149±0.000	0.103±0.019	1.786±0.460	0.610±0.035
MRS medium with 0.2% sucrose	0.560±0.081	0.041±0.005	1.126±0.184	0.295±0.036	1.724±0.344	0.043±0.004	1.245±0.117	0.816±0.121	1.579±0.096
MRS medium with 2% FOS	0.725±0.043	0.956±0.040	0.464±0.021	1.794±0.108	1.446±0.184	1.171±0.050	1.107±0.196	0.552±0.102	0.193±0.007
MRS medium with 2% inulin	0.144±0.012	0.004±0.000	0.261±0.036	0.016±0.000	0.671±0.097	0.021±0.000	0.020±0.002	0.033±0.000	0.050±0.021
12 h/4 h	Gene
	pts9AB	pts9C	pts9D	pts10A	pts10B	pts11BC	fruK	mtlR	fruR
MRS medium without sugar	0.206±0.037	0.542±0.039	0.443±0.019	0.330±0.068	0.487±0.034	3.942±0.335	0.118±0.014	0.683±0.249	0.174±0.019
MRS medium with 0.2% glucose	0.122±0.010	0.172±0.038	0.050±0.007	0.154±0.010	0.200±0.018	0.897±0.077	0.066±0.013	0.022±0.000	0.157±0.042
MRS medium with 0.2% frucose	0.129±0.007	0.258±0.012	0.012±0.001	0.011±0.000	0.074±0.013	1.533±0.398	0.023±0.003	0.660±0.097	0.058±0.007
MRS medium with 0.2% sucrose	0.149±0.004	0.669±0.039	0.149±0.026	0.245±0.015	0.391±0.041	2.408±0.120	0.005±0.000	0.943±0.111	0.016±0.001
MRS medium with 2% FOS	1.031±0.038	2.809±0.356	11.638±0.405	2.508±0.098	2.658±0.134	0.693±0.086	0.659±0.039	0.086±0.023	0.456±0.061
MRS medium with 2% inulin	0.021±0.000	0.129±0.003	0.037±0.002	0.008±0.001	0.019±0.002	0.601±0.138	0.001±0.000	0.126±0.034	0.002±0.000
a, Numbers in bold font represent a significant increase; underlined numbers represent a significant decrease.

## Sheet: S6-4
Supplementary Table S6-4 The differential expression of sugar metabolism related genes in LP-F1 strain after 4 h fermentation in different sugar media. a
Condition	Gene
	sacA	sacR1	sacK1	pts1BCA	agl2	pts26BCA	agl4	sacR2	pts17A
MRS medium with 0.2% glucose	1.861±0.013	1.217±0.168	5.114±1.097	2.666±0.411	2.053±0.497	2.272±0.568	3.657±0.997	3.863±0.435	1.487±0.165
MRS medium with 0.2% frucose	1.941±0.214	1.047±0.080	10.236±1.855	0.916±0.292	1.314±0.339	1.929±0.276	2.865±0.345	3.386±0.298	0.760±0.054
MRS medium with 0.2% sucrose	12.725±2.041	43.034±1.535	74.921±12.021	252.978±50.992	38.655±7.964	0.719±0.181	0.951±0.112	2.944±0.162	0.606±0.035
MRS medium with 2% FOS	20.112±1.835	55.062±0.190	53.790±8.157	183.478±33.726	28.434±4.929	0.766±0.206	1.948±0.219	4.102±0.292	1.133±0.089
MRS medium with 2% inulin	43.056±8.257	121.812±0.633	61.647±10.556	428.839±78.408	92.232±15.847	1.161±0.215	1.482±0.124	44.657±2.632	1.485±0.084
Condition	Gene
	pts11A	pgi	pfkA	fbaA	manR	fruA	fruA1	fruA2	fruB
MRS medium with 0.2% glucose	8.045±0.105	0.717±0.027	2.428±0.282	0.823±0.095	2.524±0.153	0.706±0.015	9.362±0.485	10.537±2.117	12.657±1.655
MRS medium with 0.2% frucose	2.619±0.404	1.474±0.031	2.634±0.475	0.264±0.056	2.140±0.285	2.946±0.120	2.462±0.276	0.712±0.003	1.436±0.318
MRS medium with 0.2% sucrose	3.814±0.177	2.056±0.187	1.430±0.390	0.214±0.034	1.570±0.174	6.505±0.833	0.200±0.020	0.503±0.054	0.808±0.070
MRS medium with 2% FOS	9.765±1.272	5.084±0.152	4.173±0.834	0.480±0.063	4.225±0.496	1.258±0.012	0.686±0.031	1.638±0.295	17.418±2.319
MRS medium with 2% inulin	3.235±0.282	6.279±0.126	2.323±0.374	0.529±0.073	1.555±0.374	6.866±0.194	5.196±0.324	4.247±0.430	11.134±1.006
Condition	Gene
	pts9AB	pts9C	pts9D	pts10A	pts10B	pts11BC	fruK	mtlR	fruR
MRS medium with 0.2% glucose	0.943±0.070	1.011±0.098	1.440±0.135	1.103±0.044	1.218±0.066	4.699±0.008	0.869±0.099	14.297±2.327	1.414±0.362
MRS medium with 0.2% frucose	0.726±0.157	1.394±0.072	3.792±0.526	2.767±0.247	2.463±0.118	2.579±0.345	2.225±0.052	0.905±0.206	2.186±0.327
MRS medium with 0.2% sucrose	0.825±0.048	0.513±0.012	0.383±0.030	0.684±0.049	0.741±0.078	1.323±0.003	9.179±0.493	1.041±0.236	17.472±3.190
MRS medium with 2% FOS	2.277±0.118	1.053±0.095	0.649±0.041	2.075±0.171	2.247±0.173	2.358±0.174	2.245±0.062	12.709±1.424	6.286±1.058
MRS medium with 2% inulin	1.377±0.017	0.824±0.051	0.746±0.048	2.175±0.194	2.116±0.040	1.516±0.088	11.325±0.155	5.158±1.897	26.995±3.563
a, The condition of MRS medium without sugar was used as reference. Numbers in bold font represent a significant increase; underlined numbers represent a significant decrease.

## Sheet: S6-5
Supplementary Table S6-5 The differential expression of sugar metabolism related genes in LP-F1 strain after 12 h fermentation in different sugar media. a
Condition	Gene
	sacA	sacR1	sacK1	pts1BCA	agl2	pts26BCA	agl4	sacR2	pts17A
MRS medium with 0.2% glucose	0.789±0.043	0.836±0.194	0.420±0.035	0.552±0.231	1.108±0.122	1.005±0.074	1.186±0.027	1.261±0.299	0.286±0.020
MRS medium with 0.2% frucose	0.818±0.023	0.883±0.223	0.820±0.027	4.155±1.151	0.329±0.046	0.793±0.066	0.608±0.060	0.831±0.184	0.082±0.006
MRS medium with 0.2% sucrose	0.619±0.060	0.340±0.017	0.298±0.003	2.701±1.012	0.815±0.037	0.727±0.138	0.424±0.036	2.089±0.242	0.070±0.006
MRS medium with 2% FOS	0.660±0.086	1.367±0.203	4.656±0.285	18.052±5.665	1.487±0.069	2.738±0.041	0.550±0.027	40.450±1.292	1.307±0.050
MRS medium with 2% inulin	0.299±0.037	0.204±0.027	0.134±0.029	0.977±0.058	0.328±0.048	0.230±0.048	0.163±0.003	0.226±0.033	0.076±0.002
Condition	Gene
	pts11A	pgi	pkA	fbaA	manR	fruA	fruA1	fruA2	fruB
MRS medium with 0.2% glucose	1.696±0.330	1.198±0.058	0.936±0.092	1.007±0.03	1.053±0.223	0.755±0.093	0.453±0.028	0.430±0.079	0.891±0.252
MRS medium with 0.2% frucose	2.821±0.736	0.071±0.006	1.051±0.144	0.368±0.031	1.053±0.254	2.674±0.253	0.319±0.036	2.783±0.945	0.393±0.013
MRS medium with 0.2% sucrose	3.224±0.666	0.411±0.085	1.078±0.060	0.921±0.077	1.435±0.592	1.849±0.060	0.298±0.035	1.021±0.428	0.672±0.032
MRS medium with 2% FOS	10.039±0.472	21.428±0.712	1.343±0.068	12.641±0.627	3.091±0.676	8.874±0.816	0.991±0.267	2.022±0.645	1.620±0.136
MRS medium with 2% inulin	0.679±0.000	0.114±0.008	0.423±0.049	0.125±0.002	0.519±0.158	0.906±0.064	0.137±0.005	0.331±0.073	0.265±0.149
Condition	Gene
	pts9AB	pts9C	pts9D	pts10A	pts10B	pts11BC	fruK	mtlR	fruR
MRS medium with 0.2% glucose	0.581±0.124	0.320±0.071	0.163±0.023	0.544±0.155	0.499±0.022	1.083±0.026	0.488±0.099	0.577±0.130	1.207±0.141
MRS medium with 0.2% frucose	0.459±0.082	0.663±0.017	0.102±0.005	0.108±0.007	0.381±0.078	0.983±0.182	0.447±0.122	1.168±0.306	0.729±0.045
MRS medium with 0.2% sucrose	0.620±0.126	0.634±0.029	0.128±0.020	0.523±0.085	0.590±0.020	0.810±0.033	0.455±0.098	1.734±0.654	1.652±0.190
MRS medium with 2% FOS	11.731±1.963	5.399±0.171	17.014±0.150	16.266±2.755	12.257±0.572	0.415±0.056	12.592±1.145	1.911±0.181	16.257±1.676
MRS medium with 2% inulin	0.147±0.024	0.197±0.006	0.062±0.006	0.059±0.010	0.083±0.013	0.232±0.055	0.098±0.023	0.966±0.332	0.397±0.062
a, The condition of MRS medium without sugar was used as reference. Numbers in bold font represent a significant increase; underlined numbers represent a significant decrease.

## Sheet: S7-1
Supplementary Table S7-1 The differential expression of ccpA and TCSs genes in LP-F1 strain after 4 h fermentation in the FOS medium . a
Condition	Gene
	ccpA	rr1	hpk1	hpk2	rr2	plnB	plnC	plnD	rr3
MRS medium with 2% FOS/MRS medium with 0.2% glucose	1.672±0.018	2.172±0.258	4.922±0.264	1.551±0.137	3.114±0.772	9.164±0.839	10.322±0.341	4.248±0.181	2.702±0.652
MRS medium with 2% FOS/MRS medium with 0.2% frucose	2.957±0.154	1.867±0.408	7.618±0.904	3.335±0.230	4.923±1.113	20.064±0.245	54.733±6.327	8.408±1.193	3.691±0.783
MRS medium with 2% FOS/MRS medium with 0.2% sucrose	1.791±0.120	4.929±0.388	6.701±0.067	2.685±0.202	3.003±0.262	8.554±1.411	7.922±0.520	4.424±0.433	2.794±0.492
Condition	Gene
	hpk3	pltK	pltR	rr5	hpk5	rr6	hpk6	hpk7	rr7
MRS medium with 2% FOS/MRS medium with 0.2% glucose	1.766±0.184	0.778±0.083	1.103±0.099	5.943±0.502	1.551±0.149	0.572±0.035	0.624±0.038	1.112±0.029	5.002±0.538
MRS medium with 2% FOS/MRS medium with 0.2% frucose	1.518±0.096	0.606±0.127	1.175±0.085	20.877±4.194	1.822±0.073	0.478±0.034	0.497±0.015	0.879±0.098	5.131±0.249
MRS medium with 2% FOS/MRS medium with 0.2% sucrose	2.513±0.130	1.962±0.134	2.727±0.257	6.981±0.502	3.705±0.540	1.121±0.079	1.392±0.026	1.812±0.247	4.660±0.341
Condition	Gene
	rr8	lamR	lamK	hpk11	rr11	lamA	lamC	yesN	yesM
MRS medium with 2% FOS/MRS medium with 0.2% glucose	6.647±0.000	1.144±0.162	0.853±0.119	1.190±0.008	5.174±0.266	2.862±0.209	8.834±0.566	0.743±0.042	0.601±0.033
MRS medium with 2% FOS/MRS medium with 0.2% frucose	8.288±1.502	1.036±0.354	0.811±0.031	0.908±0.083	1.600±0.136	2.947±0.308	71.051±8.145	0.618±0.047	0.559±0.023
MRS medium with 2% FOS/MRS medium with 0.2% sucrose	7.293±0.808	2.072±0.765	1.482±0.100	2.234±0.361	6.343±0.347	3.345±0.197	3.498±0.199	1.636±0.149	1.272±0.036
a, Numbers in bold font represent a significant increase; underlined numbers represent a significant decrease.

## Sheet: S7-2
Supplementary Table S7-2 The differential expression of ccpA and TCSs genes in LP-F1 strain after 12 h fermentation in the FOS medium . a
Condition	Gene
	ccpA	rr1	hpk1	hpk2	rr2	plnB	plnC	plnD	rr3
MRS medium with 2% FOS/MRS medium with 0.2% glucose	16.042±1.480	2.158±0.163	19.618±3.668	1.915±0.135	1.812±0.316	1.408±0.259	2.374±0.117	1.311±0.212	2.863±0.262
MRS medium with 2% FOS/MRS medium with 0.2% frucose	1.211±0.210	2.672±0.053	24.642±5.180	10.692±3.012	1.331±0.344	1.706±0.427	18.304±0.809	2.348±0.265	1.381±0.305
MRS medium with 2% FOS/MRS medium with 0.2% sucrose	1.096±0.087	2.868±0.228	23.082±0.573	5.194±1.521	1.335±0.117	1.204±0.090	1.135±0.274	1.214±0.111	1.359±0.183
Condition	Gene
	hpk3	pltK	pltR	rr5	hpk5	rr6	hpk6	hpk7	rr7
MRS medium with 2% FOS/MRS medium with 0.2% glucose	2.638±1.041	0.504±0.114	0.471±0.025	3.536±0.321	1.108±0.055	0.712±0.043	0.355±0.009	5.155±0.149	4.720±0.908
MRS medium with 2% FOS/MRS medium with 0.2% frucose	4.161±1.796	0.612±0.144	0.646±0.025	19.773±5.262	1.720±0.011	0.412±0.049	0.414±0.018	0.407±0.049	6.044±1.582
MRS medium with 2% FOS/MRS medium with 0.2% sucrose	3.012±1.082	0.654±0.088	0.678±0.006	1.730±0.295	1.883±0.000	0.520±0.043	0.458±0.014	0.530±0.012	1.889±0.134
Condition	Gene
	rr8	lamR	lamK	hpk11	rr11	lamA	lamC	yesN	yesM
MRS medium with 2% FOS/MRS medium with 0.2% glucose	2.992±0.199	0.355±0.082	0.721±0.043	0.585±0.004	1.257±0.068	0.617±0.070	2.765±0.370	0.365±0.049	0.544±0.036
MRS medium with 2% FOS/MRS medium with 0.2% frucose	3.349±0.513	0.435±0.102	0.390±0.037	0.775±0.064	19.984±1.297	0.745±0.041	0.991±0.036	0.447±0.043	0.518±0.008
MRS medium with 2% FOS/MRS medium with 0.2% sucrose	3.302±0.383	0.456±0.098	0.435±0.042	0.777±0.047	2.128±0.270	0.369±0.032	0.826±0.058	0.557±0.039	0.492±0.005
a, Numbers in bold font represent a significant increase; underlined numbers represent a significant decrease.

## Sheet: S7-3
Supplementary Table S7-3 The expression of ccpA and TCSs genes in LP-F1 strain during fermentation. a
12 h/4 h	Gene
	ccpA	rr1	hpk1	hpk2	rr2	plnB	plnC	plnD	rr3
MRS medium without sugar	0.653±0.030	2.773±0.173	0.513±0.054	0.674±0.076	1.646±0.381	1.727±0.175	0.321±0.048	0.973±0.075	1.007±0.104
MRS medium with 0.2% Glucose	0.261±0.010	1.921±0.102	0.461±0.097	0.151±0.018	0.388±0.043	0.536±0.011	0.247±0.015	0.408±0.037	0.278±0.015
MRS medium with 0.2% frucose	6.332±1.401	1.305±0.192	0.570±0.130	0.061±0.012	0.763±0.166	0.763±0.072	0.147±0.002	0.434±0.050	0.823±0.147
MRS medium with 0.2% sucrose	4.112±0.524	3.349±0.122	0.477±0.013	0.102±0.022	0.488±0.050	0.587±0.090	0.409±0.088	0.456±0.059	0.628±0.111
MRS medium with 2% FOS	2.512±0.278	1.921±0.152	1.778±0.205	0.186±0.012	0.198±0.001	0.083±0.004	0.055±0.005	0.125±0.017	0.313±0.081
MRS medium with 2% inulin	0.487±0.057	0.557±0.042	0.073±0.016	0.017±0.003	0.030±0.001	0.204±0.041	0.028±0.004	0.061±0.010	0.095±0.009
12 h/4 h	Gene
	hpk3	pltK	pltR	rr5	hpk5	rr6	hpk6	hpk7	rr7
MRS medium without sugar	0.545±0.047	2.653±0.172	4.453±0.197	1.353±0.194	2.523±0.339	3.845±0.574	5.339±0.091	2.264±0.155	0.854±0.169
MRS medium with 0.2% Glucose	0.157±0.009	1.053±0.084	1.938±0.085	0.922±0.082	1.475±0.143	1.187±0.037	1.935±0.024	1.074±0.072	0.403±0.078
MRS medium with 0.2% frucose	0.088±0.020	0.671±0.093	1.732±0.278	0.707±0.095	1.185±0.072	1.761±0.351	1.327±0.075	10.787±0.936	0.339±0.101
MRS medium with 0.2% sucrose	0.193±0.012	2.030±0.283	3.819±0.697	2.248±0.226	2.132±0.229	3.200±0.213	3.361±0.131	16.887±1.361	0.909±0.008
MRS medium with 2% FOS	0.229±0.079	0.679±0.130	0.940±0.094	0.546±0.009	1.120±0.089	1.491±0.185	1.105±0.045	4.972±0.225	0.370±0.031
MRS medium with 2% inulin	0.031±0.002	0.676±0.048	0.663±0.022	0.057±0.009	0.428±0.005	1.708±0.142	1.009±0.079	3.788±0.173	0.028±0.001
12 h/4 h	Gene
	rr8	lamR	lamK	hpk11	rr11	lamA	lamC	yesN	yesM
MRS medium without sugar	1.427±0.125	9.080±0.936	2.464±0.284	3.251±0.068	0.635±0.069	2.588±0.035	1.114±0.143	4.974±0.669	3.357±0.414
MRS medium with 0.2% glucose	0.832±0.115	3.190±0.434	0.884±0.144	1.579±0.099	0.862±0.071	0.906±0.031	0.094±0.008	2.085±0.218	1.206±0.065
MRS medium with 0.2% frucose	1.084±0.270	2.371±0.932	1.526±0.166	0.921±0.147	0.015±0.000	0.766±0.009	2.109±0.327	1.402±0.085	1.177±0.082
MRS medium with 0.2% sucrose	0.942±0.051	4.401±1.220	2.563±0.345	2.166±0.311	0.629±0.059	1.765±0.079	0.124±0.005	2.975±0.192	2.816±0.098
MRS medium with 2% FOS	0.426±0.021	0.996±0.196	0.744±0.031	0.811±0.025	0.209±0.017	0.197±0.032	0.029±0.002	1.016±0.087	1.091±0.075
MRS medium with 2% inulin	0.152±0.014	1.152±0.043	0.918±0.082	0.529±0.110	0.092±0.012	0.295±0.007	0.115±0.007	1.041±0.013	1.074±0.075
a, Numbers in bold font represent a significant increase; underlined numbers represent a significant decrease.

## Sheet: S7-4
Supplementary Table S7-4 The differential expression of ccpA and TCSs genes in LP-F1 strain after 4 h fermentation in different sugar media. a
Condition	Gene
	ccpA	rr1	hpk1	hpk2	rr2	plnB	plnC	plnD	rr3
MRS medium with 0.2% glucose	1.734±0.130	1.559±0.143	1.137±0.204	3.183±0.283	2.542±0.424	3.532±0.104	4.882±1.504	2.916±0.299	2.481±0.120
MRS medium with 0.2% frucose	0.982±0.076	1.893±0.117	0.749±0.175	1.477±0.129	1.877±0.550	1.749±0.011	0.957±0.389	1.510±0.314	1.801±0.092
MRS medium with 0.2% sucrose	1.619±0.049	0.683±0.051	0.796±0.138	1.833±0.136	2.700±0.431	3.845±0.500	6.268±1.559	2.830±0.444	2.360±0.126
MRS medium with 2% FOS	2.899±0.200	3.380±0.477	5.548±0.781	4.933±0.615	7.184±0.383	32.452±3.793	50.000±13.902	12.343±0.831	6.634±1.386
MRS medium with 2% inulin	5.342±0.416	1.355±0.074	1.885±0.281	4.611±0.044	13.315±1.978	2.937±0.425	11.500±3.827	4.710±0.237	5.457±0.329
Condition	Gene
	hpk3	pltK	pltR	rr5	hpk5	rr6	hpk6	hpk7	rr7
MRS medium with 0.2% glucose	2.612±0.193	2.518±0.149	2.505±0.097	2.265±0.053	1.963±0.139	2.284±0.178	2.687±0.179	2.015±0.076	1.762±0.075
MRS medium with 0.2% frucose	3.034±0.300	3.330±0.580	2.349±0.096	0.622±0.097	1.664±0.113	2.737±0.256	3.363±0.124	2.577±0.257	1.710±0.096
MRS medium with 0.2% sucrose	1.826±0.107	0.994±0.021	1.016±0.069	1.934±0.179	0.833±0.120	1.166±0.089	1.200±0.028	1.253±0.126	1.886±0.096
MRS medium with 2% FOS	4.599±0.450	1.949±0.110	2.767±0.281	13.481±1.345	3.026±0.104	1.301±0.023	1.670±0.013	2.241±0.064	8.776±0.602
MRS medium with 2% inulin	3.196±0.297	1.324±0.073	2.102±0.198	4.492±0.443	1.499±0.127	0.902±0.120	1.406±0.114	2.027±0.141	5.707±0.501
Condition	Gene
	rr8	lamR	lamK	hpk11	rr11	lamA	lamC	yesN	yesM
MRS medium with 0.2% glucose	1.291±0.000	3.065±0.303	2.376±0.453	2.023±0.141	2.119±0.093	2.941±0.077	11.419±1.412	2.248±0.071	2.647±0.343
MRS medium with 0.2% frucose	1.286±0.215	3.672±1.559	2.442±0.191	2.660±0.254	6.868±0.296	2.867±0.146	1.446±0.311	2.709±0.089	2.842±0.354
MRS medium with 0.2% sucrose	1.440±0.229	1.873±0.520	1.351±0.222	1.134±0.180	1.731±0.118	2.514±0.038	28.738±2.773	1.024±0.018	1.247±0.136
MRS medium with 2% FOS	10.489±1.986	3.485±0.415	1.986±0.216	2.289±0.004	10.957±0.568	8.408±0.442	100.291±9.137	1.676±0.147	1.582±0.136
MRS medium with 2% inulin	3.358±0.710	2.307±0.183	1.235±0.073	1.751±0.296	4.888±1.046	2.373±0.184	12.106±1.307	1.160±0.082	1.288±0.059
a, The condition of MRS medium without sugar was used as reference. Numbers in bold font represent a significant increase; underlined numbers represent a significant decrease.

## Sheet: S7-5
Supplementary Table S7-5 The differential expression of ccpA and TCSs genes in LP-F1 strain after 12 h fermentation in different sugar media. a
Condition	Gene
	ccpA	rr1	hpk1	hpk2	rr2	plnB	plnC	plnD	rr3
MRS medium with 0.2% glucose	0.693±0.043	1.078±0.056	1.102±0.463	0.713±0.066	0.599±0.008	1.108±0.117	3.272±0.035	1.220±0.083	0.688±0.027
MRS medium with 0.2% frucose	9.496±2.113	0.867±0.019	0.826±0.258	0.135±0.031	0.820±0.122	0.849±0.142	0.472±0.090	0.718±0.070	1.490±0.318
MRS medium with 0.2% sucrose	10.236±1.526	0.820±0.046	0.781±0.252	0.280±0.064	0.864±0.045	1.313±0.249	7.722±1.133	1.340±0.317	1.503±0.391
MRS medium with 2% FOS	11.116±1.080	2.317±0.055	19.956±5.703	1.358±0.038	1.219±0.024	1.634±0.485	8.471±1.054	1.605±0.323	1.972±0.219
MRS medium with 2% inulin	3.965±0.358	0.257±0.006	0.282±0.096	0.121±0.011	0.258±0.001	0.338±0.013	0.981±0.244	0.300±0.069	0.534±0.140
Condition	Gene
	hpk3	pltK	pltR	rr5	hpk5	rr6	hpk6	hpk7	rr7
MRS medium with 0.2% glucose	0.759±0.092	0.996±0.006	1.142±0.017	1.571±0.249	1.216±0.078	0.718±0.095	0.973±0.049	0.956±0.033	0.851±0.197
MRS medium with 0.2% frucose	0.492±0.125	0.823±0.012	0.837±0.091	0.298±0.083	0.780±0.005	1.248±0.179	0.836±0.062	12.343±1.916	0.665±0.057
MRS medium with 0.2% sucrose	0.649±0.042	0.758±0.071	0.794±0.048	3.398±0.739	0.713±0.009	0.976±0.021	0.755±0.036	9.297±0.319	2.063±0.285
MRS medium with 2% FOS	1.954±0.706	0.502±0.111	0.539±0.037	5.481±0.342	1.343±0.018	0.508±0.053	0.345±0.011	4.934±0.280	3.936±0.793
MRS medium with 2% inulin	0.182±0.019	0.338±0.028	0.295±0.018	0.190±0.031	0.253±0.011	0.402±0.038	0.264±0.006	3.390±0.147	0.196±0.028
Condition	Gene
	rr8	lamR	lamK	hpk11	rr11	lamA	lamC	yesN	yesM
MRS medium with 0.2% glucose	0.969±0.154	0.949±0.055	0.833±0.024	0.979±0.031	2.885±0.122	1.030±0.053	0.965±0.038	0.946±0.026	0.950±0.044
MRS medium with 0.2% frucose	0.975±0.289	0.888±0.063	1.550±0.311	0.743±0.050	0.183±0.024	0.849±0.039	2.677±0.194	0.777±0.114	0.994±0.024
MRS medium with 0.2% sucrose	0.948±0.111	0.839±0.010	1.386±0.048	0.738±0.028	1.724±0.180	1.714±0.072	3.209±0.062	0.618±0.047	1.047±0.025
MRS medium with 2% FOS	3.117±0.411	0.383±0.086	0.602±0.053	0.573±0.017	3.627±0.213	0.634±0.064	2.657±0.242	0.345±0.044	0.515±0.011
MRS medium with 2% inulin	0.354±0.043	0.295±0.036	0.464±0.053	0.280±0.048	0.573±0.033	0.270±0.011	1.260±0.062	0.236±0.018	0.414±0.008
a, The condition of MRS medium without sugar was used as reference. Numbers in bold font represent a significant increase; underlined numbers represent a significant decrease.
